# Supplementary material for: A Secreted RNA Binding Protein Forms RNA-Stabilizing Granules in the Honeybee Royal Jelly
Source: Mol Cell. 2019 May 2;74(3):598–608.e6. doi: 10.1016/j.molcel.2019.03.010 (PMC6509358; doi:10.1016/j.molcel.2019.03.010)
Supplement: Table S1. Mass Spectrometry of Soluble Royal and Worker Jellies, Related to Figure 1 — A Summary of MRJP-3 peptides detected in RJ and WJ by LC-MS/MS. [file mmc2.xlsx]

## Sheet: Eyal_WJ_July_2015 (1).csv
Header	--------------------------------------------------------
Search title	Eyal Honey Bee plus contaminants July 2015 (\\prot-main\data\CORE\MASCOT\PARAMS\Julie\UniP_Apis_Mell_13_plus_contaminants_Velos_July_2015.par), submitted from Daemon on CCP-PC152
Timestamp	2015-07-28T09:25:03Z
User
Email
Report URI	http://mascot.sysbiol.private.cam.ac.uk/mascot/cgi/master_results.pl?file=../data/20150728/F089226.dat
Peak list data path	\\prot-main\data\CORE\RAW_DATA_2015_Velos\Eyal_July_2015\Eyal_WJ_July_2015.mgf
Peak list format	Mascot generic
Search type	MIS
Mascot version	2.3.02
Database	1::cRAP 2::Apis_Mellifera_15
Fasta file	1::cRAP_FullIdentifiers.fasta 2::UniProt_Apis_Mellifera_Jan13.fasta
Total sequences	12893
Total residues	6465694
Sequences after taxonomy filter	12893
Number of queries	8766
Decoy	--------------------------------------------------------
Number of matches above identity threshold in search of real database	1615
Number of matches above identity threshold in search of decoy database	0
Number of matches above homology threshold in search of real database	1720
Number of matches above homology threshold in search of decoy database	0
Fixed modifications	--------------------------------------------------------
Identifier	Name	Delta	Neutral loss
1	Carbamidomethyl (C)	57.0215
Variable modifications	--------------------------------------------------------
Identifier	Name	Delta	Neutral loss(es)
1	Deamidated (NQ)	0.984016
2	Oxidation (M)	15.9949	0	63.9983
Search Parameters	--------------------------------------------------------
Taxonomy filter	All entries
Enzyme	Trypsin
Maximum Missed Cleavages	2
Fixed modifications	Carbamidomethyl (C)
Variable modifications	Deamidated (NQ),Oxidation (M)
Peptide Mass Tolerance	25
Peptide Mass Tolerance Units	ppm
Fragment Mass Tolerance	0.8
Fragment Mass Tolerance Units	Da
Mass values	Monoisotopic
Instrument type	ESI-TRAP
Format parameters	--------------------------------------------------------
Significance threshold	0.05
Max. number of hits	0
Use MudPIT protein scoring	0
Ions score cut-off	20
Include same-set proteins
Include sub-set proteins	0
Include unassigned	0
Require bold red	1
Use homology threshold	0
Group protein families	0
Protein hits	--------------------------------------------------------
prot_hit_num	prot_acc	prot_desc	prot_score	prot_thresh	prot_expect	prot_mass	prot_matches	prot_matches_sig	prot_sequences	prot_sequences_sig	prot_cover	prot_pi	prot_seq	pep_query	pep_rank	pep_isbold	pep_isunique	pep_exp_mz	pep_exp_z	pep_delta	pep_start	pep_end	pep_miss	pep_score	pep_expect	pep_res_before	pep_seq	pep_res_after	pep_frame	pep_var_mod	pep_var_mod_pos	pep_scan_title
1	1::sp|cRAP054|P04264|K2C1_HUMAN	Keratin, type II cytoskeletal 1 OS=Homo sapiens GN=KRT1 PE=1 SV=6	1970	54	1.2e-193	66170	81	76	31	30	54	8.15	MSRQFSSRSGYRSGGGFSSGSAGIINYQRRTTSSSTRRSGGGGGRFSSCGGGGGSFGAGGGFGSRSLVNLGGSKSISISVARGGGRGSGFGGGYGGGGFGGGGFGGGGFGGGGIGGGGFGGFGSGGGGFGGGGFGGGGYGGGYGPVCPPGGIQEVTINQSLLQPLNVEIDPEIQKVKSREREQIKSLNNQFASFIDKVRFLEQQNQVLQTKWELLQQVDTSTRTHNLEPYFESFINNLRRRVDQLKSDQSRLDSELKNMQDMVEDYRNKYEDEINKRTNAENEFVTIKKDVDGAYMTKVDLQAKLDNLQQEIDFLTALYQAELSQMQTQISETNVILSMDNNRSLDLDSIIAEVKAQYEDIAQKSKAEAESLYQSKYEELQITAGRHGDSVRNSKIEIS…	211	1	1	1	402.709	2	0	410	416	0	26.57	0.078	R	SEIDNVK	K				Eyal_WJ_July_2015.2311.2311.2 File:~Eyal_WJ_July_2015.raw~, NativeID:~controllerType=0 controllerNumber=1 scan=2311~
1	1::sp|cRAP054|P04264|K2C1_HUMAN	Keratin, type II cytoskeletal 1 OS=Homo sapiens GN=KRT1 PE=1 SV=6	1970	54	1.2e-193	66170	81	76	31	30	54	8.15	MSRQFSSRSGYRSGGGFSSGSAGIINYQRRTTSSSTRRSGGGGGRFSSCGGGGGSFGAGGGFGSRSLVNLGGSKSISISVARGGGRGSGFGGGYGGGGFGGGGFGGGGFGGGGIGGGGFGGFGSGGGGFGGGGFGGGGYGGGYGPVCPPGGIQEVTINQSLLQPLNVEIDPEIQKVKSREREQIKSLNNQFASFIDKVRFLEQQNQVLQTKWELLQQVDTSTRTHNLEPYFESFINNLRRRVDQLKSDQSRLDSELKNMQDMVEDYRNKYEDEINKRTNAENEFVTIKKDVDGAYMTKVDLQAKLDNLQQEIDFLTALYQAELSQMQTQISETNVILSMDNNRSLDLDSIIAEVKAQYEDIAQKSKAEAESLYQSKYEELQITAGRHGDSVRNSKIEIS…	212	1	1	1	402.709	2	0.0012	410	416	0	26.65	0.076	R	SEIDNVK	K				Eyal_WJ_July_2015.2314.2314.2 File:~Eyal_WJ_July_2015.raw~, NativeID:~controllerType=0 controllerNumber=1 scan=2314~
1	1::sp|cRAP054|P04264|K2C1_HUMAN	Keratin, type II cytoskeletal 1 OS=Homo sapiens GN=KRT1 PE=1 SV=6	1970	54	1.2e-193	66170	81	76	31	30	54	8.15	MSRQFSSRSGYRSGGGFSSGSAGIINYQRRTTSSSTRRSGGGGGRFSSCGGGGGSFGAGGGFGSRSLVNLGGSKSISISVARGGGRGSGFGGGYGGGGFGGGGFGGGGFGGGGIGGGGFGGFGSGGGGFGGGGFGGGGYGGGYGPVCPPGGIQEVTINQSLLQPLNVEIDPEIQKVKSREREQIKSLNNQFASFIDKVRFLEQQNQVLQTKWELLQQVDTSTRTHNLEPYFESFINNLRRRVDQLKSDQSRLDSELKNMQDMVEDYRNKYEDEINKRTNAENEFVTIKKDVDGAYMTKVDLQAKLDNLQQEIDFLTALYQAELSQMQTQISETNVILSMDNNRSLDLDSIIAEVKAQYEDIAQKSKAEAESLYQSKYEELQITAGRHGDSVRNSKIEIS…	376	1	1	1	416.748	2	0.0004	75	82	0	34.91	0.014	K	SISISVAR	G				Eyal_WJ_July_2015.4716.4716.2 File:~Eyal_WJ_July_2015.raw~, NativeID:~controllerType=0 controllerNumber=1 scan=4716~
1	1::sp|cRAP054|P04264|K2C1_HUMAN	Keratin, type II cytoskeletal 1 OS=Homo sapiens GN=KRT1 PE=1 SV=6	1970	54	1.2e-193	66170	81	76	31	30	54	8.15	MSRQFSSRSGYRSGGGFSSGSAGIINYQRRTTSSSTRRSGGGGGRFSSCGGGGGSFGAGGGFGSRSLVNLGGSKSISISVARGGGRGSGFGGGYGGGGFGGGGFGGGGFGGGGIGGGGFGGFGSGGGGFGGGGFGGGGYGGGYGPVCPPGGIQEVTINQSLLQPLNVEIDPEIQKVKSREREQIKSLNNQFASFIDKVRFLEQQNQVLQTKWELLQQVDTSTRTHNLEPYFESFINNLRRRVDQLKSDQSRLDSELKNMQDMVEDYRNKYEDEINKRTNAENEFVTIKKDVDGAYMTKVDLQAKLDNLQQEIDFLTALYQAELSQMQTQISETNVILSMDNNRSLDLDSIIAEVKAQYEDIAQKSKAEAESLYQSKYEELQITAGRHGDSVRNSKIEIS…	377	1	1	1	416.749	2	0.0022	75	82	0	50.44	0.00038	K	SISISVAR	G				Eyal_WJ_July_2015.4720.4720.2 File:~Eyal_WJ_July_2015.raw~, NativeID:~controllerType=0 controllerNumber=1 scan=4720~
1	1::sp|cRAP054|P04264|K2C1_HUMAN	Keratin, type II cytoskeletal 1 OS=Homo sapiens GN=KRT1 PE=1 SV=6	1970	54	1.2e-193	66170	81	76	31	30	54	8.15	MSRQFSSRSGYRSGGGFSSGSAGIINYQRRTTSSSTRRSGGGGGRFSSCGGGGGSFGAGGGFGSRSLVNLGGSKSISISVARGGGRGSGFGGGYGGGGFGGGGFGGGGFGGGGIGGGGFGGFGSGGGGFGGGGFGGGGYGGGYGPVCPPGGIQEVTINQSLLQPLNVEIDPEIQKVKSREREQIKSLNNQFASFIDKVRFLEQQNQVLQTKWELLQQVDTSTRTHNLEPYFESFINNLRRRVDQLKSDQSRLDSELKNMQDMVEDYRNKYEDEINKRTNAENEFVTIKKDVDGAYMTKVDLQAKLDNLQQEIDFLTALYQAELSQMQTQISETNVILSMDNNRSLDLDSIIAEVKAQYEDIAQKSKAEAESLYQSKYEELQITAGRHGDSVRNSKIEIS…	662	1	1	1	437.753	2	0.0002	66	74	0	45	0.0012	R	SLVNLGGSK	S				Eyal_WJ_July_2015.4718.4718.2 File:~Eyal_WJ_July_2015.raw~, NativeID:~controllerType=0 controllerNumber=1 scan=4718~
1	1::sp|cRAP054|P04264|K2C1_HUMAN	Keratin, type II cytoskeletal 1 OS=Homo sapiens GN=KRT1 PE=1 SV=6	1970	54	1.2e-193	66170	81	76	31	30	54	8.15	MSRQFSSRSGYRSGGGFSSGSAGIINYQRRTTSSSTRRSGGGGGRFSSCGGGGGSFGAGGGFGSRSLVNLGGSKSISISVARGGGRGSGFGGGYGGGGFGGGGFGGGGFGGGGIGGGGFGGFGSGGGGFGGGGFGGGGYGGGYGPVCPPGGIQEVTINQSLLQPLNVEIDPEIQKVKSREREQIKSLNNQFASFIDKVRFLEQQNQVLQTKWELLQQVDTSTRTHNLEPYFESFINNLRRRVDQLKSDQSRLDSELKNMQDMVEDYRNKYEDEINKRTNAENEFVTIKKDVDGAYMTKVDLQAKLDNLQQEIDFLTALYQAELSQMQTQISETNVILSMDNNRSLDLDSIIAEVKAQYEDIAQKSKAEAESLYQSKYEELQITAGRHGDSVRNSKIEIS…	663	1	1	1	437.753	2	0.0004	66	74	0	41.91	0.0024	R	SLVNLGGSK	S				Eyal_WJ_July_2015.4714.4714.2 File:~Eyal_WJ_July_2015.raw~, NativeID:~controllerType=0 controllerNumber=1 scan=4714~
1	1::sp|cRAP054|P04264|K2C1_HUMAN	Keratin, type II cytoskeletal 1 OS=Homo sapiens GN=KRT1 PE=1 SV=6	1970	54	1.2e-193	66170	81	76	31	30	54	8.15	MSRQFSSRSGYRSGGGFSSGSAGIINYQRRTTSSSTRRSGGGGGRFSSCGGGGGSFGAGGGFGSRSLVNLGGSKSISISVARGGGRGSGFGGGYGGGGFGGGGFGGGGFGGGGIGGGGFGGFGSGGGGFGGGGFGGGGYGGGYGPVCPPGGIQEVTINQSLLQPLNVEIDPEIQKVKSREREQIKSLNNQFASFIDKVRFLEQQNQVLQTKWELLQQVDTSTRTHNLEPYFESFINNLRRRVDQLKSDQSRLDSELKNMQDMVEDYRNKYEDEINKRTNAENEFVTIKKDVDGAYMTKVDLQAKLDNLQQEIDFLTALYQAELSQMQTQISETNVILSMDNNRSLDLDSIIAEVKAQYEDIAQKSKAEAESLYQSKYEELQITAGRHGDSVRNSKIEIS…	840	1	1	0	455.711	2	-0.0002	270	276	0	33.14	0.0081	K	YEDEINK	R				Eyal_WJ_July_2015.2419.2419.2 File:~Eyal_WJ_July_2015.raw~, NativeID:~controllerType=0 controllerNumber=1 scan=2419~
1	1::sp|cRAP054|P04264|K2C1_HUMAN	Keratin, type II cytoskeletal 1 OS=Homo sapiens GN=KRT1 PE=1 SV=6	1970	54	1.2e-193	66170	81	76	31	30	54	8.15	MSRQFSSRSGYRSGGGFSSGSAGIINYQRRTTSSSTRRSGGGGGRFSSCGGGGGSFGAGGGFGSRSLVNLGGSKSISISVARGGGRGSGFGGGYGGGGFGGGGFGGGGFGGGGIGGGGFGGFGSGGGGFGGGGFGGGGYGGGYGPVCPPGGIQEVTINQSLLQPLNVEIDPEIQKVKSREREQIKSLNNQFASFIDKVRFLEQQNQVLQTKWELLQQVDTSTRTHNLEPYFESFINNLRRRVDQLKSDQSRLDSELKNMQDMVEDYRNKYEDEINKRTNAENEFVTIKKDVDGAYMTKVDLQAKLDNLQQEIDFLTALYQAELSQMQTQISETNVILSMDNNRSLDLDSIIAEVKAQYEDIAQKSKAEAESLYQSKYEELQITAGRHGDSVRNSKIEIS…	841	1	1	0	455.712	2	0.0014	270	276	0	24.8	0.051	K	YEDEINK	R				Eyal_WJ_July_2015.2416.2416.2 File:~Eyal_WJ_July_2015.raw~, NativeID:~controllerType=0 controllerNumber=1 scan=2416~
1	1::sp|cRAP054|P04264|K2C1_HUMAN	Keratin, type II cytoskeletal 1 OS=Homo sapiens GN=KRT1 PE=1 SV=6	1970	54	1.2e-193	66170	81	76	31	30	54	8.15	MSRQFSSRSGYRSGGGFSSGSAGIINYQRRTTSSSTRRSGGGGGRFSSCGGGGGSFGAGGGFGSRSLVNLGGSKSISISVARGGGRGSGFGGGYGGGGFGGGGFGGGGFGGGGIGGGGFGGFGSGGGGFGGGGFGGGGYGGGYGPVCPPGGIQEVTINQSLLQPLNVEIDPEIQKVKSREREQIKSLNNQFASFIDKVRFLEQQNQVLQTKWELLQQVDTSTRTHNLEPYFESFINNLRRRVDQLKSDQSRLDSELKNMQDMVEDYRNKYEDEINKRTNAENEFVTIKKDVDGAYMTKVDLQAKLDNLQQEIDFLTALYQAELSQMQTQISETNVILSMDNNRSLDLDSIIAEVKAQYEDIAQKSKAEAESLYQSKYEELQITAGRHGDSVRNSKIEIS…	1141	1	1	0	487.269	2	0.0005	396	403	0	47.08	0.00065	K	IEISELNR	V				Eyal_WJ_July_2015.5103.5103.2 File:~Eyal_WJ_July_2015.raw~, NativeID:~controllerType=0 controllerNumber=1 scan=5103~
1	1::sp|cRAP054|P04264|K2C1_HUMAN	Keratin, type II cytoskeletal 1 OS=Homo sapiens GN=KRT1 PE=1 SV=6	1970	54	1.2e-193	66170	81	76	31	30	54	8.15	MSRQFSSRSGYRSGGGFSSGSAGIINYQRRTTSSSTRRSGGGGGRFSSCGGGGGSFGAGGGFGSRSLVNLGGSKSISISVARGGGRGSGFGGGYGGGGFGGGGFGGGGFGGGGIGGGGFGGFGSGGGGFGGGGFGGGGYGGGYGPVCPPGGIQEVTINQSLLQPLNVEIDPEIQKVKSREREQIKSLNNQFASFIDKVRFLEQQNQVLQTKWELLQQVDTSTRTHNLEPYFESFINNLRRRVDQLKSDQSRLDSELKNMQDMVEDYRNKYEDEINKRTNAENEFVTIKKDVDGAYMTKVDLQAKLDNLQQEIDFLTALYQAELSQMQTQISETNVILSMDNNRSLDLDSIIAEVKAQYEDIAQKSKAEAESLYQSKYEELQITAGRHGDSVRNSKIEIS…	1142	1	1	0	487.27	2	0.0007	396	403	0	42.23	0.002	K	IEISELNR	V				Eyal_WJ_July_2015.5099.5099.2 File:~Eyal_WJ_July_2015.raw~, NativeID:~controllerType=0 controllerNumber=1 scan=5099~
1	1::sp|cRAP054|P04264|K2C1_HUMAN	Keratin, type II cytoskeletal 1 OS=Homo sapiens GN=KRT1 PE=1 SV=6	1970	54	1.2e-193	66170	81	76	31	30	54	8.15	MSRQFSSRSGYRSGGGFSSGSAGIINYQRRTTSSSTRRSGGGGGRFSSCGGGGGSFGAGGGFGSRSLVNLGGSKSISISVARGGGRGSGFGGGYGGGGFGGGGFGGGGFGGGGIGGGGFGGFGSGGGGFGGGGFGGGGYGGGYGPVCPPGGIQEVTINQSLLQPLNVEIDPEIQKVKSREREQIKSLNNQFASFIDKVRFLEQQNQVLQTKWELLQQVDTSTRTHNLEPYFESFINNLRRRVDQLKSDQSRLDSELKNMQDMVEDYRNKYEDEINKRTNAENEFVTIKKDVDGAYMTKVDLQAKLDNLQQEIDFLTALYQAELSQMQTQISETNVILSMDNNRSLDLDSIIAEVKAQYEDIAQKSKAEAESLYQSKYEELQITAGRHGDSVRNSKIEIS…	1301	1	1	1	500.225	2	-0.0016	290	298	0	57.06	1.8e-05	K	DVDGAYMTK	V				Eyal_WJ_July_2015.3477.3477.2 File:~Eyal_WJ_July_2015.raw~, NativeID:~controllerType=0 controllerNumber=1 scan=3477~
1	1::sp|cRAP054|P04264|K2C1_HUMAN	Keratin, type II cytoskeletal 1 OS=Homo sapiens GN=KRT1 PE=1 SV=6	1970	54	1.2e-193	66170	81	76	31	30	54	8.15	MSRQFSSRSGYRSGGGFSSGSAGIINYQRRTTSSSTRRSGGGGGRFSSCGGGGGSFGAGGGFGSRSLVNLGGSKSISISVARGGGRGSGFGGGYGGGGFGGGGFGGGGFGGGGIGGGGFGGFGSGGGGFGGGGFGGGGYGGGYGPVCPPGGIQEVTINQSLLQPLNVEIDPEIQKVKSREREQIKSLNNQFASFIDKVRFLEQQNQVLQTKWELLQQVDTSTRTHNLEPYFESFINNLRRRVDQLKSDQSRLDSELKNMQDMVEDYRNKYEDEINKRTNAENEFVTIKKDVDGAYMTKVDLQAKLDNLQQEIDFLTALYQAELSQMQTQISETNVILSMDNNRSLDLDSIIAEVKAQYEDIAQKSKAEAESLYQSKYEELQITAGRHGDSVRNSKIEIS…	1302	1	1	1	500.226	2	-0.0015	290	298	0	48.59	0.00012	K	DVDGAYMTK	V				Eyal_WJ_July_2015.3472.3472.2 File:~Eyal_WJ_July_2015.raw~, NativeID:~controllerType=0 controllerNumber=1 scan=3472~
1	1::sp|cRAP054|P04264|K2C1_HUMAN	Keratin, type II cytoskeletal 1 OS=Homo sapiens GN=KRT1 PE=1 SV=6	1970	54	1.2e-193	66170	81	76	31	30	54	8.15	MSRQFSSRSGYRSGGGFSSGSAGIINYQRRTTSSSTRRSGGGGGRFSSCGGGGGSFGAGGGFGSRSLVNLGGSKSISISVARGGGRGSGFGGGYGGGGFGGGGFGGGGFGGGGIGGGGFGGFGSGGGGFGGGGFGGGGYGGGYGPVCPPGGIQEVTINQSLLQPLNVEIDPEIQKVKSREREQIKSLNNQFASFIDKVRFLEQQNQVLQTKWELLQQVDTSTRTHNLEPYFESFINNLRRRVDQLKSDQSRLDSELKNMQDMVEDYRNKYEDEINKRTNAENEFVTIKKDVDGAYMTKVDLQAKLDNLQQEIDFLTALYQAELSQMQTQISETNVILSMDNNRSLDLDSIIAEVKAQYEDIAQKSKAEAESLYQSKYEELQITAGRHGDSVRNSKIEIS…	1368	1	1	1	508.224	2	0.0011	290	298	0	44.22	0.0002	K	DVDGAYMTK	V		Oxidation (M)	0.000000200.0	Eyal_WJ_July_2015.2402.2402.2 File:~Eyal_WJ_July_2015.raw~, NativeID:~controllerType=0 controllerNumber=1 scan=2402~
1	1::sp|cRAP054|P04264|K2C1_HUMAN	Keratin, type II cytoskeletal 1 OS=Homo sapiens GN=KRT1 PE=1 SV=6	1970	54	1.2e-193	66170	81	76	31	30	54	8.15	MSRQFSSRSGYRSGGGFSSGSAGIINYQRRTTSSSTRRSGGGGGRFSSCGGGGGSFGAGGGFGSRSLVNLGGSKSISISVARGGGRGSGFGGGYGGGGFGGGGFGGGGFGGGGIGGGGFGGFGSGGGGFGGGGFGGGGYGGGYGPVCPPGGIQEVTINQSLLQPLNVEIDPEIQKVKSREREQIKSLNNQFASFIDKVRFLEQQNQVLQTKWELLQQVDTSTRTHNLEPYFESFINNLRRRVDQLKSDQSRLDSELKNMQDMVEDYRNKYEDEINKRTNAENEFVTIKKDVDGAYMTKVDLQAKLDNLQQEIDFLTALYQAELSQMQTQISETNVILSMDNNRSLDLDSIIAEVKAQYEDIAQKSKAEAESLYQSKYEELQITAGRHGDSVRNSKIEIS…	1369	1	1	1	508.225	2	0.0019	290	298	0	39.27	0.00067	K	DVDGAYMTK	V		Oxidation (M)	0.000000200.0	Eyal_WJ_July_2015.2396.2396.2 File:~Eyal_WJ_July_2015.raw~, NativeID:~controllerType=0 controllerNumber=1 scan=2396~
1	1::sp|cRAP054|P04264|K2C1_HUMAN	Keratin, type II cytoskeletal 1 OS=Homo sapiens GN=KRT1 PE=1 SV=6	1970	54	1.2e-193	66170	81	76	31	30	54	8.15	MSRQFSSRSGYRSGGGFSSGSAGIINYQRRTTSSSTRRSGGGGGRFSSCGGGGGSFGAGGGFGSRSLVNLGGSKSISISVARGGGRGSGFGGGYGGGGFGGGGFGGGGFGGGGIGGGGFGGFGSGGGGFGGGGFGGGGYGGGYGPVCPPGGIQEVTINQSLLQPLNVEIDPEIQKVKSREREQIKSLNNQFASFIDKVRFLEQQNQVLQTKWELLQQVDTSTRTHNLEPYFESFINNLRRRVDQLKSDQSRLDSELKNMQDMVEDYRNKYEDEINKRTNAENEFVTIKKDVDGAYMTKVDLQAKLDNLQQEIDFLTALYQAELSQMQTQISETNVILSMDNNRSLDLDSIIAEVKAQYEDIAQKSKAEAESLYQSKYEELQITAGRHGDSVRNSKIEIS…	1506	1	1	1	517.261	2	-0.0013	484	492	0	42.82	0.0017	R	TLLEGEESR	M				Eyal_WJ_July_2015.3686.3686.2 File:~Eyal_WJ_July_2015.raw~, NativeID:~controllerType=0 controllerNumber=1 scan=3686~
1	1::sp|cRAP054|P04264|K2C1_HUMAN	Keratin, type II cytoskeletal 1 OS=Homo sapiens GN=KRT1 PE=1 SV=6	1970	54	1.2e-193	66170	81	76	31	30	54	8.15	MSRQFSSRSGYRSGGGFSSGSAGIINYQRRTTSSSTRRSGGGGGRFSSCGGGGGSFGAGGGFGSRSLVNLGGSKSISISVARGGGRGSGFGGGYGGGGFGGGGFGGGGFGGGGIGGGGFGGFGSGGGGFGGGGFGGGGYGGGYGPVCPPGGIQEVTINQSLLQPLNVEIDPEIQKVKSREREQIKSLNNQFASFIDKVRFLEQQNQVLQTKWELLQQVDTSTRTHNLEPYFESFINNLRRRVDQLKSDQSRLDSELKNMQDMVEDYRNKYEDEINKRTNAENEFVTIKKDVDGAYMTKVDLQAKLDNLQQEIDFLTALYQAELSQMQTQISETNVILSMDNNRSLDLDSIIAEVKAQYEDIAQKSKAEAESLYQSKYEELQITAGRHGDSVRNSKIEIS…	1507	1	1	1	517.262	2	0	484	492	0	42.79	0.0018	R	TLLEGEESR	M				Eyal_WJ_July_2015.3683.3683.2 File:~Eyal_WJ_July_2015.raw~, NativeID:~controllerType=0 controllerNumber=1 scan=3683~
1	1::sp|cRAP054|P04264|K2C1_HUMAN	Keratin, type II cytoskeletal 1 OS=Homo sapiens GN=KRT1 PE=1 SV=6	1970	54	1.2e-193	66170	81	76	31	30	54	8.15	MSRQFSSRSGYRSGGGFSSGSAGIINYQRRTTSSSTRRSGGGGGRFSSCGGGGGSFGAGGGFGSRSLVNLGGSKSISISVARGGGRGSGFGGGYGGGGFGGGGFGGGGFGGGGIGGGGFGGFGSGGGGFGGGGFGGGGYGGGYGPVCPPGGIQEVTINQSLLQPLNVEIDPEIQKVKSREREQIKSLNNQFASFIDKVRFLEQQNQVLQTKWELLQQVDTSTRTHNLEPYFESFINNLRRRVDQLKSDQSRLDSELKNMQDMVEDYRNKYEDEINKRTNAENEFVTIKKDVDGAYMTKVDLQAKLDNLQQEIDFLTALYQAELSQMQTQISETNVILSMDNNRSLDLDSIIAEVKAQYEDIAQKSKAEAESLYQSKYEELQITAGRHGDSVRNSKIEIS…	1664	1	1	1	533.262	2	-0.0042	356	364	0	31.49	0.016	K	AQYEDIAQK	S				Eyal_WJ_July_2015.3110.3110.2 File:~Eyal_WJ_July_2015.raw~, NativeID:~controllerType=0 controllerNumber=1 scan=3110~
1	1::sp|cRAP054|P04264|K2C1_HUMAN	Keratin, type II cytoskeletal 1 OS=Homo sapiens GN=KRT1 PE=1 SV=6	1970	54	1.2e-193	66170	81	76	31	30	54	8.15	MSRQFSSRSGYRSGGGFSSGSAGIINYQRRTTSSSTRRSGGGGGRFSSCGGGGGSFGAGGGFGSRSLVNLGGSKSISISVARGGGRGSGFGGGYGGGGFGGGGFGGGGFGGGGIGGGGFGGFGSGGGGFGGGGFGGGGYGGGYGPVCPPGGIQEVTINQSLLQPLNVEIDPEIQKVKSREREQIKSLNNQFASFIDKVRFLEQQNQVLQTKWELLQQVDTSTRTHNLEPYFESFINNLRRRVDQLKSDQSRLDSELKNMQDMVEDYRNKYEDEINKRTNAENEFVTIKKDVDGAYMTKVDLQAKLDNLQQEIDFLTALYQAELSQMQTQISETNVILSMDNNRSLDLDSIIAEVKAQYEDIAQKSKAEAESLYQSKYEELQITAGRHGDSVRNSKIEIS…	1665	1	1	1	533.263	2	-0.0031	356	364	0	41.17	0.0018	K	AQYEDIAQK	S				Eyal_WJ_July_2015.3117.3117.2 File:~Eyal_WJ_July_2015.raw~, NativeID:~controllerType=0 controllerNumber=1 scan=3117~
1	1::sp|cRAP054|P04264|K2C1_HUMAN	Keratin, type II cytoskeletal 1 OS=Homo sapiens GN=KRT1 PE=1 SV=6	1970	54	1.2e-193	66170	81	76	31	30	54	8.15	MSRQFSSRSGYRSGGGFSSGSAGIINYQRRTTSSSTRRSGGGGGRFSSCGGGGGSFGAGGGFGSRSLVNLGGSKSISISVARGGGRGSGFGGGYGGGGFGGGGFGGGGFGGGGIGGGGFGGFGSGGGGFGGGGFGGGGYGGGYGPVCPPGGIQEVTINQSLLQPLNVEIDPEIQKVKSREREQIKSLNNQFASFIDKVRFLEQQNQVLQTKWELLQQVDTSTRTHNLEPYFESFINNLRRRVDQLKSDQSRLDSELKNMQDMVEDYRNKYEDEINKRTNAENEFVTIKKDVDGAYMTKVDLQAKLDNLQQEIDFLTALYQAELSQMQTQISETNVILSMDNNRSLDLDSIIAEVKAQYEDIAQKSKAEAESLYQSKYEELQITAGRHGDSVRNSKIEIS…	1671	1	1	0	533.761	2	-0.001	270	277	1	33.3	0.011	K	YEDEINKR	T				Eyal_WJ_July_2015.2029.2029.2 File:~Eyal_WJ_July_2015.raw~, NativeID:~controllerType=0 controllerNumber=1 scan=2029~
1	1::sp|cRAP054|P04264|K2C1_HUMAN	Keratin, type II cytoskeletal 1 OS=Homo sapiens GN=KRT1 PE=1 SV=6	1970	54	1.2e-193	66170	81	76	31	30	54	8.15	MSRQFSSRSGYRSGGGFSSGSAGIINYQRRTTSSSTRRSGGGGGRFSSCGGGGGSFGAGGGFGSRSLVNLGGSKSISISVARGGGRGSGFGGGYGGGGFGGGGFGGGGFGGGGIGGGGFGGFGSGGGGFGGGGFGGGGYGGGYGPVCPPGGIQEVTINQSLLQPLNVEIDPEIQKVKSREREQIKSLNNQFASFIDKVRFLEQQNQVLQTKWELLQQVDTSTRTHNLEPYFESFINNLRRRVDQLKSDQSRLDSELKNMQDMVEDYRNKYEDEINKRTNAENEFVTIKKDVDGAYMTKVDLQAKLDNLQQEIDFLTALYQAELSQMQTQISETNVILSMDNNRSLDLDSIIAEVKAQYEDIAQKSKAEAESLYQSKYEELQITAGRHGDSVRNSKIEIS…	1672	1	1	0	533.761	2	-0.001	270	277	1	29.22	0.028	K	YEDEINKR	T				Eyal_WJ_July_2015.2039.2039.2 File:~Eyal_WJ_July_2015.raw~, NativeID:~controllerType=0 controllerNumber=1 scan=2039~
1	1::sp|cRAP054|P04264|K2C1_HUMAN	Keratin, type II cytoskeletal 1 OS=Homo sapiens GN=KRT1 PE=1 SV=6	1970	54	1.2e-193	66170	81	76	31	30	54	8.15	MSRQFSSRSGYRSGGGFSSGSAGIINYQRRTTSSSTRRSGGGGGRFSSCGGGGGSFGAGGGFGSRSLVNLGGSKSISISVARGGGRGSGFGGGYGGGGFGGGGFGGGGFGGGGIGGGGFGGFGSGGGGFGGGGFGGGGYGGGYGPVCPPGGIQEVTINQSLLQPLNVEIDPEIQKVKSREREQIKSLNNQFASFIDKVRFLEQQNQVLQTKWELLQQVDTSTRTHNLEPYFESFINNLRRRVDQLKSDQSRLDSELKNMQDMVEDYRNKYEDEINKRTNAENEFVTIKKDVDGAYMTKVDLQAKLDNLQQEIDFLTALYQAELSQMQTQISETNVILSMDNNRSLDLDSIIAEVKAQYEDIAQKSKAEAESLYQSKYEELQITAGRHGDSVRNSKIEIS…	2014	1	1	1	563.273	2	-0.0046	367	376	0	35.81	0.0054	K	AEAESLYQSK	Y				Eyal_WJ_July_2015.3516.3516.2 File:~Eyal_WJ_July_2015.raw~, NativeID:~controllerType=0 controllerNumber=1 scan=3516~
1	1::sp|cRAP054|P04264|K2C1_HUMAN	Keratin, type II cytoskeletal 1 OS=Homo sapiens GN=KRT1 PE=1 SV=6	1970	54	1.2e-193	66170	81	76	31	30	54	8.15	MSRQFSSRSGYRSGGGFSSGSAGIINYQRRTTSSSTRRSGGGGGRFSSCGGGGGSFGAGGGFGSRSLVNLGGSKSISISVARGGGRGSGFGGGYGGGGFGGGGFGGGGFGGGGIGGGGFGGFGSGGGGFGGGGFGGGGYGGGYGPVCPPGGIQEVTINQSLLQPLNVEIDPEIQKVKSREREQIKSLNNQFASFIDKVRFLEQQNQVLQTKWELLQQVDTSTRTHNLEPYFESFINNLRRRVDQLKSDQSRLDSELKNMQDMVEDYRNKYEDEINKRTNAENEFVTIKKDVDGAYMTKVDLQAKLDNLQQEIDFLTALYQAELSQMQTQISETNVILSMDNNRSLDLDSIIAEVKAQYEDIAQKSKAEAESLYQSKYEELQITAGRHGDSVRNSKIEIS…	2015	1	1	1	563.275	2	-0.0003	367	376	0	64.49	7.3e-06	K	AEAESLYQSK	Y				Eyal_WJ_July_2015.3244.3244.2 File:~Eyal_WJ_July_2015.raw~, NativeID:~controllerType=0 controllerNumber=1 scan=3244~
1	1::sp|cRAP054|P04264|K2C1_HUMAN	Keratin, type II cytoskeletal 1 OS=Homo sapiens GN=KRT1 PE=1 SV=6	1970	54	1.2e-193	66170	81	76	31	30	54	8.15	MSRQFSSRSGYRSGGGFSSGSAGIINYQRRTTSSSTRRSGGGGGRFSSCGGGGGSFGAGGGFGSRSLVNLGGSKSISISVARGGGRGSGFGGGYGGGGFGGGGFGGGGFGGGGIGGGGFGGFGSGGGGFGGGGFGGGGYGGGYGPVCPPGGIQEVTINQSLLQPLNVEIDPEIQKVKSREREQIKSLNNQFASFIDKVRFLEQQNQVLQTKWELLQQVDTSTRTHNLEPYFESFINNLRRRVDQLKSDQSRLDSELKNMQDMVEDYRNKYEDEINKRTNAENEFVTIKKDVDGAYMTKVDLQAKLDNLQQEIDFLTALYQAELSQMQTQISETNVILSMDNNRSLDLDSIIAEVKAQYEDIAQKSKAEAESLYQSKYEELQITAGRHGDSVRNSKIEIS…	2016	1	1	1	563.275	2	0.0001	367	376	0	57.06	4e-05	K	AEAESLYQSK	Y				Eyal_WJ_July_2015.3238.3238.2 File:~Eyal_WJ_July_2015.raw~, NativeID:~controllerType=0 controllerNumber=1 scan=3238~
1	1::sp|cRAP054|P04264|K2C1_HUMAN	Keratin, type II cytoskeletal 1 OS=Homo sapiens GN=KRT1 PE=1 SV=6	1970	54	1.2e-193	66170	81	76	31	30	54	8.15	MSRQFSSRSGYRSGGGFSSGSAGIINYQRRTTSSSTRRSGGGGGRFSSCGGGGGSFGAGGGFGSRSLVNLGGSKSISISVARGGGRGSGFGGGYGGGGFGGGGFGGGGFGGGGIGGGGFGGFGSGGGGFGGGGFGGGGYGGGYGPVCPPGGIQEVTINQSLLQPLNVEIDPEIQKVKSREREQIKSLNNQFASFIDKVRFLEQQNQVLQTKWELLQQVDTSTRTHNLEPYFESFINNLRRRVDQLKSDQSRLDSELKNMQDMVEDYRNKYEDEINKRTNAENEFVTIKKDVDGAYMTKVDLQAKLDNLQQEIDFLTALYQAELSQMQTQISETNVILSMDNNRSLDLDSIIAEVKAQYEDIAQKSKAEAESLYQSKYEELQITAGRHGDSVRNSKIEIS…	2024	1	1	1	564.275	2	0.0024	289	298	1	47.74	0.00033	K	KDVDGAYMTK	V				Eyal_WJ_July_2015.2528.2528.2 File:~Eyal_WJ_July_2015.raw~, NativeID:~controllerType=0 controllerNumber=1 scan=2528~
1	1::sp|cRAP054|P04264|K2C1_HUMAN	Keratin, type II cytoskeletal 1 OS=Homo sapiens GN=KRT1 PE=1 SV=6	1970	54	1.2e-193	66170	81	76	31	30	54	8.15	MSRQFSSRSGYRSGGGFSSGSAGIINYQRRTTSSSTRRSGGGGGRFSSCGGGGGSFGAGGGFGSRSLVNLGGSKSISISVARGGGRGSGFGGGYGGGGFGGGGFGGGGFGGGGIGGGGFGGFGSGGGGFGGGGFGGGGYGGGYGPVCPPGGIQEVTINQSLLQPLNVEIDPEIQKVKSREREQIKSLNNQFASFIDKVRFLEQQNQVLQTKWELLQQVDTSTRTHNLEPYFESFINNLRRRVDQLKSDQSRLDSELKNMQDMVEDYRNKYEDEINKRTNAENEFVTIKKDVDGAYMTKVDLQAKLDNLQQEIDFLTALYQAELSQMQTQISETNVILSMDNNRSLDLDSIIAEVKAQYEDIAQKSKAEAESLYQSKYEELQITAGRHGDSVRNSKIEIS…	2025	1	1	1	564.276	2	0.0044	289	298	1	37.01	0.0037	K	KDVDGAYMTK	V				Eyal_WJ_July_2015.2521.2521.2 File:~Eyal_WJ_July_2015.raw~, NativeID:~controllerType=0 controllerNumber=1 scan=2521~
1	1::sp|cRAP054|P04264|K2C1_HUMAN	Keratin, type II cytoskeletal 1 OS=Homo sapiens GN=KRT1 PE=1 SV=6	1970	54	1.2e-193	66170	81	76	31	30	54	8.15	MSRQFSSRSGYRSGGGFSSGSAGIINYQRRTTSSSTRRSGGGGGRFSSCGGGGGSFGAGGGFGSRSLVNLGGSKSISISVARGGGRGSGFGGGYGGGGFGGGGFGGGGFGGGGIGGGGFGGFGSGGGGFGGGGFGGGGYGGGYGPVCPPGGIQEVTINQSLLQPLNVEIDPEIQKVKSREREQIKSLNNQFASFIDKVRFLEQQNQVLQTKWELLQQVDTSTRTHNLEPYFESFINNLRRRVDQLKSDQSRLDSELKNMQDMVEDYRNKYEDEINKRTNAENEFVTIKKDVDGAYMTKVDLQAKLDNLQQEIDFLTALYQAELSQMQTQISETNVILSMDNNRSLDLDSIIAEVKAQYEDIAQKSKAEAESLYQSKYEELQITAGRHGDSVRNSKIEIS…	2105	1	1	1	571.263	2	-0.0013	464	472	0	53.99	5.6e-05	R	DYQELMNTK	L				Eyal_WJ_July_2015.5027.5027.2 File:~Eyal_WJ_July_2015.raw~, NativeID:~controllerType=0 controllerNumber=1 scan=5027~
1	1::sp|cRAP054|P04264|K2C1_HUMAN	Keratin, type II cytoskeletal 1 OS=Homo sapiens GN=KRT1 PE=1 SV=6	1970	54	1.2e-193	66170	81	76	31	30	54	8.15	MSRQFSSRSGYRSGGGFSSGSAGIINYQRRTTSSSTRRSGGGGGRFSSCGGGGGSFGAGGGFGSRSLVNLGGSKSISISVARGGGRGSGFGGGYGGGGFGGGGFGGGGFGGGGIGGGGFGGFGSGGGGFGGGGFGGGGYGGGYGPVCPPGGIQEVTINQSLLQPLNVEIDPEIQKVKSREREQIKSLNNQFASFIDKVRFLEQQNQVLQTKWELLQQVDTSTRTHNLEPYFESFINNLRRRVDQLKSDQSRLDSELKNMQDMVEDYRNKYEDEINKRTNAENEFVTIKKDVDGAYMTKVDLQAKLDNLQQEIDFLTALYQAELSQMQTQISETNVILSMDNNRSLDLDSIIAEVKAQYEDIAQKSKAEAESLYQSKYEELQITAGRHGDSVRNSKIEIS…	2106	1	1	1	571.264	2	0.0014	464	472	0	45.8	0.0004	R	DYQELMNTK	L				Eyal_WJ_July_2015.5017.5017.2 File:~Eyal_WJ_July_2015.raw~, NativeID:~controllerType=0 controllerNumber=1 scan=5017~
1	1::sp|cRAP054|P04264|K2C1_HUMAN	Keratin, type II cytoskeletal 1 OS=Homo sapiens GN=KRT1 PE=1 SV=6	1970	54	1.2e-193	66170	81	76	31	30	54	8.15	MSRQFSSRSGYRSGGGFSSGSAGIINYQRRTTSSSTRRSGGGGGRFSSCGGGGGSFGAGGGFGSRSLVNLGGSKSISISVARGGGRGSGFGGGYGGGGFGGGGFGGGGFGGGGIGGGGFGGFGSGGGGFGGGGFGGGGYGGGYGPVCPPGGIQEVTINQSLLQPLNVEIDPEIQKVKSREREQIKSLNNQFASFIDKVRFLEQQNQVLQTKWELLQQVDTSTRTHNLEPYFESFINNLRRRVDQLKSDQSRLDSELKNMQDMVEDYRNKYEDEINKRTNAENEFVTIKKDVDGAYMTKVDLQAKLDNLQQEIDFLTALYQAELSQMQTQISETNVILSMDNNRSLDLDSIIAEVKAQYEDIAQKSKAEAESLYQSKYEELQITAGRHGDSVRNSKIEIS…	2345	1	1	1	590.302	2	-0.0039	377	386	0	42.1	0.002	K	YEELQITAGR	H				Eyal_WJ_July_2015.5588.5588.2 File:~Eyal_WJ_July_2015.raw~, NativeID:~controllerType=0 controllerNumber=1 scan=5588~
1	1::sp|cRAP054|P04264|K2C1_HUMAN	Keratin, type II cytoskeletal 1 OS=Homo sapiens GN=KRT1 PE=1 SV=6	1970	54	1.2e-193	66170	81	76	31	30	54	8.15	MSRQFSSRSGYRSGGGFSSGSAGIINYQRRTTSSSTRRSGGGGGRFSSCGGGGGSFGAGGGFGSRSLVNLGGSKSISISVARGGGRGSGFGGGYGGGGFGGGGFGGGGFGGGGIGGGGFGGFGSGGGGFGGGGFGGGGYGGGYGPVCPPGGIQEVTINQSLLQPLNVEIDPEIQKVKSREREQIKSLNNQFASFIDKVRFLEQQNQVLQTKWELLQQVDTSTRTHNLEPYFESFINNLRRRVDQLKSDQSRLDSELKNMQDMVEDYRNKYEDEINKRTNAENEFVTIKKDVDGAYMTKVDLQAKLDNLQQEIDFLTALYQAELSQMQTQISETNVILSMDNNRSLDLDSIIAEVKAQYEDIAQKSKAEAESLYQSKYEELQITAGRHGDSVRNSKIEIS…	2347	1	1	1	590.303	2	-0.0017	377	386	0	70.37	2.9e-06	K	YEELQITAGR	H				Eyal_WJ_July_2015.5289.5289.2 File:~Eyal_WJ_July_2015.raw~, NativeID:~controllerType=0 controllerNumber=1 scan=5289~
1	1::sp|cRAP054|P04264|K2C1_HUMAN	Keratin, type II cytoskeletal 1 OS=Homo sapiens GN=KRT1 PE=1 SV=6	1970	54	1.2e-193	66170	81	76	31	30	54	8.15	MSRQFSSRSGYRSGGGFSSGSAGIINYQRRTTSSSTRRSGGGGGRFSSCGGGGGSFGAGGGFGSRSLVNLGGSKSISISVARGGGRGSGFGGGYGGGGFGGGGFGGGGFGGGGIGGGGFGGFGSGGGGFGGGGFGGGGYGGGYGPVCPPGGIQEVTINQSLLQPLNVEIDPEIQKVKSREREQIKSLNNQFASFIDKVRFLEQQNQVLQTKWELLQQVDTSTRTHNLEPYFESFINNLRRRVDQLKSDQSRLDSELKNMQDMVEDYRNKYEDEINKRTNAENEFVTIKKDVDGAYMTKVDLQAKLDNLQQEIDFLTALYQAELSQMQTQISETNVILSMDNNRSLDLDSIIAEVKAQYEDIAQKSKAEAESLYQSKYEELQITAGRHGDSVRNSKIEIS…	2348	1	1	1	590.304	2	-0.0005	377	386	0	41.14	0.0024	K	YEELQITAGR	H				Eyal_WJ_July_2015.5598.5598.2 File:~Eyal_WJ_July_2015.raw~, NativeID:~controllerType=0 controllerNumber=1 scan=5598~
1	1::sp|cRAP054|P04264|K2C1_HUMAN	Keratin, type II cytoskeletal 1 OS=Homo sapiens GN=KRT1 PE=1 SV=6	1970	54	1.2e-193	66170	81	76	31	30	54	8.15	MSRQFSSRSGYRSGGGFSSGSAGIINYQRRTTSSSTRRSGGGGGRFSSCGGGGGSFGAGGGFGSRSLVNLGGSKSISISVARGGGRGSGFGGGYGGGGFGGGGFGGGGFGGGGIGGGGFGGFGSGGGGFGGGGFGGGGYGGGYGPVCPPGGIQEVTINQSLLQPLNVEIDPEIQKVKSREREQIKSLNNQFASFIDKVRFLEQQNQVLQTKWELLQQVDTSTRTHNLEPYFESFINNLRRRVDQLKSDQSRLDSELKNMQDMVEDYRNKYEDEINKRTNAENEFVTIKKDVDGAYMTKVDLQAKLDNLQQEIDFLTALYQAELSQMQTQISETNVILSMDNNRSLDLDSIIAEVKAQYEDIAQKSKAEAESLYQSKYEELQITAGRHGDSVRNSKIEIS…	2349	1	1	1	590.304	2	-0.0003	377	386	0	70.46	2.8e-06	K	YEELQITAGR	H				Eyal_WJ_July_2015.5284.5284.2 File:~Eyal_WJ_July_2015.raw~, NativeID:~controllerType=0 controllerNumber=1 scan=5284~
1	1::sp|cRAP054|P04264|K2C1_HUMAN	Keratin, type II cytoskeletal 1 OS=Homo sapiens GN=KRT1 PE=1 SV=6	1970	54	1.2e-193	66170	81	76	31	30	54	8.15	MSRQFSSRSGYRSGGGFSSGSAGIINYQRRTTSSSTRRSGGGGGRFSSCGGGGGSFGAGGGFGSRSLVNLGGSKSISISVARGGGRGSGFGGGYGGGGFGGGGFGGGGFGGGGIGGGGFGGFGSGGGGFGGGGFGGGGYGGGYGPVCPPGGIQEVTINQSLLQPLNVEIDPEIQKVKSREREQIKSLNNQFASFIDKVRFLEQQNQVLQTKWELLQQVDTSTRTHNLEPYFESFINNLRRRVDQLKSDQSRLDSELKNMQDMVEDYRNKYEDEINKRTNAENEFVTIKKDVDGAYMTKVDLQAKLDNLQQEIDFLTALYQAELSQMQTQISETNVILSMDNNRSLDLDSIIAEVKAQYEDIAQKSKAEAESLYQSKYEELQITAGRHGDSVRNSKIEIS…	2810	1	1	1	633.322	2	-0.0005	278	288	0	68.06	4.9e-06	R	TNAENEFVTIK	K				Eyal_WJ_July_2015.5642.5642.2 File:~Eyal_WJ_July_2015.raw~, NativeID:~controllerType=0 controllerNumber=1 scan=5642~
1	1::sp|cRAP054|P04264|K2C1_HUMAN	Keratin, type II cytoskeletal 1 OS=Homo sapiens GN=KRT1 PE=1 SV=6	1970	54	1.2e-193	66170	81	76	31	30	54	8.15	MSRQFSSRSGYRSGGGFSSGSAGIINYQRRTTSSSTRRSGGGGGRFSSCGGGGGSFGAGGGFGSRSLVNLGGSKSISISVARGGGRGSGFGGGYGGGGFGGGGFGGGGFGGGGIGGGGFGGFGSGGGGFGGGGFGGGGYGGGYGPVCPPGGIQEVTINQSLLQPLNVEIDPEIQKVKSREREQIKSLNNQFASFIDKVRFLEQQNQVLQTKWELLQQVDTSTRTHNLEPYFESFINNLRRRVDQLKSDQSRLDSELKNMQDMVEDYRNKYEDEINKRTNAENEFVTIKKDVDGAYMTKVDLQAKLDNLQQEIDFLTALYQAELSQMQTQISETNVILSMDNNRSLDLDSIIAEVKAQYEDIAQKSKAEAESLYQSKYEELQITAGRHGDSVRNSKIEIS…	2811	1	1	1	633.322	2	0.0002	278	288	0	70.46	2.8e-06	R	TNAENEFVTIK	K				Eyal_WJ_July_2015.5656.5656.2 File:~Eyal_WJ_July_2015.raw~, NativeID:~controllerType=0 controllerNumber=1 scan=5656~
1	1::sp|cRAP054|P04264|K2C1_HUMAN	Keratin, type II cytoskeletal 1 OS=Homo sapiens GN=KRT1 PE=1 SV=6	1970	54	1.2e-193	66170	81	76	31	30	54	8.15	MSRQFSSRSGYRSGGGFSSGSAGIINYQRRTTSSSTRRSGGGGGRFSSCGGGGGSFGAGGGFGSRSLVNLGGSKSISISVARGGGRGSGFGGGYGGGGFGGGGFGGGGFGGGGIGGGGFGGFGSGGGGFGGGGFGGGGYGGGYGPVCPPGGIQEVTINQSLLQPLNVEIDPEIQKVKSREREQIKSLNNQFASFIDKVRFLEQQNQVLQTKWELLQQVDTSTRTHNLEPYFESFINNLRRRVDQLKSDQSRLDSELKNMQDMVEDYRNKYEDEINKRTNAENEFVTIKKDVDGAYMTKVDLQAKLDNLQQEIDFLTALYQAELSQMQTQISETNVILSMDNNRSLDLDSIIAEVKAQYEDIAQKSKAEAESLYQSKYEELQITAGRHGDSVRNSKIEIS…	2819	1	1	1	633.812	2	-0.0037	278	288	0	30.73	0.024	R	TNAENEFVTIK	K		Deamidated (NQ)	0.01000000000.0	Eyal_WJ_July_2015.6047.6047.2 File:~Eyal_WJ_July_2015.raw~, NativeID:~controllerType=0 controllerNumber=1 scan=6047~
1	1::sp|cRAP054|P04264|K2C1_HUMAN	Keratin, type II cytoskeletal 1 OS=Homo sapiens GN=KRT1 PE=1 SV=6	1970	54	1.2e-193	66170	81	76	31	30	54	8.15	MSRQFSSRSGYRSGGGFSSGSAGIINYQRRTTSSSTRRSGGGGGRFSSCGGGGGSFGAGGGFGSRSLVNLGGSKSISISVARGGGRGSGFGGGYGGGGFGGGGFGGGGFGGGGIGGGGFGGFGSGGGGFGGGGFGGGGYGGGYGPVCPPGGIQEVTINQSLLQPLNVEIDPEIQKVKSREREQIKSLNNQFASFIDKVRFLEQQNQVLQTKWELLQQVDTSTRTHNLEPYFESFINNLRRRVDQLKSDQSRLDSELKNMQDMVEDYRNKYEDEINKRTNAENEFVTIKKDVDGAYMTKVDLQAKLDNLQQEIDFLTALYQAELSQMQTQISETNVILSMDNNRSLDLDSIIAEVKAQYEDIAQKSKAEAESLYQSKYEELQITAGRHGDSVRNSKIEIS…	2820	1	1	1	633.813	2	-0.0014	278	288	0	45.67	0.0008	R	TNAENEFVTIK	K		Deamidated (NQ)	0.01000000000.0	Eyal_WJ_July_2015.6036.6036.2 File:~Eyal_WJ_July_2015.raw~, NativeID:~controllerType=0 controllerNumber=1 scan=6036~
1	1::sp|cRAP054|P04264|K2C1_HUMAN	Keratin, type II cytoskeletal 1 OS=Homo sapiens GN=KRT1 PE=1 SV=6	1970	54	1.2e-193	66170	81	76	31	30	54	8.15	MSRQFSSRSGYRSGGGFSSGSAGIINYQRRTTSSSTRRSGGGGGRFSSCGGGGGSFGAGGGFGSRSLVNLGGSKSISISVARGGGRGSGFGGGYGGGGFGGGGFGGGGFGGGGIGGGGFGGFGSGGGGFGGGGFGGGGYGGGYGPVCPPGGIQEVTINQSLLQPLNVEIDPEIQKVKSREREQIKSLNNQFASFIDKVRFLEQQNQVLQTKWELLQQVDTSTRTHNLEPYFESFINNLRRRVDQLKSDQSRLDSELKNMQDMVEDYRNKYEDEINKRTNAENEFVTIKKDVDGAYMTKVDLQAKLDNLQQEIDFLTALYQAELSQMQTQISETNVILSMDNNRSLDLDSIIAEVKAQYEDIAQKSKAEAESLYQSKYEELQITAGRHGDSVRNSKIEIS…	3009	1	1	1	650.773	2	0.009	258	267	0	38.68	0.00071	K	NMQDMVEDYR	N				Eyal_WJ_July_2015.5817.5817.2 File:~Eyal_WJ_July_2015.raw~, NativeID:~controllerType=0 controllerNumber=1 scan=5817~
1	1::sp|cRAP054|P04264|K2C1_HUMAN	Keratin, type II cytoskeletal 1 OS=Homo sapiens GN=KRT1 PE=1 SV=6	1970	54	1.2e-193	66170	81	76	31	30	54	8.15	MSRQFSSRSGYRSGGGFSSGSAGIINYQRRTTSSSTRRSGGGGGRFSSCGGGGGSFGAGGGFGSRSLVNLGGSKSISISVARGGGRGSGFGGGYGGGGFGGGGFGGGGFGGGGIGGGGFGGFGSGGGGFGGGGFGGGGYGGGYGPVCPPGGIQEVTINQSLLQPLNVEIDPEIQKVKSREREQIKSLNNQFASFIDKVRFLEQQNQVLQTKWELLQQVDTSTRTHNLEPYFESFINNLRRRVDQLKSDQSRLDSELKNMQDMVEDYRNKYEDEINKRTNAENEFVTIKKDVDGAYMTKVDLQAKLDNLQQEIDFLTALYQAELSQMQTQISETNVILSMDNNRSLDLDSIIAEVKAQYEDIAQKSKAEAESLYQSKYEELQITAGRHGDSVRNSKIEIS…	3058	1	1	1	651.862	2	0.0009	344	355	0	101.98	2e-09	R	SLDLDSIIAEVK	A				Eyal_WJ_July_2015.10126.10126.2 File:~Eyal_WJ_July_2015.raw~, NativeID:~controllerType=0 controllerNumber=1 scan=10126~
1	1::sp|cRAP054|P04264|K2C1_HUMAN	Keratin, type II cytoskeletal 1 OS=Homo sapiens GN=KRT1 PE=1 SV=6	1970	54	1.2e-193	66170	81	76	31	30	54	8.15	MSRQFSSRSGYRSGGGFSSGSAGIINYQRRTTSSSTRRSGGGGGRFSSCGGGGGSFGAGGGFGSRSLVNLGGSKSISISVARGGGRGSGFGGGYGGGGFGGGGFGGGGFGGGGIGGGGFGGFGSGGGGFGGGGFGGGGYGGGYGPVCPPGGIQEVTINQSLLQPLNVEIDPEIQKVKSREREQIKSLNNQFASFIDKVRFLEQQNQVLQTKWELLQQVDTSTRTHNLEPYFESFINNLRRRVDQLKSDQSRLDSELKNMQDMVEDYRNKYEDEINKRTNAENEFVTIKKDVDGAYMTKVDLQAKLDNLQQEIDFLTALYQAELSQMQTQISETNVILSMDNNRSLDLDSIIAEVKAQYEDIAQKSKAEAESLYQSKYEELQITAGRHGDSVRNSKIEIS…	3059	1	1	1	651.862	2	0.0009	344	355	0	84.79	1.1e-07	R	SLDLDSIIAEVK	A				Eyal_WJ_July_2015.10108.10108.2 File:~Eyal_WJ_July_2015.raw~, NativeID:~controllerType=0 controllerNumber=1 scan=10108~
1	1::sp|cRAP054|P04264|K2C1_HUMAN	Keratin, type II cytoskeletal 1 OS=Homo sapiens GN=KRT1 PE=1 SV=6	1970	54	1.2e-193	66170	81	76	31	30	54	8.15	MSRQFSSRSGYRSGGGFSSGSAGIINYQRRTTSSSTRRSGGGGGRFSSCGGGGGSFGAGGGFGSRSLVNLGGSKSISISVARGGGRGSGFGGGYGGGGFGGGGFGGGGFGGGGIGGGGFGGFGSGGGGFGGGGFGGGGYGGGYGPVCPPGGIQEVTINQSLLQPLNVEIDPEIQKVKSREREQIKSLNNQFASFIDKVRFLEQQNQVLQTKWELLQQVDTSTRTHNLEPYFESFINNLRRRVDQLKSDQSRLDSELKNMQDMVEDYRNKYEDEINKRTNAENEFVTIKKDVDGAYMTKVDLQAKLDNLQQEIDFLTALYQAELSQMQTQISETNVILSMDNNRSLDLDSIIAEVKAQYEDIAQKSKAEAESLYQSKYEELQITAGRHGDSVRNSKIEIS…	3091	1	1	1	436.891	3	0.0031	268	277	2	39.22	0.0039	R	NKYEDEINKR	T				Eyal_WJ_July_2015.2473.2473.3 File:~Eyal_WJ_July_2015.raw~, NativeID:~controllerType=0 controllerNumber=1 scan=2473~
1	1::sp|cRAP054|P04264|K2C1_HUMAN	Keratin, type II cytoskeletal 1 OS=Homo sapiens GN=KRT1 PE=1 SV=6	1970	54	1.2e-193	66170	81	76	31	30	54	8.15	MSRQFSSRSGYRSGGGFSSGSAGIINYQRRTTSSSTRRSGGGGGRFSSCGGGGGSFGAGGGFGSRSLVNLGGSKSISISVARGGGRGSGFGGGYGGGGFGGGGFGGGGFGGGGIGGGGFGGFGSGGGGFGGGGFGGGGYGGGYGPVCPPGGIQEVTINQSLLQPLNVEIDPEIQKVKSREREQIKSLNNQFASFIDKVRFLEQQNQVLQTKWELLQQVDTSTRTHNLEPYFESFINNLRRRVDQLKSDQSRLDSELKNMQDMVEDYRNKYEDEINKRTNAENEFVTIKKDVDGAYMTKVDLQAKLDNLQQEIDFLTALYQAELSQMQTQISETNVILSMDNNRSLDLDSIIAEVKAQYEDIAQKSKAEAESLYQSKYEELQITAGRHGDSVRNSKIEIS…	3092	1	1	1	436.891	3	0.0033	268	277	2	42.38	0.0019	R	NKYEDEINKR	T				Eyal_WJ_July_2015.2477.2477.3 File:~Eyal_WJ_July_2015.raw~, NativeID:~controllerType=0 controllerNumber=1 scan=2477~
1	1::sp|cRAP054|P04264|K2C1_HUMAN	Keratin, type II cytoskeletal 1 OS=Homo sapiens GN=KRT1 PE=1 SV=6	1970	54	1.2e-193	66170	81	76	31	30	54	8.15	MSRQFSSRSGYRSGGGFSSGSAGIINYQRRTTSSSTRRSGGGGGRFSSCGGGGGSFGAGGGFGSRSLVNLGGSKSISISVARGGGRGSGFGGGYGGGGFGGGGFGGGGFGGGGIGGGGFGGFGSGGGGFGGGGFGGGGYGGGYGPVCPPGGIQEVTINQSLLQPLNVEIDPEIQKVKSREREQIKSLNNQFASFIDKVRFLEQQNQVLQTKWELLQQVDTSTRTHNLEPYFESFINNLRRRVDQLKSDQSRLDSELKNMQDMVEDYRNKYEDEINKRTNAENEFVTIKKDVDGAYMTKVDLQAKLDNLQQEIDFLTALYQAELSQMQTQISETNVILSMDNNRSLDLDSIIAEVKAQYEDIAQKSKAEAESLYQSKYEELQITAGRHGDSVRNSKIEIS…	3104	1	1	1	437.218	3	0.0007	268	277	2	29.4	0.034	R	NKYEDEINKR	T		Deamidated (NQ)	0.0000000100.0	Eyal_WJ_July_2015.2728.2728.3 File:~Eyal_WJ_July_2015.raw~, NativeID:~controllerType=0 controllerNumber=1 scan=2728~
1	1::sp|cRAP054|P04264|K2C1_HUMAN	Keratin, type II cytoskeletal 1 OS=Homo sapiens GN=KRT1 PE=1 SV=6	1970	54	1.2e-193	66170	81	76	31	30	54	8.15	MSRQFSSRSGYRSGGGFSSGSAGIINYQRRTTSSSTRRSGGGGGRFSSCGGGGGSFGAGGGFGSRSLVNLGGSKSISISVARGGGRGSGFGGGYGGGGFGGGGFGGGGFGGGGIGGGGFGGFGSGGGGFGGGGFGGGGYGGGYGPVCPPGGIQEVTINQSLLQPLNVEIDPEIQKVKSREREQIKSLNNQFASFIDKVRFLEQQNQVLQTKWELLQQVDTSTRTHNLEPYFESFINNLRRRVDQLKSDQSRLDSELKNMQDMVEDYRNKYEDEINKRTNAENEFVTIKKDVDGAYMTKVDLQAKLDNLQQEIDFLTALYQAELSQMQTQISETNVILSMDNNRSLDLDSIIAEVKAQYEDIAQKSKAEAESLYQSKYEELQITAGRHGDSVRNSKIEIS…	3105	1	1	1	437.219	3	0.0028	268	277	2	23.58	0.13	R	NKYEDEINKR	T		Deamidated (NQ)	0.0000000100.0	Eyal_WJ_July_2015.2725.2725.3 File:~Eyal_WJ_July_2015.raw~, NativeID:~controllerType=0 controllerNumber=1 scan=2725~
1	1::sp|cRAP054|P04264|K2C1_HUMAN	Keratin, type II cytoskeletal 1 OS=Homo sapiens GN=KRT1 PE=1 SV=6	1970	54	1.2e-193	66170	81	76	31	30	54	8.15	MSRQFSSRSGYRSGGGFSSGSAGIINYQRRTTSSSTRRSGGGGGRFSSCGGGGGSFGAGGGFGSRSLVNLGGSKSISISVARGGGRGSGFGGGYGGGGFGGGGFGGGGFGGGGIGGGGFGGFGSGGGGFGGGGFGGGGYGGGYGPVCPPGGIQEVTINQSLLQPLNVEIDPEIQKVKSREREQIKSLNNQFASFIDKVRFLEQQNQVLQTKWELLQQVDTSTRTHNLEPYFESFINNLRRRVDQLKSDQSRLDSELKNMQDMVEDYRNKYEDEINKRTNAENEFVTIKKDVDGAYMTKVDLQAKLDNLQQEIDFLTALYQAELSQMQTQISETNVILSMDNNRSLDLDSIIAEVKAQYEDIAQKSKAEAESLYQSKYEELQITAGRHGDSVRNSKIEIS…	3146	1	1	1	658.765	2	-0.0019	258	267	0	51.78	2.1e-05	K	NMQDMVEDYR	N		Oxidation (M)	0.0200000000.0	Eyal_WJ_July_2015.4066.4066.2 File:~Eyal_WJ_July_2015.raw~, NativeID:~controllerType=0 controllerNumber=1 scan=4066~
1	1::sp|cRAP054|P04264|K2C1_HUMAN	Keratin, type II cytoskeletal 1 OS=Homo sapiens GN=KRT1 PE=1 SV=6	1970	54	1.2e-193	66170	81	76	31	30	54	8.15	MSRQFSSRSGYRSGGGFSSGSAGIINYQRRTTSSSTRRSGGGGGRFSSCGGGGGSFGAGGGFGSRSLVNLGGSKSISISVARGGGRGSGFGGGYGGGGFGGGGFGGGGFGGGGIGGGGFGGFGSGGGGFGGGGFGGGGYGGGYGPVCPPGGIQEVTINQSLLQPLNVEIDPEIQKVKSREREQIKSLNNQFASFIDKVRFLEQQNQVLQTKWELLQQVDTSTRTHNLEPYFESFINNLRRRVDQLKSDQSRLDSELKNMQDMVEDYRNKYEDEINKRTNAENEFVTIKKDVDGAYMTKVDLQAKLDNLQQEIDFLTALYQAELSQMQTQISETNVILSMDNNRSLDLDSIIAEVKAQYEDIAQKSKAEAESLYQSKYEELQITAGRHGDSVRNSKIEIS…	3147	1	1	1	658.767	2	0.0024	258	267	0	34.47	0.0011	K	NMQDMVEDYR	N		Oxidation (M)	0.0200000000.0	Eyal_WJ_July_2015.4074.4074.2 File:~Eyal_WJ_July_2015.raw~, NativeID:~controllerType=0 controllerNumber=1 scan=4074~
1	1::sp|cRAP054|P04264|K2C1_HUMAN	Keratin, type II cytoskeletal 1 OS=Homo sapiens GN=KRT1 PE=1 SV=6	1970	54	1.2e-193	66170	81	76	31	30	54	8.15	MSRQFSSRSGYRSGGGFSSGSAGIINYQRRTTSSSTRRSGGGGGRFSSCGGGGGSFGAGGGFGSRSLVNLGGSKSISISVARGGGRGSGFGGGYGGGGFGGGGFGGGGFGGGGIGGGGFGGFGSGGGGFGGGGFGGGGYGGGYGPVCPPGGIQEVTINQSLLQPLNVEIDPEIQKVKSREREQIKSLNNQFASFIDKVRFLEQQNQVLQTKWELLQQVDTSTRTHNLEPYFESFINNLRRRVDQLKSDQSRLDSELKNMQDMVEDYRNKYEDEINKRTNAENEFVTIKKDVDGAYMTKVDLQAKLDNLQQEIDFLTALYQAELSQMQTQISETNVILSMDNNRSLDLDSIIAEVKAQYEDIAQKSKAEAESLYQSKYEELQITAGRHGDSVRNSKIEIS…	3240	1	1	1	666.763	2	-0.0016	258	267	0	49.4	2.1e-05	K	NMQDMVEDYR	N		2 Oxidation (M)	0.0200200000.0	Eyal_WJ_July_2015.3147.3147.2 File:~Eyal_WJ_July_2015.raw~, NativeID:~controllerType=0 controllerNumber=1 scan=3147~
1	1::sp|cRAP054|P04264|K2C1_HUMAN	Keratin, type II cytoskeletal 1 OS=Homo sapiens GN=KRT1 PE=1 SV=6	1970	54	1.2e-193	66170	81	76	31	30	54	8.15	MSRQFSSRSGYRSGGGFSSGSAGIINYQRRTTSSSTRRSGGGGGRFSSCGGGGGSFGAGGGFGSRSLVNLGGSKSISISVARGGGRGSGFGGGYGGGGFGGGGFGGGGFGGGGIGGGGFGGFGSGGGGFGGGGFGGGGYGGGYGPVCPPGGIQEVTINQSLLQPLNVEIDPEIQKVKSREREQIKSLNNQFASFIDKVRFLEQQNQVLQTKWELLQQVDTSTRTHNLEPYFESFINNLRRRVDQLKSDQSRLDSELKNMQDMVEDYRNKYEDEINKRTNAENEFVTIKKDVDGAYMTKVDLQAKLDNLQQEIDFLTALYQAELSQMQTQISETNVILSMDNNRSLDLDSIIAEVKAQYEDIAQKSKAEAESLYQSKYEELQITAGRHGDSVRNSKIEIS…	3302	1	1	1	670.838	2	-0.0013	365	376	1	64.51	8.7e-06	K	SKAEAESLYQSK	Y				Eyal_WJ_July_2015.2792.2792.2 File:~Eyal_WJ_July_2015.raw~, NativeID:~controllerType=0 controllerNumber=1 scan=2792~
1	1::sp|cRAP054|P04264|K2C1_HUMAN	Keratin, type II cytoskeletal 1 OS=Homo sapiens GN=KRT1 PE=1 SV=6	1970	54	1.2e-193	66170	81	76	31	30	54	8.15	MSRQFSSRSGYRSGGGFSSGSAGIINYQRRTTSSSTRRSGGGGGRFSSCGGGGGSFGAGGGFGSRSLVNLGGSKSISISVARGGGRGSGFGGGYGGGGFGGGGFGGGGFGGGGIGGGGFGGFGSGGGGFGGGGFGGGGYGGGYGPVCPPGGIQEVTINQSLLQPLNVEIDPEIQKVKSREREQIKSLNNQFASFIDKVRFLEQQNQVLQTKWELLQQVDTSTRTHNLEPYFESFINNLRRRVDQLKSDQSRLDSELKNMQDMVEDYRNKYEDEINKRTNAENEFVTIKKDVDGAYMTKVDLQAKLDNLQQEIDFLTALYQAELSQMQTQISETNVILSMDNNRSLDLDSIIAEVKAQYEDIAQKSKAEAESLYQSKYEELQITAGRHGDSVRNSKIEIS…	3303	1	1	1	447.561	3	-0.0008	365	376	1	35.31	0.0072	K	SKAEAESLYQSK	Y				Eyal_WJ_July_2015.2803.2803.3 File:~Eyal_WJ_July_2015.raw~, NativeID:~controllerType=0 controllerNumber=1 scan=2803~
1	1::sp|cRAP054|P04264|K2C1_HUMAN	Keratin, type II cytoskeletal 1 OS=Homo sapiens GN=KRT1 PE=1 SV=6	1970	54	1.2e-193	66170	81	76	31	30	54	8.15	MSRQFSSRSGYRSGGGFSSGSAGIINYQRRTTSSSTRRSGGGGGRFSSCGGGGGSFGAGGGFGSRSLVNLGGSKSISISVARGGGRGSGFGGGYGGGGFGGGGFGGGGFGGGGIGGGGFGGFGSGGGGFGGGGFGGGGYGGGYGPVCPPGGIQEVTINQSLLQPLNVEIDPEIQKVKSREREQIKSLNNQFASFIDKVRFLEQQNQVLQTKWELLQQVDTSTRTHNLEPYFESFINNLRRRVDQLKSDQSRLDSELKNMQDMVEDYRNKYEDEINKRTNAENEFVTIKKDVDGAYMTKVDLQAKLDNLQQEIDFLTALYQAELSQMQTQISETNVILSMDNNRSLDLDSIIAEVKAQYEDIAQKSKAEAESLYQSKYEELQITAGRHGDSVRNSKIEIS…	3304	1	1	1	447.561	3	-0.0006	365	376	1	41.24	0.0018	K	SKAEAESLYQSK	Y				Eyal_WJ_July_2015.2799.2799.3 File:~Eyal_WJ_July_2015.raw~, NativeID:~controllerType=0 controllerNumber=1 scan=2799~
1	1::sp|cRAP054|P04264|K2C1_HUMAN	Keratin, type II cytoskeletal 1 OS=Homo sapiens GN=KRT1 PE=1 SV=6	1970	54	1.2e-193	66170	81	76	31	30	54	8.15	MSRQFSSRSGYRSGGGFSSGSAGIINYQRRTTSSSTRRSGGGGGRFSSCGGGGGSFGAGGGFGSRSLVNLGGSKSISISVARGGGRGSGFGGGYGGGGFGGGGFGGGGFGGGGIGGGGFGGFGSGGGGFGGGGFGGGGYGGGYGPVCPPGGIQEVTINQSLLQPLNVEIDPEIQKVKSREREQIKSLNNQFASFIDKVRFLEQQNQVLQTKWELLQQVDTSTRTHNLEPYFESFINNLRRRVDQLKSDQSRLDSELKNMQDMVEDYRNKYEDEINKRTNAENEFVTIKKDVDGAYMTKVDLQAKLDNLQQEIDFLTALYQAELSQMQTQISETNVILSMDNNRSLDLDSIIAEVKAQYEDIAQKSKAEAESLYQSKYEELQITAGRHGDSVRNSKIEIS…	3305	1	1	1	670.841	2	0.0048	365	376	1	62.3	1.5e-05	K	SKAEAESLYQSK	Y				Eyal_WJ_July_2015.2790.2790.2 File:~Eyal_WJ_July_2015.raw~, NativeID:~controllerType=0 controllerNumber=1 scan=2790~
1	1::sp|cRAP054|P04264|K2C1_HUMAN	Keratin, type II cytoskeletal 1 OS=Homo sapiens GN=KRT1 PE=1 SV=6	1970	54	1.2e-193	66170	81	76	31	30	54	8.15	MSRQFSSRSGYRSGGGFSSGSAGIINYQRRTTSSSTRRSGGGGGRFSSCGGGGGSFGAGGGFGSRSLVNLGGSKSISISVARGGGRGSGFGGGYGGGGFGGGGFGGGGFGGGGIGGGGFGGFGSGGGGFGGGGFGGGGYGGGYGPVCPPGGIQEVTINQSLLQPLNVEIDPEIQKVKSREREQIKSLNNQFASFIDKVRFLEQQNQVLQTKWELLQQVDTSTRTHNLEPYFESFINNLRRRVDQLKSDQSRLDSELKNMQDMVEDYRNKYEDEINKRTNAENEFVTIKKDVDGAYMTKVDLQAKLDNLQQEIDFLTALYQAELSQMQTQISETNVILSMDNNRSLDLDSIIAEVKAQYEDIAQKSKAEAESLYQSKYEELQITAGRHGDSVRNSKIEIS…	3310	1	1	1	671.319	2	-0.0228	365	376	1	21.55	0.16	K	SKAEAESLYQSK	Y		Deamidated (NQ)	0.000000000100.0	Eyal_WJ_July_2015.2966.2966.2 File:~Eyal_WJ_July_2015.raw~, NativeID:~controllerType=0 controllerNumber=1 scan=2966~
1	1::sp|cRAP054|P04264|K2C1_HUMAN	Keratin, type II cytoskeletal 1 OS=Homo sapiens GN=KRT1 PE=1 SV=6	1970	54	1.2e-193	66170	81	76	31	30	54	8.15	MSRQFSSRSGYRSGGGFSSGSAGIINYQRRTTSSSTRRSGGGGGRFSSCGGGGGSFGAGGGFGSRSLVNLGGSKSISISVARGGGRGSGFGGGYGGGGFGGGGFGGGGFGGGGIGGGGFGGFGSGGGGFGGGGFGGGGYGGGYGPVCPPGGIQEVTINQSLLQPLNVEIDPEIQKVKSREREQIKSLNNQFASFIDKVRFLEQQNQVLQTKWELLQQVDTSTRTHNLEPYFESFINNLRRRVDQLKSDQSRLDSELKNMQDMVEDYRNKYEDEINKRTNAENEFVTIKKDVDGAYMTKVDLQAKLDNLQQEIDFLTALYQAELSQMQTQISETNVILSMDNNRSLDLDSIIAEVKAQYEDIAQKSKAEAESLYQSKYEELQITAGRHGDSVRNSKIEIS…	3397	1	1	1	679.351	2	0	444	455	0	83.38	1.1e-07	K	LNDLEDALQQAK	E				Eyal_WJ_July_2015.6612.6612.2 File:~Eyal_WJ_July_2015.raw~, NativeID:~controllerType=0 controllerNumber=1 scan=6612~
1	1::sp|cRAP054|P04264|K2C1_HUMAN	Keratin, type II cytoskeletal 1 OS=Homo sapiens GN=KRT1 PE=1 SV=6	1970	54	1.2e-193	66170	81	76	31	30	54	8.15	MSRQFSSRSGYRSGGGFSSGSAGIINYQRRTTSSSTRRSGGGGGRFSSCGGGGGSFGAGGGFGSRSLVNLGGSKSISISVARGGGRGSGFGGGYGGGGFGGGGFGGGGFGGGGIGGGGFGGFGSGGGGFGGGGFGGGGYGGGYGPVCPPGGIQEVTINQSLLQPLNVEIDPEIQKVKSREREQIKSLNNQFASFIDKVRFLEQQNQVLQTKWELLQQVDTSTRTHNLEPYFESFINNLRRRVDQLKSDQSRLDSELKNMQDMVEDYRNKYEDEINKRTNAENEFVTIKKDVDGAYMTKVDLQAKLDNLQQEIDFLTALYQAELSQMQTQISETNVILSMDNNRSLDLDSIIAEVKAQYEDIAQKSKAEAESLYQSKYEELQITAGRHGDSVRNSKIEIS…	3398	1	1	1	679.352	2	0.0006	444	455	0	77.62	4.4e-07	K	LNDLEDALQQAK	E				Eyal_WJ_July_2015.6624.6624.2 File:~Eyal_WJ_July_2015.raw~, NativeID:~controllerType=0 controllerNumber=1 scan=6624~
1	1::sp|cRAP054|P04264|K2C1_HUMAN	Keratin, type II cytoskeletal 1 OS=Homo sapiens GN=KRT1 PE=1 SV=6	1970	54	1.2e-193	66170	81	76	31	30	54	8.15	MSRQFSSRSGYRSGGGFSSGSAGIINYQRRTTSSSTRRSGGGGGRFSSCGGGGGSFGAGGGFGSRSLVNLGGSKSISISVARGGGRGSGFGGGYGGGGFGGGGFGGGGFGGGGIGGGGFGGFGSGGGGFGGGGFGGGGYGGGYGPVCPPGGIQEVTINQSLLQPLNVEIDPEIQKVKSREREQIKSLNNQFASFIDKVRFLEQQNQVLQTKWELLQQVDTSTRTHNLEPYFESFINNLRRRVDQLKSDQSRLDSELKNMQDMVEDYRNKYEDEINKRTNAENEFVTIKKDVDGAYMTKVDLQAKLDNLQQEIDFLTALYQAELSQMQTQISETNVILSMDNNRSLDLDSIIAEVKAQYEDIAQKSKAEAESLYQSKYEELQITAGRHGDSVRNSKIEIS…	3558	1	1	1	692.35	2	0.0031	186	197	0	55.73	6.9e-05	K	SLNNQFASFIDK	V				Eyal_WJ_July_2015.8089.8089.2 File:~Eyal_WJ_July_2015.raw~, NativeID:~controllerType=0 controllerNumber=1 scan=8089~
1	1::sp|cRAP054|P04264|K2C1_HUMAN	Keratin, type II cytoskeletal 1 OS=Homo sapiens GN=KRT1 PE=1 SV=6	1970	54	1.2e-193	66170	81	76	31	30	54	8.15	MSRQFSSRSGYRSGGGFSSGSAGIINYQRRTTSSSTRRSGGGGGRFSSCGGGGGSFGAGGGFGSRSLVNLGGSKSISISVARGGGRGSGFGGGYGGGGFGGGGFGGGGFGGGGIGGGGFGGFGSGGGGFGGGGFGGGGYGGGYGPVCPPGGIQEVTINQSLLQPLNVEIDPEIQKVKSREREQIKSLNNQFASFIDKVRFLEQQNQVLQTKWELLQQVDTSTRTHNLEPYFESFINNLRRRVDQLKSDQSRLDSELKNMQDMVEDYRNKYEDEINKRTNAENEFVTIKKDVDGAYMTKVDLQAKLDNLQQEIDFLTALYQAELSQMQTQISETNVILSMDNNRSLDLDSIIAEVKAQYEDIAQKSKAEAESLYQSKYEELQITAGRHGDSVRNSKIEIS…	3559	1	1	1	692.35	2	0.0031	186	197	0	55.9	6.7e-05	K	SLNNQFASFIDK	V				Eyal_WJ_July_2015.8104.8104.2 File:~Eyal_WJ_July_2015.raw~, NativeID:~controllerType=0 controllerNumber=1 scan=8104~
1	1::sp|cRAP054|P04264|K2C1_HUMAN	Keratin, type II cytoskeletal 1 OS=Homo sapiens GN=KRT1 PE=1 SV=6	1970	54	1.2e-193	66170	81	76	31	30	54	8.15	MSRQFSSRSGYRSGGGFSSGSAGIINYQRRTTSSSTRRSGGGGGRFSSCGGGGGSFGAGGGFGSRSLVNLGGSKSISISVARGGGRGSGFGGGYGGGGFGGGGFGGGGFGGGGIGGGGFGGFGSGGGGFGGGGFGGGGYGGGYGPVCPPGGIQEVTINQSLLQPLNVEIDPEIQKVKSREREQIKSLNNQFASFIDKVRFLEQQNQVLQTKWELLQQVDTSTRTHNLEPYFESFINNLRRRVDQLKSDQSRLDSELKNMQDMVEDYRNKYEDEINKRTNAENEFVTIKKDVDGAYMTKVDLQAKLDNLQQEIDFLTALYQAELSQMQTQISETNVILSMDNNRSLDLDSIIAEVKAQYEDIAQKSKAEAESLYQSKYEELQITAGRHGDSVRNSKIEIS…	3592	1	1	1	465.249	3	0.0006	278	289	1	38.87	0.0037	R	TNAENEFVTIKK	D				Eyal_WJ_July_2015.4373.4373.3 File:~Eyal_WJ_July_2015.raw~, NativeID:~controllerType=0 controllerNumber=1 scan=4373~
1	1::sp|cRAP054|P04264|K2C1_HUMAN	Keratin, type II cytoskeletal 1 OS=Homo sapiens GN=KRT1 PE=1 SV=6	1970	54	1.2e-193	66170	81	76	31	30	54	8.15	MSRQFSSRSGYRSGGGFSSGSAGIINYQRRTTSSSTRRSGGGGGRFSSCGGGGGSFGAGGGFGSRSLVNLGGSKSISISVARGGGRGSGFGGGYGGGGFGGGGFGGGGFGGGGIGGGGFGGFGSGGGGFGGGGFGGGGYGGGYGPVCPPGGIQEVTINQSLLQPLNVEIDPEIQKVKSREREQIKSLNNQFASFIDKVRFLEQQNQVLQTKWELLQQVDTSTRTHNLEPYFESFINNLRRRVDQLKSDQSRLDSELKNMQDMVEDYRNKYEDEINKRTNAENEFVTIKKDVDGAYMTKVDLQAKLDNLQQEIDFLTALYQAELSQMQTQISETNVILSMDNNRSLDLDSIIAEVKAQYEDIAQKSKAEAESLYQSKYEELQITAGRHGDSVRNSKIEIS…	3593	1	1	1	465.25	3	0.0032	278	289	1	25.84	0.072	R	TNAENEFVTIKK	D				Eyal_WJ_July_2015.4365.4365.3 File:~Eyal_WJ_July_2015.raw~, NativeID:~controllerType=0 controllerNumber=1 scan=4365~
1	1::sp|cRAP054|P04264|K2C1_HUMAN	Keratin, type II cytoskeletal 1 OS=Homo sapiens GN=KRT1 PE=1 SV=6	1970	54	1.2e-193	66170	81	76	31	30	54	8.15	MSRQFSSRSGYRSGGGFSSGSAGIINYQRRTTSSSTRRSGGGGGRFSSCGGGGGSFGAGGGFGSRSLVNLGGSKSISISVARGGGRGSGFGGGYGGGGFGGGGFGGGGFGGGGIGGGGFGGFGSGGGGFGGGGFGGGGYGGGYGPVCPPGGIQEVTINQSLLQPLNVEIDPEIQKVKSREREQIKSLNNQFASFIDKVRFLEQQNQVLQTKWELLQQVDTSTRTHNLEPYFESFINNLRRRVDQLKSDQSRLDSELKNMQDMVEDYRNKYEDEINKRTNAENEFVTIKKDVDGAYMTKVDLQAKLDNLQQEIDFLTALYQAELSQMQTQISETNVILSMDNNRSLDLDSIIAEVKAQYEDIAQKSKAEAESLYQSKYEELQITAGRHGDSVRNSKIEIS…	4021	1	1	1	738.378	2	-0.0009	212	223	0	76.22	9.3e-07	K	WELLQQVDTSTR	T				Eyal_WJ_July_2015.7925.7925.2 File:~Eyal_WJ_July_2015.raw~, NativeID:~controllerType=0 controllerNumber=1 scan=7925~
1	1::sp|cRAP054|P04264|K2C1_HUMAN	Keratin, type II cytoskeletal 1 OS=Homo sapiens GN=KRT1 PE=1 SV=6	1970	54	1.2e-193	66170	81	76	31	30	54	8.15	MSRQFSSRSGYRSGGGFSSGSAGIINYQRRTTSSSTRRSGGGGGRFSSCGGGGGSFGAGGGFGSRSLVNLGGSKSISISVARGGGRGSGFGGGYGGGGFGGGGFGGGGFGGGGIGGGGFGGFGSGGGGFGGGGFGGGGYGGGYGPVCPPGGIQEVTINQSLLQPLNVEIDPEIQKVKSREREQIKSLNNQFASFIDKVRFLEQQNQVLQTKWELLQQVDTSTRTHNLEPYFESFINNLRRRVDQLKSDQSRLDSELKNMQDMVEDYRNKYEDEINKRTNAENEFVTIKKDVDGAYMTKVDLQAKLDNLQQEIDFLTALYQAELSQMQTQISETNVILSMDNNRSLDLDSIIAEVKAQYEDIAQKSKAEAESLYQSKYEELQITAGRHGDSVRNSKIEIS…	4022	1	1	1	738.378	2	-0.0008	212	223	0	66.1	9.5e-06	K	WELLQQVDTSTR	T				Eyal_WJ_July_2015.7907.7907.2 File:~Eyal_WJ_July_2015.raw~, NativeID:~controllerType=0 controllerNumber=1 scan=7907~
1	1::sp|cRAP054|P04264|K2C1_HUMAN	Keratin, type II cytoskeletal 1 OS=Homo sapiens GN=KRT1 PE=1 SV=6	1970	54	1.2e-193	66170	81	76	31	30	54	8.15	MSRQFSSRSGYRSGGGFSSGSAGIINYQRRTTSSSTRRSGGGGGRFSSCGGGGGSFGAGGGFGSRSLVNLGGSKSISISVARGGGRGSGFGGGYGGGGFGGGGFGGGGFGGGGIGGGGFGGFGSGGGGFGGGGFGGGGYGGGYGPVCPPGGIQEVTINQSLLQPLNVEIDPEIQKVKSREREQIKSLNNQFASFIDKVRFLEQQNQVLQTKWELLQQVDTSTRTHNLEPYFESFINNLRRRVDQLKSDQSRLDSELKNMQDMVEDYRNKYEDEINKRTNAENEFVTIKKDVDGAYMTKVDLQAKLDNLQQEIDFLTALYQAELSQMQTQISETNVILSMDNNRSLDLDSIIAEVKAQYEDIAQKSKAEAESLYQSKYEELQITAGRHGDSVRNSKIEIS…	4023	1	1	0	738.395	2	-0.0025	200	211	0	64.3	1.4e-05	R	FLEQQNQVLQTK	W				Eyal_WJ_July_2015.5343.5343.2 File:~Eyal_WJ_July_2015.raw~, NativeID:~controllerType=0 controllerNumber=1 scan=5343~
1	1::sp|cRAP054|P04264|K2C1_HUMAN	Keratin, type II cytoskeletal 1 OS=Homo sapiens GN=KRT1 PE=1 SV=6	1970	54	1.2e-193	66170	81	76	31	30	54	8.15	MSRQFSSRSGYRSGGGFSSGSAGIINYQRRTTSSSTRRSGGGGGRFSSCGGGGGSFGAGGGFGSRSLVNLGGSKSISISVARGGGRGSGFGGGYGGGGFGGGGFGGGGFGGGGIGGGGFGGFGSGGGGFGGGGFGGGGYGGGYGPVCPPGGIQEVTINQSLLQPLNVEIDPEIQKVKSREREQIKSLNNQFASFIDKVRFLEQQNQVLQTKWELLQQVDTSTRTHNLEPYFESFINNLRRRVDQLKSDQSRLDSELKNMQDMVEDYRNKYEDEINKRTNAENEFVTIKKDVDGAYMTKVDLQAKLDNLQQEIDFLTALYQAELSQMQTQISETNVILSMDNNRSLDLDSIIAEVKAQYEDIAQKSKAEAESLYQSKYEELQITAGRHGDSVRNSKIEIS…	4024	1	1	0	738.396	2	-0.0014	200	211	0	70.68	3.1e-06	R	FLEQQNQVLQTK	W				Eyal_WJ_July_2015.5357.5357.2 File:~Eyal_WJ_July_2015.raw~, NativeID:~controllerType=0 controllerNumber=1 scan=5357~
1	1::sp|cRAP054|P04264|K2C1_HUMAN	Keratin, type II cytoskeletal 1 OS=Homo sapiens GN=KRT1 PE=1 SV=6	1970	54	1.2e-193	66170	81	76	31	30	54	8.15	MSRQFSSRSGYRSGGGFSSGSAGIINYQRRTTSSSTRRSGGGGGRFSSCGGGGGSFGAGGGFGSRSLVNLGGSKSISISVARGGGRGSGFGGGYGGGGFGGGGFGGGGFGGGGIGGGGFGGFGSGGGGFGGGGFGGGGYGGGYGPVCPPGGIQEVTINQSLLQPLNVEIDPEIQKVKSREREQIKSLNNQFASFIDKVRFLEQQNQVLQTKWELLQQVDTSTRTHNLEPYFESFINNLRRRVDQLKSDQSRLDSELKNMQDMVEDYRNKYEDEINKRTNAENEFVTIKKDVDGAYMTKVDLQAKLDNLQQEIDFLTALYQAELSQMQTQISETNVILSMDNNRSLDLDSIIAEVKAQYEDIAQKSKAEAESLYQSKYEELQITAGRHGDSVRNSKIEIS…	4025	1	1	0	738.396	2	0.0004	200	211	0	71.91	2.4e-06	R	FLEQQNQVLQTK	W				Eyal_WJ_July_2015.5064.5064.2 File:~Eyal_WJ_July_2015.raw~, NativeID:~controllerType=0 controllerNumber=1 scan=5064~
1	1::sp|cRAP054|P04264|K2C1_HUMAN	Keratin, type II cytoskeletal 1 OS=Homo sapiens GN=KRT1 PE=1 SV=6	1970	54	1.2e-193	66170	81	76	31	30	54	8.15	MSRQFSSRSGYRSGGGFSSGSAGIINYQRRTTSSSTRRSGGGGGRFSSCGGGGGSFGAGGGFGSRSLVNLGGSKSISISVARGGGRGSGFGGGYGGGGFGGGGFGGGGFGGGGIGGGGFGGFGSGGGGFGGGGFGGGGYGGGYGPVCPPGGIQEVTINQSLLQPLNVEIDPEIQKVKSREREQIKSLNNQFASFIDKVRFLEQQNQVLQTKWELLQQVDTSTRTHNLEPYFESFINNLRRRVDQLKSDQSRLDSELKNMQDMVEDYRNKYEDEINKRTNAENEFVTIKKDVDGAYMTKVDLQAKLDNLQQEIDFLTALYQAELSQMQTQISETNVILSMDNNRSLDLDSIIAEVKAQYEDIAQKSKAEAESLYQSKYEELQITAGRHGDSVRNSKIEIS…	4026	1	1	0	738.397	2	0.0012	200	211	0	70.08	3.4e-06	R	FLEQQNQVLQTK	W				Eyal_WJ_July_2015.5072.5072.2 File:~Eyal_WJ_July_2015.raw~, NativeID:~controllerType=0 controllerNumber=1 scan=5072~
1	1::sp|cRAP054|P04264|K2C1_HUMAN	Keratin, type II cytoskeletal 1 OS=Homo sapiens GN=KRT1 PE=1 SV=6	1970	54	1.2e-193	66170	81	76	31	30	54	8.15	MSRQFSSRSGYRSGGGFSSGSAGIINYQRRTTSSSTRRSGGGGGRFSSCGGGGGSFGAGGGFGSRSLVNLGGSKSISISVARGGGRGSGFGGGYGGGGFGGGGFGGGGFGGGGIGGGGFGGFGSGGGGFGGGGFGGGGYGGGYGPVCPPGGIQEVTINQSLLQPLNVEIDPEIQKVKSREREQIKSLNNQFASFIDKVRFLEQQNQVLQTKWELLQQVDTSTRTHNLEPYFESFINNLRRRVDQLKSDQSRLDSELKNMQDMVEDYRNKYEDEINKRTNAENEFVTIKKDVDGAYMTKVDLQAKLDNLQQEIDFLTALYQAELSQMQTQISETNVILSMDNNRSLDLDSIIAEVKAQYEDIAQKSKAEAESLYQSKYEELQITAGRHGDSVRNSKIEIS…	4030	1	1	0	738.892	2	0.0075	200	211	0	81.8	2.2e-07	R	FLEQQNQVLQTK	W		Deamidated (NQ)	0.000000100000.0	Eyal_WJ_July_2015.5368.5368.2 File:~Eyal_WJ_July_2015.raw~, NativeID:~controllerType=0 controllerNumber=1 scan=5368~
1	1::sp|cRAP054|P04264|K2C1_HUMAN	Keratin, type II cytoskeletal 1 OS=Homo sapiens GN=KRT1 PE=1 SV=6	1970	54	1.2e-193	66170	81	76	31	30	54	8.15	MSRQFSSRSGYRSGGGFSSGSAGIINYQRRTTSSSTRRSGGGGGRFSSCGGGGGSFGAGGGFGSRSLVNLGGSKSISISVARGGGRGSGFGGGYGGGGFGGGGFGGGGFGGGGIGGGGFGGFGSGGGGFGGGGFGGGGYGGGYGPVCPPGGIQEVTINQSLLQPLNVEIDPEIQKVKSREREQIKSLNNQFASFIDKVRFLEQQNQVLQTKWELLQQVDTSTRTHNLEPYFESFINNLRRRVDQLKSDQSRLDSELKNMQDMVEDYRNKYEDEINKRTNAENEFVTIKKDVDGAYMTKVDLQAKLDNLQQEIDFLTALYQAELSQMQTQISETNVILSMDNNRSLDLDSIIAEVKAQYEDIAQKSKAEAESLYQSKYEELQITAGRHGDSVRNSKIEIS…	4887	1	1	1	546.958	3	-0.0016	186	199	1	33.84	0.013	K	SLNNQFASFIDKVR	F				Eyal_WJ_July_2015.8639.8639.3 File:~Eyal_WJ_July_2015.raw~, NativeID:~controllerType=0 controllerNumber=1 scan=8639~
1	1::sp|cRAP054|P04264|K2C1_HUMAN	Keratin, type II cytoskeletal 1 OS=Homo sapiens GN=KRT1 PE=1 SV=6	1970	54	1.2e-193	66170	81	76	31	30	54	8.15	MSRQFSSRSGYRSGGGFSSGSAGIINYQRRTTSSSTRRSGGGGGRFSSCGGGGGSFGAGGGFGSRSLVNLGGSKSISISVARGGGRGSGFGGGYGGGGFGGGGFGGGGFGGGGIGGGGFGGFGSGGGGFGGGGFGGGGYGGGYGPVCPPGGIQEVTINQSLLQPLNVEIDPEIQKVKSREREQIKSLNNQFASFIDKVRFLEQQNQVLQTKWELLQQVDTSTRTHNLEPYFESFINNLRRRVDQLKSDQSRLDSELKNMQDMVEDYRNKYEDEINKRTNAENEFVTIKKDVDGAYMTKVDLQAKLDNLQQEIDFLTALYQAELSQMQTQISETNVILSMDNNRSLDLDSIIAEVKAQYEDIAQKSKAEAESLYQSKYEELQITAGRHGDSVRNSKIEIS…	4888	1	1	1	546.958	3	0.0006	186	199	1	46.09	0.00075	K	SLNNQFASFIDKVR	F				Eyal_WJ_July_2015.8622.8622.3 File:~Eyal_WJ_July_2015.raw~, NativeID:~controllerType=0 controllerNumber=1 scan=8622~
1	1::sp|cRAP054|P04264|K2C1_HUMAN	Keratin, type II cytoskeletal 1 OS=Homo sapiens GN=KRT1 PE=1 SV=6	1970	54	1.2e-193	66170	81	76	31	30	54	8.15	MSRQFSSRSGYRSGGGFSSGSAGIINYQRRTTSSSTRRSGGGGGRFSSCGGGGGSFGAGGGFGSRSLVNLGGSKSISISVARGGGRGSGFGGGYGGGGFGGGGFGGGGFGGGGIGGGGFGGFGSGGGGFGGGGFGGGGYGGGYGPVCPPGGIQEVTINQSLLQPLNVEIDPEIQKVKSREREQIKSLNNQFASFIDKVRFLEQQNQVLQTKWELLQQVDTSTRTHNLEPYFESFINNLRRRVDQLKSDQSRLDSELKNMQDMVEDYRNKYEDEINKRTNAENEFVTIKKDVDGAYMTKVDLQAKLDNLQQEIDFLTALYQAELSQMQTQISETNVILSMDNNRSLDLDSIIAEVKAQYEDIAQKSKAEAESLYQSKYEELQITAGRHGDSVRNSKIEIS…	4981	1	1	1	829.399	2	-0.0032	13	29	0	71.72	1.9e-06	R	SGGGFSSGSAGIINYQR	R				Eyal_WJ_July_2015.5843.5843.2 File:~Eyal_WJ_July_2015.raw~, NativeID:~controllerType=0 controllerNumber=1 scan=5843~
1	1::sp|cRAP054|P04264|K2C1_HUMAN	Keratin, type II cytoskeletal 1 OS=Homo sapiens GN=KRT1 PE=1 SV=6	1970	54	1.2e-193	66170	81	76	31	30	54	8.15	MSRQFSSRSGYRSGGGFSSGSAGIINYQRRTTSSSTRRSGGGGGRFSSCGGGGGSFGAGGGFGSRSLVNLGGSKSISISVARGGGRGSGFGGGYGGGGFGGGGFGGGGFGGGGIGGGGFGGFGSGGGGFGGGGFGGGGYGGGYGPVCPPGGIQEVTINQSLLQPLNVEIDPEIQKVKSREREQIKSLNNQFASFIDKVRFLEQQNQVLQTKWELLQQVDTSTRTHNLEPYFESFINNLRRRVDQLKSDQSRLDSELKNMQDMVEDYRNKYEDEINKRTNAENEFVTIKKDVDGAYMTKVDLQAKLDNLQQEIDFLTALYQAELSQMQTQISETNVILSMDNNRSLDLDSIIAEVKAQYEDIAQKSKAEAESLYQSKYEELQITAGRHGDSVRNSKIEIS…	4982	1	1	1	829.4	2	0.0009	13	29	0	67.79	4.9e-06	R	SGGGFSSGSAGIINYQR	R				Eyal_WJ_July_2015.5855.5855.2 File:~Eyal_WJ_July_2015.raw~, NativeID:~controllerType=0 controllerNumber=1 scan=5855~
1	1::sp|cRAP054|P04264|K2C1_HUMAN	Keratin, type II cytoskeletal 1 OS=Homo sapiens GN=KRT1 PE=1 SV=6	1970	54	1.2e-193	66170	81	76	31	30	54	8.15	MSRQFSSRSGYRSGGGFSSGSAGIINYQRRTTSSSTRRSGGGGGRFSSCGGGGGSFGAGGGFGSRSLVNLGGSKSISISVARGGGRGSGFGGGYGGGGFGGGGFGGGGFGGGGIGGGGFGGFGSGGGGFGGGGFGGGGYGGGYGPVCPPGGIQEVTINQSLLQPLNVEIDPEIQKVKSREREQIKSLNNQFASFIDKVRFLEQQNQVLQTKWELLQQVDTSTRTHNLEPYFESFINNLRRRVDQLKSDQSRLDSELKNMQDMVEDYRNKYEDEINKRTNAENEFVTIKKDVDGAYMTKVDLQAKLDNLQQEIDFLTALYQAELSQMQTQISETNVILSMDNNRSLDLDSIIAEVKAQYEDIAQKSKAEAESLYQSKYEELQITAGRHGDSVRNSKIEIS…	5268	1	1	1	858.928	2	-0.0013	418	432	0	106.36	8.5e-10	K	QISNLQQSISDAEQR	G				Eyal_WJ_July_2015.5812.5812.2 File:~Eyal_WJ_July_2015.raw~, NativeID:~controllerType=0 controllerNumber=1 scan=5812~
1	1::sp|cRAP054|P04264|K2C1_HUMAN	Keratin, type II cytoskeletal 1 OS=Homo sapiens GN=KRT1 PE=1 SV=6	1970	54	1.2e-193	66170	81	76	31	30	54	8.15	MSRQFSSRSGYRSGGGFSSGSAGIINYQRRTTSSSTRRSGGGGGRFSSCGGGGGSFGAGGGFGSRSLVNLGGSKSISISVARGGGRGSGFGGGYGGGGFGGGGFGGGGFGGGGIGGGGFGGFGSGGGGFGGGGFGGGGYGGGYGPVCPPGGIQEVTINQSLLQPLNVEIDPEIQKVKSREREQIKSLNNQFASFIDKVRFLEQQNQVLQTKWELLQQVDTSTRTHNLEPYFESFINNLRRRVDQLKSDQSRLDSELKNMQDMVEDYRNKYEDEINKRTNAENEFVTIKKDVDGAYMTKVDLQAKLDNLQQEIDFLTALYQAELSQMQTQISETNVILSMDNNRSLDLDSIIAEVKAQYEDIAQKSKAEAESLYQSKYEELQITAGRHGDSVRNSKIEIS…	5269	1	1	1	572.955	3	-0.001	418	432	0	54.13	0.00014	K	QISNLQQSISDAEQR	G				Eyal_WJ_July_2015.5800.5800.3 File:~Eyal_WJ_July_2015.raw~, NativeID:~controllerType=0 controllerNumber=1 scan=5800~
1	1::sp|cRAP054|P04264|K2C1_HUMAN	Keratin, type II cytoskeletal 1 OS=Homo sapiens GN=KRT1 PE=1 SV=6	1970	54	1.2e-193	66170	81	76	31	30	54	8.15	MSRQFSSRSGYRSGGGFSSGSAGIINYQRRTTSSSTRRSGGGGGRFSSCGGGGGSFGAGGGFGSRSLVNLGGSKSISISVARGGGRGSGFGGGYGGGGFGGGGFGGGGFGGGGIGGGGFGGFGSGGGGFGGGGFGGGGYGGGYGPVCPPGGIQEVTINQSLLQPLNVEIDPEIQKVKSREREQIKSLNNQFASFIDKVRFLEQQNQVLQTKWELLQQVDTSTRTHNLEPYFESFINNLRRRVDQLKSDQSRLDSELKNMQDMVEDYRNKYEDEINKRTNAENEFVTIKKDVDGAYMTKVDLQAKLDNLQQEIDFLTALYQAELSQMQTQISETNVILSMDNNRSLDLDSIIAEVKAQYEDIAQKSKAEAESLYQSKYEELQITAGRHGDSVRNSKIEIS…	5270	1	1	1	572.955	3	0.0003	418	432	0	56.26	8.5e-05	K	QISNLQQSISDAEQR	G				Eyal_WJ_July_2015.5811.5811.3 File:~Eyal_WJ_July_2015.raw~, NativeID:~controllerType=0 controllerNumber=1 scan=5811~
1	1::sp|cRAP054|P04264|K2C1_HUMAN	Keratin, type II cytoskeletal 1 OS=Homo sapiens GN=KRT1 PE=1 SV=6	1970	54	1.2e-193	66170	81	76	31	30	54	8.15	MSRQFSSRSGYRSGGGFSSGSAGIINYQRRTTSSSTRRSGGGGGRFSSCGGGGGSFGAGGGFGSRSLVNLGGSKSISISVARGGGRGSGFGGGYGGGGFGGGGFGGGGFGGGGIGGGGFGGFGSGGGGFGGGGFGGGGYGGGYGPVCPPGGIQEVTINQSLLQPLNVEIDPEIQKVKSREREQIKSLNNQFASFIDKVRFLEQQNQVLQTKWELLQQVDTSTRTHNLEPYFESFINNLRRRVDQLKSDQSRLDSELKNMQDMVEDYRNKYEDEINKRTNAENEFVTIKKDVDGAYMTKVDLQAKLDNLQQEIDFLTALYQAELSQMQTQISETNVILSMDNNRSLDLDSIIAEVKAQYEDIAQKSKAEAESLYQSKYEELQITAGRHGDSVRNSKIEIS…	5271	1	1	1	858.93	2	0.0013	418	432	0	96.43	8.3e-09	K	QISNLQQSISDAEQR	G				Eyal_WJ_July_2015.5801.5801.2 File:~Eyal_WJ_July_2015.raw~, NativeID:~controllerType=0 controllerNumber=1 scan=5801~
1	1::sp|cRAP054|P04264|K2C1_HUMAN	Keratin, type II cytoskeletal 1 OS=Homo sapiens GN=KRT1 PE=1 SV=6	1970	54	1.2e-193	66170	81	76	31	30	54	8.15	MSRQFSSRSGYRSGGGFSSGSAGIINYQRRTTSSSTRRSGGGGGRFSSCGGGGGSFGAGGGFGSRSLVNLGGSKSISISVARGGGRGSGFGGGYGGGGFGGGGFGGGGFGGGGIGGGGFGGFGSGGGGFGGGGFGGGGYGGGYGPVCPPGGIQEVTINQSLLQPLNVEIDPEIQKVKSREREQIKSLNNQFASFIDKVRFLEQQNQVLQTKWELLQQVDTSTRTHNLEPYFESFINNLRRRVDQLKSDQSRLDSELKNMQDMVEDYRNKYEDEINKRTNAENEFVTIKKDVDGAYMTKVDLQAKLDNLQQEIDFLTALYQAELSQMQTQISETNVILSMDNNRSLDLDSIIAEVKAQYEDIAQKSKAEAESLYQSKYEELQITAGRHGDSVRNSKIEIS…	5535	1	1	1	883.366	2	-0.0104	46	65	0	110.89	4.6e-11	R	FSSCGGGGGSFGAGGGFGSR	S				Eyal_WJ_July_2015.5319.5319.2 File:~Eyal_WJ_July_2015.raw~, NativeID:~controllerType=0 controllerNumber=1 scan=5319~
1	1::sp|cRAP054|P04264|K2C1_HUMAN	Keratin, type II cytoskeletal 1 OS=Homo sapiens GN=KRT1 PE=1 SV=6	1970	54	1.2e-193	66170	81	76	31	30	54	8.15	MSRQFSSRSGYRSGGGFSSGSAGIINYQRRTTSSSTRRSGGGGGRFSSCGGGGGSFGAGGGFGSRSLVNLGGSKSISISVARGGGRGSGFGGGYGGGGFGGGGFGGGGFGGGGIGGGGFGGFGSGGGGFGGGGFGGGGYGGGYGPVCPPGGIQEVTINQSLLQPLNVEIDPEIQKVKSREREQIKSLNNQFASFIDKVRFLEQQNQVLQTKWELLQQVDTSTRTHNLEPYFESFINNLRRRVDQLKSDQSRLDSELKNMQDMVEDYRNKYEDEINKRTNAENEFVTIKKDVDGAYMTKVDLQAKLDNLQQEIDFLTALYQAELSQMQTQISETNVILSMDNNRSLDLDSIIAEVKAQYEDIAQKSKAEAESLYQSKYEELQITAGRHGDSVRNSKIEIS…	5536	1	1	1	883.37	2	-0.001	46	65	0	153.38	3.2e-15	R	FSSCGGGGGSFGAGGGFGSR	S				Eyal_WJ_July_2015.5325.5325.2 File:~Eyal_WJ_July_2015.raw~, NativeID:~controllerType=0 controllerNumber=1 scan=5325~
1	1::sp|cRAP054|P04264|K2C1_HUMAN	Keratin, type II cytoskeletal 1 OS=Homo sapiens GN=KRT1 PE=1 SV=6	1970	54	1.2e-193	66170	81	76	31	30	54	8.15	MSRQFSSRSGYRSGGGFSSGSAGIINYQRRTTSSSTRRSGGGGGRFSSCGGGGGSFGAGGGFGSRSLVNLGGSKSISISVARGGGRGSGFGGGYGGGGFGGGGFGGGGFGGGGIGGGGFGGFGSGGGGFGGGGFGGGGYGGGYGPVCPPGGIQEVTINQSLLQPLNVEIDPEIQKVKSREREQIKSLNNQFASFIDKVRFLEQQNQVLQTKWELLQQVDTSTRTHNLEPYFESFINNLRRRVDQLKSDQSRLDSELKNMQDMVEDYRNKYEDEINKRTNAENEFVTIKKDVDGAYMTKVDLQAKLDNLQQEIDFLTALYQAELSQMQTQISETNVILSMDNNRSLDLDSIIAEVKAQYEDIAQKSKAEAESLYQSKYEELQITAGRHGDSVRNSKIEIS…	6445	1	1	1	665.33	3	-0.0019	224	239	0	77.35	6.7e-07	R	THNLEPYFESFINNLR	R				Eyal_WJ_July_2015.10344.10344.3 File:~Eyal_WJ_July_2015.raw~, NativeID:~controllerType=0 controllerNumber=1 scan=10344~
1	1::sp|cRAP054|P04264|K2C1_HUMAN	Keratin, type II cytoskeletal 1 OS=Homo sapiens GN=KRT1 PE=1 SV=6	1970	54	1.2e-193	66170	81	76	31	30	54	8.15	MSRQFSSRSGYRSGGGFSSGSAGIINYQRRTTSSSTRRSGGGGGRFSSCGGGGGSFGAGGGFGSRSLVNLGGSKSISISVARGGGRGSGFGGGYGGGGFGGGGFGGGGFGGGGIGGGGFGGFGSGGGGFGGGGFGGGGYGGGYGPVCPPGGIQEVTINQSLLQPLNVEIDPEIQKVKSREREQIKSLNNQFASFIDKVRFLEQQNQVLQTKWELLQQVDTSTRTHNLEPYFESFINNLRRRVDQLKSDQSRLDSELKNMQDMVEDYRNKYEDEINKRTNAENEFVTIKKDVDGAYMTKVDLQAKLDNLQQEIDFLTALYQAELSQMQTQISETNVILSMDNNRSLDLDSIIAEVKAQYEDIAQKSKAEAESLYQSKYEELQITAGRHGDSVRNSKIEIS…	6446	1	1	1	665.33	3	-0.0006	224	239	0	67.42	6.5e-06	R	THNLEPYFESFINNLR	R				Eyal_WJ_July_2015.10338.10338.3 File:~Eyal_WJ_July_2015.raw~, NativeID:~controllerType=0 controllerNumber=1 scan=10338~
1	1::sp|cRAP054|P04264|K2C1_HUMAN	Keratin, type II cytoskeletal 1 OS=Homo sapiens GN=KRT1 PE=1 SV=6	1970	54	1.2e-193	66170	81	76	31	30	54	8.15	MSRQFSSRSGYRSGGGFSSGSAGIINYQRRTTSSSTRRSGGGGGRFSSCGGGGGSFGAGGGFGSRSLVNLGGSKSISISVARGGGRGSGFGGGYGGGGFGGGGFGGGGFGGGGIGGGGFGGFGSGGGGFGGGGFGGGGYGGGYGPVCPPGGIQEVTINQSLLQPLNVEIDPEIQKVKSREREQIKSLNNQFASFIDKVRFLEQQNQVLQTKWELLQQVDTSTRTHNLEPYFESFINNLRRRVDQLKSDQSRLDSELKNMQDMVEDYRNKYEDEINKRTNAENEFVTIKKDVDGAYMTKVDLQAKLDNLQQEIDFLTALYQAELSQMQTQISETNVILSMDNNRSLDLDSIIAEVKAQYEDIAQKSKAEAESLYQSKYEELQITAGRHGDSVRNSKIEIS…	7156	1	1	1	795.319	3	-0.0081	519	549	0	56.93	7.9e-06	R	GGGGGGYGSGGSSYGSGGGSYGSGGGGGGGR	G				Eyal_WJ_July_2015.3568.3568.3 File:~Eyal_WJ_July_2015.raw~, NativeID:~controllerType=0 controllerNumber=1 scan=3568~
1	1::sp|cRAP054|P04264|K2C1_HUMAN	Keratin, type II cytoskeletal 1 OS=Homo sapiens GN=KRT1 PE=1 SV=6	1970	54	1.2e-193	66170	81	76	31	30	54	8.15	MSRQFSSRSGYRSGGGFSSGSAGIINYQRRTTSSSTRRSGGGGGRFSSCGGGGGSFGAGGGFGSRSLVNLGGSKSISISVARGGGRGSGFGGGYGGGGFGGGGFGGGGFGGGGIGGGGFGGFGSGGGGFGGGGFGGGGYGGGYGPVCPPGGIQEVTINQSLLQPLNVEIDPEIQKVKSREREQIKSLNNQFASFIDKVRFLEQQNQVLQTKWELLQQVDTSTRTHNLEPYFESFINNLRRRVDQLKSDQSRLDSELKNMQDMVEDYRNKYEDEINKRTNAENEFVTIKKDVDGAYMTKVDLQAKLDNLQQEIDFLTALYQAELSQMQTQISETNVILSMDNNRSLDLDSIIAEVKAQYEDIAQKSKAEAESLYQSKYEELQITAGRHGDSVRNSKIEIS…	7157	1	1	1	795.325	3	0.0086	519	549	0	66.39	1.2e-06	R	GGGGGGYGSGGSSYGSGGGSYGSGGGGGGGR	G				Eyal_WJ_July_2015.3327.3327.3 File:~Eyal_WJ_July_2015.raw~, NativeID:~controllerType=0 controllerNumber=1 scan=3327~
1	1::sp|cRAP054|P04264|K2C1_HUMAN	Keratin, type II cytoskeletal 1 OS=Homo sapiens GN=KRT1 PE=1 SV=6	1970	54	1.2e-193	66170	81	76	31	30	54	8.15	MSRQFSSRSGYRSGGGFSSGSAGIINYQRRTTSSSTRRSGGGGGRFSSCGGGGGSFGAGGGFGSRSLVNLGGSKSISISVARGGGRGSGFGGGYGGGGFGGGGFGGGGFGGGGIGGGGFGGFGSGGGGFGGGGFGGGGYGGGYGPVCPPGGIQEVTINQSLLQPLNVEIDPEIQKVKSREREQIKSLNNQFASFIDKVRFLEQQNQVLQTKWELLQQVDTSTRTHNLEPYFESFINNLRRRVDQLKSDQSRLDSELKNMQDMVEDYRNKYEDEINKRTNAENEFVTIKKDVDGAYMTKVDLQAKLDNLQQEIDFLTALYQAELSQMQTQISETNVILSMDNNRSLDLDSIIAEVKAQYEDIAQKSKAEAESLYQSKYEELQITAGRHGDSVRNSKIEIS…	7158	1	1	1	795.327	3	0.0146	519	549	0	50.91	4.7e-05	R	GGGGGGYGSGGSSYGSGGGSYGSGGGGGGGR	G				Eyal_WJ_July_2015.3313.3313.3 File:~Eyal_WJ_July_2015.raw~, NativeID:~controllerType=0 controllerNumber=1 scan=3313~
1	1::sp|cRAP054|P04264|K2C1_HUMAN	Keratin, type II cytoskeletal 1 OS=Homo sapiens GN=KRT1 PE=1 SV=6	1970	54	1.2e-193	66170	81	76	31	30	54	8.15	MSRQFSSRSGYRSGGGFSSGSAGIINYQRRTTSSSTRRSGGGGGRFSSCGGGGGSFGAGGGFGSRSLVNLGGSKSISISVARGGGRGSGFGGGYGGGGFGGGGFGGGGFGGGGIGGGGFGGFGSGGGGFGGGGFGGGGYGGGYGPVCPPGGIQEVTINQSLLQPLNVEIDPEIQKVKSREREQIKSLNNQFASFIDKVRFLEQQNQVLQTKWELLQQVDTSTRTHNLEPYFESFINNLRRRVDQLKSDQSRLDSELKNMQDMVEDYRNKYEDEINKRTNAENEFVTIKKDVDGAYMTKVDLQAKLDNLQQEIDFLTALYQAELSQMQTQISETNVILSMDNNRSLDLDSIIAEVKAQYEDIAQKSKAEAESLYQSKYEELQITAGRHGDSVRNSKIEIS…	7440	1	1	1	861.06	3	0.0041	493	518	0	45.25	0.00076	R	MSGECAPNVSVSVSTSHTTISGGGSR	G		Oxidation (M)	0.20000000000000000000000000.0	Eyal_WJ_July_2015.4622.4622.3 File:~Eyal_WJ_July_2015.raw~, NativeID:~controllerType=0 controllerNumber=1 scan=4622~
1	1::sp|cRAP054|P04264|K2C1_HUMAN	Keratin, type II cytoskeletal 1 OS=Homo sapiens GN=KRT1 PE=1 SV=6	1970	54	1.2e-193	66170	81	76	31	30	54	8.15	MSRQFSSRSGYRSGGGFSSGSAGIINYQRRTTSSSTRRSGGGGGRFSSCGGGGGSFGAGGGFGSRSLVNLGGSKSISISVARGGGRGSGFGGGYGGGGFGGGGFGGGGFGGGGIGGGGFGGFGSGGGGFGGGGFGGGGYGGGYGPVCPPGGIQEVTINQSLLQPLNVEIDPEIQKVKSREREQIKSLNNQFASFIDKVRFLEQQNQVLQTKWELLQQVDTSTRTHNLEPYFESFINNLRRRVDQLKSDQSRLDSELKNMQDMVEDYRNKYEDEINKRTNAENEFVTIKKDVDGAYMTKVDLQAKLDNLQQEIDFLTALYQAELSQMQTQISETNVILSMDNNRSLDLDSIIAEVKAQYEDIAQKSKAEAESLYQSKYEELQITAGRHGDSVRNSKIEIS…	7441	1	1	1	861.061	3	0.0052	493	518	0	78.62	3.6e-07	R	MSGECAPNVSVSVSTSHTTISGGGSR	G		Oxidation (M)	0.20000000000000000000000000.0	Eyal_WJ_July_2015.4598.4598.3 File:~Eyal_WJ_July_2015.raw~, NativeID:~controllerType=0 controllerNumber=1 scan=4598~
1	1::sp|cRAP054|P04264|K2C1_HUMAN	Keratin, type II cytoskeletal 1 OS=Homo sapiens GN=KRT1 PE=1 SV=6	1970	54	1.2e-193	66170	81	76	31	30	54	8.15	MSRQFSSRSGYRSGGGFSSGSAGIINYQRRTTSSSTRRSGGGGGRFSSCGGGGGSFGAGGGFGSRSLVNLGGSKSISISVARGGGRGSGFGGGYGGGGFGGGGFGGGGFGGGGIGGGGFGGFGSGGGGFGGGGFGGGGYGGGYGPVCPPGGIQEVTINQSLLQPLNVEIDPEIQKVKSREREQIKSLNNQFASFIDKVRFLEQQNQVLQTKWELLQQVDTSTRTHNLEPYFESFINNLRRRVDQLKSDQSRLDSELKNMQDMVEDYRNKYEDEINKRTNAENEFVTIKKDVDGAYMTKVDLQAKLDNLQQEIDFLTALYQAELSQMQTQISETNVILSMDNNRSLDLDSIIAEVKAQYEDIAQKSKAEAESLYQSKYEELQITAGRHGDSVRNSKIEIS…	8248	1	1	1	1104.77	3	-0.0032	550	588	0	99.87	2.4e-10	R	GSYGSGGSSYGSGGGSYGSGGGGGGHGSYGSGSSSGGYR	G				Eyal_WJ_July_2015.3537.3537.3 File:~Eyal_WJ_July_2015.raw~, NativeID:~controllerType=0 controllerNumber=1 scan=3537~	emPAI	5.62
2	2::tr|C6K481|C6K481_APIME	Major royal jelly protein 1 OS=Apis mellifera PE=2 SV=1	1810	54	1.4e-177	49311	506	469	27	26	80.3	5.1	MTRLFMLVCLGIVCQGTTGNILRGESLNKSLPILHEWKFFDYDFGSDERRQDAILSGEYDYKNNYPSDIDQWHDKIFVTMLRYNGVPSSLNVISKKVGDGGPLLQPYPDWSFAKYDDCSGIVSASKLAIDKCDRLWVLDSGLVNNTQPMCSPKLLTFDLTTSQLLKQVEIPHDVAVNATTGKGRLSSLAVQSLDCNTNSDTMVYIADEKGEGLIVYHNSDDSFHRLTSNTFDYDPKFTKMTIDGESYTAQDGISGMALSPMTNNLYYSPVASTSLYYVNTEQFRTSDYQQNDIHYEGVQNILDTQSSAKVVSKSGVLFFGLVGDSALGCWNEHRTLERHNIRTVAQSDETLQMIASMKIKEALPHVPIFDRYINREYILVLSNKMQKMVNNDFNFDDVN…	692	1	1	1	440.259	2	-0.0011	76	82	0	20.77	0.1	K	IFVTMLR	Y				Eyal_WJ_July_2015.10802.10802.2 File:~Eyal_WJ_July_2015.raw~, NativeID:~controllerType=0 controllerNumber=1 scan=10802~
2	2::tr|C6K481|C6K481_APIME	Major royal jelly protein 1 OS=Apis mellifera PE=2 SV=1	1810	54	1.4e-177	49311	506	469	27	26	80.3	5.1	MTRLFMLVCLGIVCQGTTGNILRGESLNKSLPILHEWKFFDYDFGSDERRQDAILSGEYDYKNNYPSDIDQWHDKIFVTMLRYNGVPSSLNVISKKVGDGGPLLQPYPDWSFAKYDDCSGIVSASKLAIDKCDRLWVLDSGLVNNTQPMCSPKLLTFDLTTSQLLKQVEIPHDVAVNATTGKGRLSSLAVQSLDCNTNSDTMVYIADEKGEGLIVYHNSDDSFHRLTSNTFDYDPKFTKMTIDGESYTAQDGISGMALSPMTNNLYYSPVASTSLYYVNTEQFRTSDYQQNDIHYEGVQNILDTQSSAKVVSKSGVLFFGLVGDSALGCWNEHRTLERHNIRTVAQSDETLQMIASMKIKEALPHVPIFDRYINREYILVLSNKMQKMVNNDFNFDDVN…	693	1	1	1	440.26	2	-0.0004	76	82	0	35.03	0.0038	K	IFVTMLR	Y				Eyal_WJ_July_2015.9149.9149.2 File:~Eyal_WJ_July_2015.raw~, NativeID:~controllerType=0 controllerNumber=1 scan=9149~
2	2::tr|C6K481|C6K481_APIME	Major royal jelly protein 1 OS=Apis mellifera PE=2 SV=1	1810	54	1.4e-177	49311	506	469	27	26	80.3	5.1	MTRLFMLVCLGIVCQGTTGNILRGESLNKSLPILHEWKFFDYDFGSDERRQDAILSGEYDYKNNYPSDIDQWHDKIFVTMLRYNGVPSSLNVISKKVGDGGPLLQPYPDWSFAKYDDCSGIVSASKLAIDKCDRLWVLDSGLVNNTQPMCSPKLLTFDLTTSQLLKQVEIPHDVAVNATTGKGRLSSLAVQSLDCNTNSDTMVYIADEKGEGLIVYHNSDDSFHRLTSNTFDYDPKFTKMTIDGESYTAQDGISGMALSPMTNNLYYSPVASTSLYYVNTEQFRTSDYQQNDIHYEGVQNILDTQSSAKVVSKSGVLFFGLVGDSALGCWNEHRTLERHNIRTVAQSDETLQMIASMKIKEALPHVPIFDRYINREYILVLSNKMQKMVNNDFNFDDVN…	694	1	1	1	440.26	2	-0.0002	76	82	0	31.83	0.008	K	IFVTMLR	Y				Eyal_WJ_July_2015.10268.10268.2 File:~Eyal_WJ_July_2015.raw~, NativeID:~controllerType=0 controllerNumber=1 scan=10268~
2	2::tr|C6K481|C6K481_APIME	Major royal jelly protein 1 OS=Apis mellifera PE=2 SV=1	1810	54	1.4e-177	49311	506	469	27	26	80.3	5.1	MTRLFMLVCLGIVCQGTTGNILRGESLNKSLPILHEWKFFDYDFGSDERRQDAILSGEYDYKNNYPSDIDQWHDKIFVTMLRYNGVPSSLNVISKKVGDGGPLLQPYPDWSFAKYDDCSGIVSASKLAIDKCDRLWVLDSGLVNNTQPMCSPKLLTFDLTTSQLLKQVEIPHDVAVNATTGKGRLSSLAVQSLDCNTNSDTMVYIADEKGEGLIVYHNSDDSFHRLTSNTFDYDPKFTKMTIDGESYTAQDGISGMALSPMTNNLYYSPVASTSLYYVNTEQFRTSDYQQNDIHYEGVQNILDTQSSAKVVSKSGVLFFGLVGDSALGCWNEHRTLERHNIRTVAQSDETLQMIASMKIKEALPHVPIFDRYINREYILVLSNKMQKMVNNDFNFDDVN…	695	1	1	1	440.26	2	-0.0002	76	82	0	35.17	0.0037	K	IFVTMLR	Y				Eyal_WJ_July_2015.8554.8554.2 File:~Eyal_WJ_July_2015.raw~, NativeID:~controllerType=0 controllerNumber=1 scan=8554~
2	2::tr|C6K481|C6K481_APIME	Major royal jelly protein 1 OS=Apis mellifera PE=2 SV=1	1810	54	1.4e-177	49311	506	469	27	26	80.3	5.1	MTRLFMLVCLGIVCQGTTGNILRGESLNKSLPILHEWKFFDYDFGSDERRQDAILSGEYDYKNNYPSDIDQWHDKIFVTMLRYNGVPSSLNVISKKVGDGGPLLQPYPDWSFAKYDDCSGIVSASKLAIDKCDRLWVLDSGLVNNTQPMCSPKLLTFDLTTSQLLKQVEIPHDVAVNATTGKGRLSSLAVQSLDCNTNSDTMVYIADEKGEGLIVYHNSDDSFHRLTSNTFDYDPKFTKMTIDGESYTAQDGISGMALSPMTNNLYYSPVASTSLYYVNTEQFRTSDYQQNDIHYEGVQNILDTQSSAKVVSKSGVLFFGLVGDSALGCWNEHRTLERHNIRTVAQSDETLQMIASMKIKEALPHVPIFDRYINREYILVLSNKMQKMVNNDFNFDDVN…	696	1	1	1	440.26	2	-0.0001	76	82	0	35.41	0.0035	K	IFVTMLR	Y				Eyal_WJ_July_2015.9732.9732.2 File:~Eyal_WJ_July_2015.raw~, NativeID:~controllerType=0 controllerNumber=1 scan=9732~
2	2::tr|C6K481|C6K481_APIME	Major royal jelly protein 1 OS=Apis mellifera PE=2 SV=1	1810	54	1.4e-177	49311	506	469	27	26	80.3	5.1	MTRLFMLVCLGIVCQGTTGNILRGESLNKSLPILHEWKFFDYDFGSDERRQDAILSGEYDYKNNYPSDIDQWHDKIFVTMLRYNGVPSSLNVISKKVGDGGPLLQPYPDWSFAKYDDCSGIVSASKLAIDKCDRLWVLDSGLVNNTQPMCSPKLLTFDLTTSQLLKQVEIPHDVAVNATTGKGRLSSLAVQSLDCNTNSDTMVYIADEKGEGLIVYHNSDDSFHRLTSNTFDYDPKFTKMTIDGESYTAQDGISGMALSPMTNNLYYSPVASTSLYYVNTEQFRTSDYQQNDIHYEGVQNILDTQSSAKVVSKSGVLFFGLVGDSALGCWNEHRTLERHNIRTVAQSDETLQMIASMKIKEALPHVPIFDRYINREYILVLSNKMQKMVNNDFNFDDVN…	697	1	1	1	440.26	2	-0.0001	76	82	0	29.68	0.013	K	IFVTMLR	Y				Eyal_WJ_July_2015.9418.9418.2 File:~Eyal_WJ_July_2015.raw~, NativeID:~controllerType=0 controllerNumber=1 scan=9418~
2	2::tr|C6K481|C6K481_APIME	Major royal jelly protein 1 OS=Apis mellifera PE=2 SV=1	1810	54	1.4e-177	49311	506	469	27	26	80.3	5.1	MTRLFMLVCLGIVCQGTTGNILRGESLNKSLPILHEWKFFDYDFGSDERRQDAILSGEYDYKNNYPSDIDQWHDKIFVTMLRYNGVPSSLNVISKKVGDGGPLLQPYPDWSFAKYDDCSGIVSASKLAIDKCDRLWVLDSGLVNNTQPMCSPKLLTFDLTTSQLLKQVEIPHDVAVNATTGKGRLSSLAVQSLDCNTNSDTMVYIADEKGEGLIVYHNSDDSFHRLTSNTFDYDPKFTKMTIDGESYTAQDGISGMALSPMTNNLYYSPVASTSLYYVNTEQFRTSDYQQNDIHYEGVQNILDTQSSAKVVSKSGVLFFGLVGDSALGCWNEHRTLERHNIRTVAQSDETLQMIASMKIKEALPHVPIFDRYINREYILVLSNKMQKMVNNDFNFDDVN…	698	1	1	1	440.26	2	0	76	82	0	50.82	0.0001	K	IFVTMLR	Y				Eyal_WJ_July_2015.7610.7610.2 File:~Eyal_WJ_July_2015.raw~, NativeID:~controllerType=0 controllerNumber=1 scan=7610~
2	2::tr|C6K481|C6K481_APIME	Major royal jelly protein 1 OS=Apis mellifera PE=2 SV=1	1810	54	1.4e-177	49311	506	469	27	26	80.3	5.1	MTRLFMLVCLGIVCQGTTGNILRGESLNKSLPILHEWKFFDYDFGSDERRQDAILSGEYDYKNNYPSDIDQWHDKIFVTMLRYNGVPSSLNVISKKVGDGGPLLQPYPDWSFAKYDDCSGIVSASKLAIDKCDRLWVLDSGLVNNTQPMCSPKLLTFDLTTSQLLKQVEIPHDVAVNATTGKGRLSSLAVQSLDCNTNSDTMVYIADEKGEGLIVYHNSDDSFHRLTSNTFDYDPKFTKMTIDGESYTAQDGISGMALSPMTNNLYYSPVASTSLYYVNTEQFRTSDYQQNDIHYEGVQNILDTQSSAKVVSKSGVLFFGLVGDSALGCWNEHRTLERHNIRTVAQSDETLQMIASMKIKEALPHVPIFDRYINREYILVLSNKMQKMVNNDFNFDDVN…	699	1	1	1	440.26	2	0.0001	76	82	0	33.09	0.006	K	IFVTMLR	Y				Eyal_WJ_July_2015.8868.8868.2 File:~Eyal_WJ_July_2015.raw~, NativeID:~controllerType=0 controllerNumber=1 scan=8868~
2	2::tr|C6K481|C6K481_APIME	Major royal jelly protein 1 OS=Apis mellifera PE=2 SV=1	1810	54	1.4e-177	49311	506	469	27	26	80.3	5.1	MTRLFMLVCLGIVCQGTTGNILRGESLNKSLPILHEWKFFDYDFGSDERRQDAILSGEYDYKNNYPSDIDQWHDKIFVTMLRYNGVPSSLNVISKKVGDGGPLLQPYPDWSFAKYDDCSGIVSASKLAIDKCDRLWVLDSGLVNNTQPMCSPKLLTFDLTTSQLLKQVEIPHDVAVNATTGKGRLSSLAVQSLDCNTNSDTMVYIADEKGEGLIVYHNSDDSFHRLTSNTFDYDPKFTKMTIDGESYTAQDGISGMALSPMTNNLYYSPVASTSLYYVNTEQFRTSDYQQNDIHYEGVQNILDTQSSAKVVSKSGVLFFGLVGDSALGCWNEHRTLERHNIRTVAQSDETLQMIASMKIKEALPHVPIFDRYINREYILVLSNKMQKMVNNDFNFDDVN…	700	1	1	1	440.26	2	0.0002	76	82	0	41.73	0.00081	K	IFVTMLR	Y				Eyal_WJ_July_2015.7940.7940.2 File:~Eyal_WJ_July_2015.raw~, NativeID:~controllerType=0 controllerNumber=1 scan=7940~
2	2::tr|C6K481|C6K481_APIME	Major royal jelly protein 1 OS=Apis mellifera PE=2 SV=1	1810	54	1.4e-177	49311	506	469	27	26	80.3	5.1	MTRLFMLVCLGIVCQGTTGNILRGESLNKSLPILHEWKFFDYDFGSDERRQDAILSGEYDYKNNYPSDIDQWHDKIFVTMLRYNGVPSSLNVISKKVGDGGPLLQPYPDWSFAKYDDCSGIVSASKLAIDKCDRLWVLDSGLVNNTQPMCSPKLLTFDLTTSQLLKQVEIPHDVAVNATTGKGRLSSLAVQSLDCNTNSDTMVYIADEKGEGLIVYHNSDDSFHRLTSNTFDYDPKFTKMTIDGESYTAQDGISGMALSPMTNNLYYSPVASTSLYYVNTEQFRTSDYQQNDIHYEGVQNILDTQSSAKVVSKSGVLFFGLVGDSALGCWNEHRTLERHNIRTVAQSDETLQMIASMKIKEALPHVPIFDRYINREYILVLSNKMQKMVNNDFNFDDVN…	701	1	1	1	440.26	2	0.0002	76	82	0	40.08	0.0012	K	IFVTMLR	Y				Eyal_WJ_July_2015.9443.9443.2 File:~Eyal_WJ_July_2015.raw~, NativeID:~controllerType=0 controllerNumber=1 scan=9443~
2	2::tr|C6K481|C6K481_APIME	Major royal jelly protein 1 OS=Apis mellifera PE=2 SV=1	1810	54	1.4e-177	49311	506	469	27	26	80.3	5.1	MTRLFMLVCLGIVCQGTTGNILRGESLNKSLPILHEWKFFDYDFGSDERRQDAILSGEYDYKNNYPSDIDQWHDKIFVTMLRYNGVPSSLNVISKKVGDGGPLLQPYPDWSFAKYDDCSGIVSASKLAIDKCDRLWVLDSGLVNNTQPMCSPKLLTFDLTTSQLLKQVEIPHDVAVNATTGKGRLSSLAVQSLDCNTNSDTMVYIADEKGEGLIVYHNSDDSFHRLTSNTFDYDPKFTKMTIDGESYTAQDGISGMALSPMTNNLYYSPVASTSLYYVNTEQFRTSDYQQNDIHYEGVQNILDTQSSAKVVSKSGVLFFGLVGDSALGCWNEHRTLERHNIRTVAQSDETLQMIASMKIKEALPHVPIFDRYINREYILVLSNKMQKMVNNDFNFDDVN…	702	1	1	1	440.26	2	0.0002	76	82	0	43.46	0.00054	K	IFVTMLR	Y				Eyal_WJ_July_2015.8243.8243.2 File:~Eyal_WJ_July_2015.raw~, NativeID:~controllerType=0 controllerNumber=1 scan=8243~
2	2::tr|C6K481|C6K481_APIME	Major royal jelly protein 1 OS=Apis mellifera PE=2 SV=1	1810	54	1.4e-177	49311	506	469	27	26	80.3	5.1	MTRLFMLVCLGIVCQGTTGNILRGESLNKSLPILHEWKFFDYDFGSDERRQDAILSGEYDYKNNYPSDIDQWHDKIFVTMLRYNGVPSSLNVISKKVGDGGPLLQPYPDWSFAKYDDCSGIVSASKLAIDKCDRLWVLDSGLVNNTQPMCSPKLLTFDLTTSQLLKQVEIPHDVAVNATTGKGRLSSLAVQSLDCNTNSDTMVYIADEKGEGLIVYHNSDDSFHRLTSNTFDYDPKFTKMTIDGESYTAQDGISGMALSPMTNNLYYSPVASTSLYYVNTEQFRTSDYQQNDIHYEGVQNILDTQSSAKVVSKSGVLFFGLVGDSALGCWNEHRTLERHNIRTVAQSDETLQMIASMKIKEALPHVPIFDRYINREYILVLSNKMQKMVNNDFNFDDVN…	703	1	1	1	440.26	2	0.0002	76	82	0	35.09	0.0037	K	IFVTMLR	Y				Eyal_WJ_July_2015.9133.9133.2 File:~Eyal_WJ_July_2015.raw~, NativeID:~controllerType=0 controllerNumber=1 scan=9133~
2	2::tr|C6K481|C6K481_APIME	Major royal jelly protein 1 OS=Apis mellifera PE=2 SV=1	1810	54	1.4e-177	49311	506	469	27	26	80.3	5.1	MTRLFMLVCLGIVCQGTTGNILRGESLNKSLPILHEWKFFDYDFGSDERRQDAILSGEYDYKNNYPSDIDQWHDKIFVTMLRYNGVPSSLNVISKKVGDGGPLLQPYPDWSFAKYDDCSGIVSASKLAIDKCDRLWVLDSGLVNNTQPMCSPKLLTFDLTTSQLLKQVEIPHDVAVNATTGKGRLSSLAVQSLDCNTNSDTMVYIADEKGEGLIVYHNSDDSFHRLTSNTFDYDPKFTKMTIDGESYTAQDGISGMALSPMTNNLYYSPVASTSLYYVNTEQFRTSDYQQNDIHYEGVQNILDTQSSAKVVSKSGVLFFGLVGDSALGCWNEHRTLERHNIRTVAQSDETLQMIASMKIKEALPHVPIFDRYINREYILVLSNKMQKMVNNDFNFDDVN…	705	1	1	1	440.26	2	0.0003	76	82	0	27.86	0.02	K	IFVTMLR	Y				Eyal_WJ_July_2015.9716.9716.2 File:~Eyal_WJ_July_2015.raw~, NativeID:~controllerType=0 controllerNumber=1 scan=9716~
2	2::tr|C6K481|C6K481_APIME	Major royal jelly protein 1 OS=Apis mellifera PE=2 SV=1	1810	54	1.4e-177	49311	506	469	27	26	80.3	5.1	MTRLFMLVCLGIVCQGTTGNILRGESLNKSLPILHEWKFFDYDFGSDERRQDAILSGEYDYKNNYPSDIDQWHDKIFVTMLRYNGVPSSLNVISKKVGDGGPLLQPYPDWSFAKYDDCSGIVSASKLAIDKCDRLWVLDSGLVNNTQPMCSPKLLTFDLTTSQLLKQVEIPHDVAVNATTGKGRLSSLAVQSLDCNTNSDTMVYIADEKGEGLIVYHNSDDSFHRLTSNTFDYDPKFTKMTIDGESYTAQDGISGMALSPMTNNLYYSPVASTSLYYVNTEQFRTSDYQQNDIHYEGVQNILDTQSSAKVVSKSGVLFFGLVGDSALGCWNEHRTLERHNIRTVAQSDETLQMIASMKIKEALPHVPIFDRYINREYILVLSNKMQKMVNNDFNFDDVN…	706	1	1	1	440.26	2	0.0004	76	82	0	28.62	0.017	K	IFVTMLR	Y				Eyal_WJ_July_2015.10283.10283.2 File:~Eyal_WJ_July_2015.raw~, NativeID:~controllerType=0 controllerNumber=1 scan=10283~
2	2::tr|C6K481|C6K481_APIME	Major royal jelly protein 1 OS=Apis mellifera PE=2 SV=1	1810	54	1.4e-177	49311	506	469	27	26	80.3	5.1	MTRLFMLVCLGIVCQGTTGNILRGESLNKSLPILHEWKFFDYDFGSDERRQDAILSGEYDYKNNYPSDIDQWHDKIFVTMLRYNGVPSSLNVISKKVGDGGPLLQPYPDWSFAKYDDCSGIVSASKLAIDKCDRLWVLDSGLVNNTQPMCSPKLLTFDLTTSQLLKQVEIPHDVAVNATTGKGRLSSLAVQSLDCNTNSDTMVYIADEKGEGLIVYHNSDDSFHRLTSNTFDYDPKFTKMTIDGESYTAQDGISGMALSPMTNNLYYSPVASTSLYYVNTEQFRTSDYQQNDIHYEGVQNILDTQSSAKVVSKSGVLFFGLVGDSALGCWNEHRTLERHNIRTVAQSDETLQMIASMKIKEALPHVPIFDRYINREYILVLSNKMQKMVNNDFNFDDVN…	707	1	1	1	440.26	2	0.0005	76	82	0	40.85	0.00099	K	IFVTMLR	Y				Eyal_WJ_July_2015.7924.7924.2 File:~Eyal_WJ_July_2015.raw~, NativeID:~controllerType=0 controllerNumber=1 scan=7924~
2	2::tr|C6K481|C6K481_APIME	Major royal jelly protein 1 OS=Apis mellifera PE=2 SV=1	1810	54	1.4e-177	49311	506	469	27	26	80.3	5.1	MTRLFMLVCLGIVCQGTTGNILRGESLNKSLPILHEWKFFDYDFGSDERRQDAILSGEYDYKNNYPSDIDQWHDKIFVTMLRYNGVPSSLNVISKKVGDGGPLLQPYPDWSFAKYDDCSGIVSASKLAIDKCDRLWVLDSGLVNNTQPMCSPKLLTFDLTTSQLLKQVEIPHDVAVNATTGKGRLSSLAVQSLDCNTNSDTMVYIADEKGEGLIVYHNSDDSFHRLTSNTFDYDPKFTKMTIDGESYTAQDGISGMALSPMTNNLYYSPVASTSLYYVNTEQFRTSDYQQNDIHYEGVQNILDTQSSAKVVSKSGVLFFGLVGDSALGCWNEHRTLERHNIRTVAQSDETLQMIASMKIKEALPHVPIFDRYINREYILVLSNKMQKMVNNDFNFDDVN…	708	1	1	1	440.26	2	0.0006	76	82	0	33.08	0.0059	K	IFVTMLR	Y				Eyal_WJ_July_2015.9985.9985.2 File:~Eyal_WJ_July_2015.raw~, NativeID:~controllerType=0 controllerNumber=1 scan=9985~
2	2::tr|C6K481|C6K481_APIME	Major royal jelly protein 1 OS=Apis mellifera PE=2 SV=1	1810	54	1.4e-177	49311	506	469	27	26	80.3	5.1	MTRLFMLVCLGIVCQGTTGNILRGESLNKSLPILHEWKFFDYDFGSDERRQDAILSGEYDYKNNYPSDIDQWHDKIFVTMLRYNGVPSSLNVISKKVGDGGPLLQPYPDWSFAKYDDCSGIVSASKLAIDKCDRLWVLDSGLVNNTQPMCSPKLLTFDLTTSQLLKQVEIPHDVAVNATTGKGRLSSLAVQSLDCNTNSDTMVYIADEKGEGLIVYHNSDDSFHRLTSNTFDYDPKFTKMTIDGESYTAQDGISGMALSPMTNNLYYSPVASTSLYYVNTEQFRTSDYQQNDIHYEGVQNILDTQSSAKVVSKSGVLFFGLVGDSALGCWNEHRTLERHNIRTVAQSDETLQMIASMKIKEALPHVPIFDRYINREYILVLSNKMQKMVNNDFNFDDVN…	709	1	1	1	440.26	2	0.0006	76	82	0	31.08	0.0094	K	IFVTMLR	Y				Eyal_WJ_July_2015.9995.9995.2 File:~Eyal_WJ_July_2015.raw~, NativeID:~controllerType=0 controllerNumber=1 scan=9995~
2	2::tr|C6K481|C6K481_APIME	Major royal jelly protein 1 OS=Apis mellifera PE=2 SV=1	1810	54	1.4e-177	49311	506	469	27	26	80.3	5.1	MTRLFMLVCLGIVCQGTTGNILRGESLNKSLPILHEWKFFDYDFGSDERRQDAILSGEYDYKNNYPSDIDQWHDKIFVTMLRYNGVPSSLNVISKKVGDGGPLLQPYPDWSFAKYDDCSGIVSASKLAIDKCDRLWVLDSGLVNNTQPMCSPKLLTFDLTTSQLLKQVEIPHDVAVNATTGKGRLSSLAVQSLDCNTNSDTMVYIADEKGEGLIVYHNSDDSFHRLTSNTFDYDPKFTKMTIDGESYTAQDGISGMALSPMTNNLYYSPVASTSLYYVNTEQFRTSDYQQNDIHYEGVQNILDTQSSAKVVSKSGVLFFGLVGDSALGCWNEHRTLERHNIRTVAQSDETLQMIASMKIKEALPHVPIFDRYINREYILVLSNKMQKMVNNDFNFDDVN…	710	1	1	1	440.26	2	0.0006	76	82	0	42.39	0.0007	K	IFVTMLR	Y				Eyal_WJ_July_2015.8264.8264.2 File:~Eyal_WJ_July_2015.raw~, NativeID:~controllerType=0 controllerNumber=1 scan=8264~
2	2::tr|C6K481|C6K481_APIME	Major royal jelly protein 1 OS=Apis mellifera PE=2 SV=1	1810	54	1.4e-177	49311	506	469	27	26	80.3	5.1	MTRLFMLVCLGIVCQGTTGNILRGESLNKSLPILHEWKFFDYDFGSDERRQDAILSGEYDYKNNYPSDIDQWHDKIFVTMLRYNGVPSSLNVISKKVGDGGPLLQPYPDWSFAKYDDCSGIVSASKLAIDKCDRLWVLDSGLVNNTQPMCSPKLLTFDLTTSQLLKQVEIPHDVAVNATTGKGRLSSLAVQSLDCNTNSDTMVYIADEKGEGLIVYHNSDDSFHRLTSNTFDYDPKFTKMTIDGESYTAQDGISGMALSPMTNNLYYSPVASTSLYYVNTEQFRTSDYQQNDIHYEGVQNILDTQSSAKVVSKSGVLFFGLVGDSALGCWNEHRTLERHNIRTVAQSDETLQMIASMKIKEALPHVPIFDRYINREYILVLSNKMQKMVNNDFNFDDVN…	711	1	1	1	440.26	2	0.0007	76	82	0	30.52	0.01	K	IFVTMLR	Y				Eyal_WJ_July_2015.10537.10537.2 File:~Eyal_WJ_July_2015.raw~, NativeID:~controllerType=0 controllerNumber=1 scan=10537~
2	2::tr|C6K481|C6K481_APIME	Major royal jelly protein 1 OS=Apis mellifera PE=2 SV=1	1810	54	1.4e-177	49311	506	469	27	26	80.3	5.1	MTRLFMLVCLGIVCQGTTGNILRGESLNKSLPILHEWKFFDYDFGSDERRQDAILSGEYDYKNNYPSDIDQWHDKIFVTMLRYNGVPSSLNVISKKVGDGGPLLQPYPDWSFAKYDDCSGIVSASKLAIDKCDRLWVLDSGLVNNTQPMCSPKLLTFDLTTSQLLKQVEIPHDVAVNATTGKGRLSSLAVQSLDCNTNSDTMVYIADEKGEGLIVYHNSDDSFHRLTSNTFDYDPKFTKMTIDGESYTAQDGISGMALSPMTNNLYYSPVASTSLYYVNTEQFRTSDYQQNDIHYEGVQNILDTQSSAKVVSKSGVLFFGLVGDSALGCWNEHRTLERHNIRTVAQSDETLQMIASMKIKEALPHVPIFDRYINREYILVLSNKMQKMVNNDFNFDDVN…	712	1	1	1	440.26	2	0.0007	76	82	0	41.8	0.00077	K	IFVTMLR	Y				Eyal_WJ_July_2015.8527.8527.2 File:~Eyal_WJ_July_2015.raw~, NativeID:~controllerType=0 controllerNumber=1 scan=8527~
2	2::tr|C6K481|C6K481_APIME	Major royal jelly protein 1 OS=Apis mellifera PE=2 SV=1	1810	54	1.4e-177	49311	506	469	27	26	80.3	5.1	MTRLFMLVCLGIVCQGTTGNILRGESLNKSLPILHEWKFFDYDFGSDERRQDAILSGEYDYKNNYPSDIDQWHDKIFVTMLRYNGVPSSLNVISKKVGDGGPLLQPYPDWSFAKYDDCSGIVSASKLAIDKCDRLWVLDSGLVNNTQPMCSPKLLTFDLTTSQLLKQVEIPHDVAVNATTGKGRLSSLAVQSLDCNTNSDTMVYIADEKGEGLIVYHNSDDSFHRLTSNTFDYDPKFTKMTIDGESYTAQDGISGMALSPMTNNLYYSPVASTSLYYVNTEQFRTSDYQQNDIHYEGVQNILDTQSSAKVVSKSGVLFFGLVGDSALGCWNEHRTLERHNIRTVAQSDETLQMIASMKIKEALPHVPIFDRYINREYILVLSNKMQKMVNNDFNFDDVN…	713	1	1	1	440.26	2	0.0007	76	82	0	27.95	0.019	K	IFVTMLR	Y				Eyal_WJ_July_2015.10549.10549.2 File:~Eyal_WJ_July_2015.raw~, NativeID:~controllerType=0 controllerNumber=1 scan=10549~
2	2::tr|C6K481|C6K481_APIME	Major royal jelly protein 1 OS=Apis mellifera PE=2 SV=1	1810	54	1.4e-177	49311	506	469	27	26	80.3	5.1	MTRLFMLVCLGIVCQGTTGNILRGESLNKSLPILHEWKFFDYDFGSDERRQDAILSGEYDYKNNYPSDIDQWHDKIFVTMLRYNGVPSSLNVISKKVGDGGPLLQPYPDWSFAKYDDCSGIVSASKLAIDKCDRLWVLDSGLVNNTQPMCSPKLLTFDLTTSQLLKQVEIPHDVAVNATTGKGRLSSLAVQSLDCNTNSDTMVYIADEKGEGLIVYHNSDDSFHRLTSNTFDYDPKFTKMTIDGESYTAQDGISGMALSPMTNNLYYSPVASTSLYYVNTEQFRTSDYQQNDIHYEGVQNILDTQSSAKVVSKSGVLFFGLVGDSALGCWNEHRTLERHNIRTVAQSDETLQMIASMKIKEALPHVPIFDRYINREYILVLSNKMQKMVNNDFNFDDVN…	714	1	1	1	440.26	2	0.0007	76	82	0	39.09	0.0014	K	IFVTMLR	Y				Eyal_WJ_July_2015.8848.8848.2 File:~Eyal_WJ_July_2015.raw~, NativeID:~controllerType=0 controllerNumber=1 scan=8848~
2	2::tr|C6K481|C6K481_APIME	Major royal jelly protein 1 OS=Apis mellifera PE=2 SV=1	1810	54	1.4e-177	49311	506	469	27	26	80.3	5.1	MTRLFMLVCLGIVCQGTTGNILRGESLNKSLPILHEWKFFDYDFGSDERRQDAILSGEYDYKNNYPSDIDQWHDKIFVTMLRYNGVPSSLNVISKKVGDGGPLLQPYPDWSFAKYDDCSGIVSASKLAIDKCDRLWVLDSGLVNNTQPMCSPKLLTFDLTTSQLLKQVEIPHDVAVNATTGKGRLSSLAVQSLDCNTNSDTMVYIADEKGEGLIVYHNSDDSFHRLTSNTFDYDPKFTKMTIDGESYTAQDGISGMALSPMTNNLYYSPVASTSLYYVNTEQFRTSDYQQNDIHYEGVQNILDTQSSAKVVSKSGVLFFGLVGDSALGCWNEHRTLERHNIRTVAQSDETLQMIASMKIKEALPHVPIFDRYINREYILVLSNKMQKMVNNDFNFDDVN…	715	1	1	1	440.26	2	0.0009	76	82	0	52.69	6.3e-05	K	IFVTMLR	Y				Eyal_WJ_July_2015.7624.7624.2 File:~Eyal_WJ_July_2015.raw~, NativeID:~controllerType=0 controllerNumber=1 scan=7624~
2	2::tr|C6K481|C6K481_APIME	Major royal jelly protein 1 OS=Apis mellifera PE=2 SV=1	1810	54	1.4e-177	49311	506	469	27	26	80.3	5.1	MTRLFMLVCLGIVCQGTTGNILRGESLNKSLPILHEWKFFDYDFGSDERRQDAILSGEYDYKNNYPSDIDQWHDKIFVTMLRYNGVPSSLNVISKKVGDGGPLLQPYPDWSFAKYDDCSGIVSASKLAIDKCDRLWVLDSGLVNNTQPMCSPKLLTFDLTTSQLLKQVEIPHDVAVNATTGKGRLSSLAVQSLDCNTNSDTMVYIADEKGEGLIVYHNSDDSFHRLTSNTFDYDPKFTKMTIDGESYTAQDGISGMALSPMTNNLYYSPVASTSLYYVNTEQFRTSDYQQNDIHYEGVQNILDTQSSAKVVSKSGVLFFGLVGDSALGCWNEHRTLERHNIRTVAQSDETLQMIASMKIKEALPHVPIFDRYINREYILVLSNKMQKMVNNDFNFDDVN…	716	1	1	1	440.26	2	0.0013	76	82	0	24.23	0.044	K	IFVTMLR	Y				Eyal_WJ_July_2015.7418.7418.2 File:~Eyal_WJ_July_2015.raw~, NativeID:~controllerType=0 controllerNumber=1 scan=7418~
2	2::tr|C6K481|C6K481_APIME	Major royal jelly protein 1 OS=Apis mellifera PE=2 SV=1	1810	54	1.4e-177	49311	506	469	27	26	80.3	5.1	MTRLFMLVCLGIVCQGTTGNILRGESLNKSLPILHEWKFFDYDFGSDERRQDAILSGEYDYKNNYPSDIDQWHDKIFVTMLRYNGVPSSLNVISKKVGDGGPLLQPYPDWSFAKYDDCSGIVSASKLAIDKCDRLWVLDSGLVNNTQPMCSPKLLTFDLTTSQLLKQVEIPHDVAVNATTGKGRLSSLAVQSLDCNTNSDTMVYIADEKGEGLIVYHNSDDSFHRLTSNTFDYDPKFTKMTIDGESYTAQDGISGMALSPMTNNLYYSPVASTSLYYVNTEQFRTSDYQQNDIHYEGVQNILDTQSSAKVVSKSGVLFFGLVGDSALGCWNEHRTLERHNIRTVAQSDETLQMIASMKIKEALPHVPIFDRYINREYILVLSNKMQKMVNNDFNFDDVN…	753	1	1	1	448.256	2	-0.0021	76	82	0	24.02	0.05	K	IFVTMLR	Y		Oxidation (M)	0.0000200.0	Eyal_WJ_July_2015.10767.10767.2 File:~Eyal_WJ_July_2015.raw~, NativeID:~controllerType=0 controllerNumber=1 scan=10767~
2	2::tr|C6K481|C6K481_APIME	Major royal jelly protein 1 OS=Apis mellifera PE=2 SV=1	1810	54	1.4e-177	49311	506	469	27	26	80.3	5.1	MTRLFMLVCLGIVCQGTTGNILRGESLNKSLPILHEWKFFDYDFGSDERRQDAILSGEYDYKNNYPSDIDQWHDKIFVTMLRYNGVPSSLNVISKKVGDGGPLLQPYPDWSFAKYDDCSGIVSASKLAIDKCDRLWVLDSGLVNNTQPMCSPKLLTFDLTTSQLLKQVEIPHDVAVNATTGKGRLSSLAVQSLDCNTNSDTMVYIADEKGEGLIVYHNSDDSFHRLTSNTFDYDPKFTKMTIDGESYTAQDGISGMALSPMTNNLYYSPVASTSLYYVNTEQFRTSDYQQNDIHYEGVQNILDTQSSAKVVSKSGVLFFGLVGDSALGCWNEHRTLERHNIRTVAQSDETLQMIASMKIKEALPHVPIFDRYINREYILVLSNKMQKMVNNDFNFDDVN…	754	1	1	1	448.257	2	-0.0013	76	82	0	25.98	0.032	K	IFVTMLR	Y		Oxidation (M)	0.0000200.0	Eyal_WJ_July_2015.10772.10772.2 File:~Eyal_WJ_July_2015.raw~, NativeID:~controllerType=0 controllerNumber=1 scan=10772~
2	2::tr|C6K481|C6K481_APIME	Major royal jelly protein 1 OS=Apis mellifera PE=2 SV=1	1810	54	1.4e-177	49311	506	469	27	26	80.3	5.1	MTRLFMLVCLGIVCQGTTGNILRGESLNKSLPILHEWKFFDYDFGSDERRQDAILSGEYDYKNNYPSDIDQWHDKIFVTMLRYNGVPSSLNVISKKVGDGGPLLQPYPDWSFAKYDDCSGIVSASKLAIDKCDRLWVLDSGLVNNTQPMCSPKLLTFDLTTSQLLKQVEIPHDVAVNATTGKGRLSSLAVQSLDCNTNSDTMVYIADEKGEGLIVYHNSDDSFHRLTSNTFDYDPKFTKMTIDGESYTAQDGISGMALSPMTNNLYYSPVASTSLYYVNTEQFRTSDYQQNDIHYEGVQNILDTQSSAKVVSKSGVLFFGLVGDSALGCWNEHRTLERHNIRTVAQSDETLQMIASMKIKEALPHVPIFDRYINREYILVLSNKMQKMVNNDFNFDDVN…	755	1	1	1	448.257	2	-0.0005	76	82	0	31.92	0.0083	K	IFVTMLR	Y		Oxidation (M)	0.0000200.0	Eyal_WJ_July_2015.7434.7434.2 File:~Eyal_WJ_July_2015.raw~, NativeID:~controllerType=0 controllerNumber=1 scan=7434~
2	2::tr|C6K481|C6K481_APIME	Major royal jelly protein 1 OS=Apis mellifera PE=2 SV=1	1810	54	1.4e-177	49311	506	469	27	26	80.3	5.1	MTRLFMLVCLGIVCQGTTGNILRGESLNKSLPILHEWKFFDYDFGSDERRQDAILSGEYDYKNNYPSDIDQWHDKIFVTMLRYNGVPSSLNVISKKVGDGGPLLQPYPDWSFAKYDDCSGIVSASKLAIDKCDRLWVLDSGLVNNTQPMCSPKLLTFDLTTSQLLKQVEIPHDVAVNATTGKGRLSSLAVQSLDCNTNSDTMVYIADEKGEGLIVYHNSDDSFHRLTSNTFDYDPKFTKMTIDGESYTAQDGISGMALSPMTNNLYYSPVASTSLYYVNTEQFRTSDYQQNDIHYEGVQNILDTQSSAKVVSKSGVLFFGLVGDSALGCWNEHRTLERHNIRTVAQSDETLQMIASMKIKEALPHVPIFDRYINREYILVLSNKMQKMVNNDFNFDDVN…	756	1	1	1	448.257	2	-0.0005	76	82	0	28.96	0.016	K	IFVTMLR	Y		Oxidation (M)	0.0000200.0	Eyal_WJ_July_2015.10955.10955.2 File:~Eyal_WJ_July_2015.raw~, NativeID:~controllerType=0 controllerNumber=1 scan=10955~
2	2::tr|C6K481|C6K481_APIME	Major royal jelly protein 1 OS=Apis mellifera PE=2 SV=1	1810	54	1.4e-177	49311	506	469	27	26	80.3	5.1	MTRLFMLVCLGIVCQGTTGNILRGESLNKSLPILHEWKFFDYDFGSDERRQDAILSGEYDYKNNYPSDIDQWHDKIFVTMLRYNGVPSSLNVISKKVGDGGPLLQPYPDWSFAKYDDCSGIVSASKLAIDKCDRLWVLDSGLVNNTQPMCSPKLLTFDLTTSQLLKQVEIPHDVAVNATTGKGRLSSLAVQSLDCNTNSDTMVYIADEKGEGLIVYHNSDDSFHRLTSNTFDYDPKFTKMTIDGESYTAQDGISGMALSPMTNNLYYSPVASTSLYYVNTEQFRTSDYQQNDIHYEGVQNILDTQSSAKVVSKSGVLFFGLVGDSALGCWNEHRTLERHNIRTVAQSDETLQMIASMKIKEALPHVPIFDRYINREYILVLSNKMQKMVNNDFNFDDVN…	757	1	1	1	448.257	2	-0.0003	76	82	0	30.57	0.011	K	IFVTMLR	Y		Oxidation (M)	0.0000200.0	Eyal_WJ_July_2015.6093.6093.2 File:~Eyal_WJ_July_2015.raw~, NativeID:~controllerType=0 controllerNumber=1 scan=6093~
2	2::tr|C6K481|C6K481_APIME	Major royal jelly protein 1 OS=Apis mellifera PE=2 SV=1	1810	54	1.4e-177	49311	506	469	27	26	80.3	5.1	MTRLFMLVCLGIVCQGTTGNILRGESLNKSLPILHEWKFFDYDFGSDERRQDAILSGEYDYKNNYPSDIDQWHDKIFVTMLRYNGVPSSLNVISKKVGDGGPLLQPYPDWSFAKYDDCSGIVSASKLAIDKCDRLWVLDSGLVNNTQPMCSPKLLTFDLTTSQLLKQVEIPHDVAVNATTGKGRLSSLAVQSLDCNTNSDTMVYIADEKGEGLIVYHNSDDSFHRLTSNTFDYDPKFTKMTIDGESYTAQDGISGMALSPMTNNLYYSPVASTSLYYVNTEQFRTSDYQQNDIHYEGVQNILDTQSSAKVVSKSGVLFFGLVGDSALGCWNEHRTLERHNIRTVAQSDETLQMIASMKIKEALPHVPIFDRYINREYILVLSNKMQKMVNNDFNFDDVN…	758	1	1	1	448.257	2	-0.0002	76	82	0	35.53	0.0036	K	IFVTMLR	Y		Oxidation (M)	0.0000200.0	Eyal_WJ_July_2015.6494.6494.2 File:~Eyal_WJ_July_2015.raw~, NativeID:~controllerType=0 controllerNumber=1 scan=6494~
2	2::tr|C6K481|C6K481_APIME	Major royal jelly protein 1 OS=Apis mellifera PE=2 SV=1	1810	54	1.4e-177	49311	506	469	27	26	80.3	5.1	MTRLFMLVCLGIVCQGTTGNILRGESLNKSLPILHEWKFFDYDFGSDERRQDAILSGEYDYKNNYPSDIDQWHDKIFVTMLRYNGVPSSLNVISKKVGDGGPLLQPYPDWSFAKYDDCSGIVSASKLAIDKCDRLWVLDSGLVNNTQPMCSPKLLTFDLTTSQLLKQVEIPHDVAVNATTGKGRLSSLAVQSLDCNTNSDTMVYIADEKGEGLIVYHNSDDSFHRLTSNTFDYDPKFTKMTIDGESYTAQDGISGMALSPMTNNLYYSPVASTSLYYVNTEQFRTSDYQQNDIHYEGVQNILDTQSSAKVVSKSGVLFFGLVGDSALGCWNEHRTLERHNIRTVAQSDETLQMIASMKIKEALPHVPIFDRYINREYILVLSNKMQKMVNNDFNFDDVN…	759	1	1	1	448.257	2	-0.0002	76	82	0	34.96	0.0041	K	IFVTMLR	Y		Oxidation (M)	0.0000200.0	Eyal_WJ_July_2015.7108.7108.2 File:~Eyal_WJ_July_2015.raw~, NativeID:~controllerType=0 controllerNumber=1 scan=7108~
2	2::tr|C6K481|C6K481_APIME	Major royal jelly protein 1 OS=Apis mellifera PE=2 SV=1	1810	54	1.4e-177	49311	506	469	27	26	80.3	5.1	MTRLFMLVCLGIVCQGTTGNILRGESLNKSLPILHEWKFFDYDFGSDERRQDAILSGEYDYKNNYPSDIDQWHDKIFVTMLRYNGVPSSLNVISKKVGDGGPLLQPYPDWSFAKYDDCSGIVSASKLAIDKCDRLWVLDSGLVNNTQPMCSPKLLTFDLTTSQLLKQVEIPHDVAVNATTGKGRLSSLAVQSLDCNTNSDTMVYIADEKGEGLIVYHNSDDSFHRLTSNTFDYDPKFTKMTIDGESYTAQDGISGMALSPMTNNLYYSPVASTSLYYVNTEQFRTSDYQQNDIHYEGVQNILDTQSSAKVVSKSGVLFFGLVGDSALGCWNEHRTLERHNIRTVAQSDETLQMIASMKIKEALPHVPIFDRYINREYILVLSNKMQKMVNNDFNFDDVN…	760	1	1	1	448.257	2	-0.0001	76	82	0	33.68	0.0055	K	IFVTMLR	Y		Oxidation (M)	0.0000200.0	Eyal_WJ_July_2015.6103.6103.2 File:~Eyal_WJ_July_2015.raw~, NativeID:~controllerType=0 controllerNumber=1 scan=6103~
2	2::tr|C6K481|C6K481_APIME	Major royal jelly protein 1 OS=Apis mellifera PE=2 SV=1	1810	54	1.4e-177	49311	506	469	27	26	80.3	5.1	MTRLFMLVCLGIVCQGTTGNILRGESLNKSLPILHEWKFFDYDFGSDERRQDAILSGEYDYKNNYPSDIDQWHDKIFVTMLRYNGVPSSLNVISKKVGDGGPLLQPYPDWSFAKYDDCSGIVSASKLAIDKCDRLWVLDSGLVNNTQPMCSPKLLTFDLTTSQLLKQVEIPHDVAVNATTGKGRLSSLAVQSLDCNTNSDTMVYIADEKGEGLIVYHNSDDSFHRLTSNTFDYDPKFTKMTIDGESYTAQDGISGMALSPMTNNLYYSPVASTSLYYVNTEQFRTSDYQQNDIHYEGVQNILDTQSSAKVVSKSGVLFFGLVGDSALGCWNEHRTLERHNIRTVAQSDETLQMIASMKIKEALPHVPIFDRYINREYILVLSNKMQKMVNNDFNFDDVN…	761	1	1	1	448.257	2	0	76	82	0	37.32	0.0024	K	IFVTMLR	Y		Oxidation (M)	0.0000200.0	Eyal_WJ_July_2015.6513.6513.2 File:~Eyal_WJ_July_2015.raw~, NativeID:~controllerType=0 controllerNumber=1 scan=6513~
2	2::tr|C6K481|C6K481_APIME	Major royal jelly protein 1 OS=Apis mellifera PE=2 SV=1	1810	54	1.4e-177	49311	506	469	27	26	80.3	5.1	MTRLFMLVCLGIVCQGTTGNILRGESLNKSLPILHEWKFFDYDFGSDERRQDAILSGEYDYKNNYPSDIDQWHDKIFVTMLRYNGVPSSLNVISKKVGDGGPLLQPYPDWSFAKYDDCSGIVSASKLAIDKCDRLWVLDSGLVNNTQPMCSPKLLTFDLTTSQLLKQVEIPHDVAVNATTGKGRLSSLAVQSLDCNTNSDTMVYIADEKGEGLIVYHNSDDSFHRLTSNTFDYDPKFTKMTIDGESYTAQDGISGMALSPMTNNLYYSPVASTSLYYVNTEQFRTSDYQQNDIHYEGVQNILDTQSSAKVVSKSGVLFFGLVGDSALGCWNEHRTLERHNIRTVAQSDETLQMIASMKIKEALPHVPIFDRYINREYILVLSNKMQKMVNNDFNFDDVN…	762	1	1	1	448.257	2	0	76	82	0	39.88	0.0013	K	IFVTMLR	Y		Oxidation (M)	0.0000200.0	Eyal_WJ_July_2015.6792.6792.2 File:~Eyal_WJ_July_2015.raw~, NativeID:~controllerType=0 controllerNumber=1 scan=6792~
2	2::tr|C6K481|C6K481_APIME	Major royal jelly protein 1 OS=Apis mellifera PE=2 SV=1	1810	54	1.4e-177	49311	506	469	27	26	80.3	5.1	MTRLFMLVCLGIVCQGTTGNILRGESLNKSLPILHEWKFFDYDFGSDERRQDAILSGEYDYKNNYPSDIDQWHDKIFVTMLRYNGVPSSLNVISKKVGDGGPLLQPYPDWSFAKYDDCSGIVSASKLAIDKCDRLWVLDSGLVNNTQPMCSPKLLTFDLTTSQLLKQVEIPHDVAVNATTGKGRLSSLAVQSLDCNTNSDTMVYIADEKGEGLIVYHNSDDSFHRLTSNTFDYDPKFTKMTIDGESYTAQDGISGMALSPMTNNLYYSPVASTSLYYVNTEQFRTSDYQQNDIHYEGVQNILDTQSSAKVVSKSGVLFFGLVGDSALGCWNEHRTLERHNIRTVAQSDETLQMIASMKIKEALPHVPIFDRYINREYILVLSNKMQKMVNNDFNFDDVN…	763	1	1	1	448.257	2	0.0002	76	82	0	34.94	0.0041	K	IFVTMLR	Y		Oxidation (M)	0.0000200.0	Eyal_WJ_July_2015.7092.7092.2 File:~Eyal_WJ_July_2015.raw~, NativeID:~controllerType=0 controllerNumber=1 scan=7092~
2	2::tr|C6K481|C6K481_APIME	Major royal jelly protein 1 OS=Apis mellifera PE=2 SV=1	1810	54	1.4e-177	49311	506	469	27	26	80.3	5.1	MTRLFMLVCLGIVCQGTTGNILRGESLNKSLPILHEWKFFDYDFGSDERRQDAILSGEYDYKNNYPSDIDQWHDKIFVTMLRYNGVPSSLNVISKKVGDGGPLLQPYPDWSFAKYDDCSGIVSASKLAIDKCDRLWVLDSGLVNNTQPMCSPKLLTFDLTTSQLLKQVEIPHDVAVNATTGKGRLSSLAVQSLDCNTNSDTMVYIADEKGEGLIVYHNSDDSFHRLTSNTFDYDPKFTKMTIDGESYTAQDGISGMALSPMTNNLYYSPVASTSLYYVNTEQFRTSDYQQNDIHYEGVQNILDTQSSAKVVSKSGVLFFGLVGDSALGCWNEHRTLERHNIRTVAQSDETLQMIASMKIKEALPHVPIFDRYINREYILVLSNKMQKMVNNDFNFDDVN…	764	1	1	1	448.257	2	0.0003	76	82	0	38.66	0.0018	K	IFVTMLR	Y		Oxidation (M)	0.0000200.0	Eyal_WJ_July_2015.7408.7408.2 File:~Eyal_WJ_July_2015.raw~, NativeID:~controllerType=0 controllerNumber=1 scan=7408~
2	2::tr|C6K481|C6K481_APIME	Major royal jelly protein 1 OS=Apis mellifera PE=2 SV=1	1810	54	1.4e-177	49311	506	469	27	26	80.3	5.1	MTRLFMLVCLGIVCQGTTGNILRGESLNKSLPILHEWKFFDYDFGSDERRQDAILSGEYDYKNNYPSDIDQWHDKIFVTMLRYNGVPSSLNVISKKVGDGGPLLQPYPDWSFAKYDDCSGIVSASKLAIDKCDRLWVLDSGLVNNTQPMCSPKLLTFDLTTSQLLKQVEIPHDVAVNATTGKGRLSSLAVQSLDCNTNSDTMVYIADEKGEGLIVYHNSDDSFHRLTSNTFDYDPKFTKMTIDGESYTAQDGISGMALSPMTNNLYYSPVASTSLYYVNTEQFRTSDYQQNDIHYEGVQNILDTQSSAKVVSKSGVLFFGLVGDSALGCWNEHRTLERHNIRTVAQSDETLQMIASMKIKEALPHVPIFDRYINREYILVLSNKMQKMVNNDFNFDDVN…	765	1	1	1	448.258	2	0.0009	76	82	0	36.74	0.0027	K	IFVTMLR	Y		Oxidation (M)	0.0000200.0	Eyal_WJ_July_2015.6808.6808.2 File:~Eyal_WJ_July_2015.raw~, NativeID:~controllerType=0 controllerNumber=1 scan=6808~
2	2::tr|C6K481|C6K481_APIME	Major royal jelly protein 1 OS=Apis mellifera PE=2 SV=1	1810	54	1.4e-177	49311	506	469	27	26	80.3	5.1	MTRLFMLVCLGIVCQGTTGNILRGESLNKSLPILHEWKFFDYDFGSDERRQDAILSGEYDYKNNYPSDIDQWHDKIFVTMLRYNGVPSSLNVISKKVGDGGPLLQPYPDWSFAKYDDCSGIVSASKLAIDKCDRLWVLDSGLVNNTQPMCSPKLLTFDLTTSQLLKQVEIPHDVAVNATTGKGRLSSLAVQSLDCNTNSDTMVYIADEKGEGLIVYHNSDDSFHRLTSNTFDYDPKFTKMTIDGESYTAQDGISGMALSPMTNNLYYSPVASTSLYYVNTEQFRTSDYQQNDIHYEGVQNILDTQSSAKVVSKSGVLFFGLVGDSALGCWNEHRTLERHNIRTVAQSDETLQMIASMKIKEALPHVPIFDRYINREYILVLSNKMQKMVNNDFNFDDVN…	1397	1	1	1	510.196	2	-0.0004	416	423	0	33.55	0.00044	R	CENPDNDR	T				Eyal_WJ_July_2015.1253.1253.2 File:~Eyal_WJ_July_2015.raw~, NativeID:~controllerType=0 controllerNumber=1 scan=1253~
2	2::tr|C6K481|C6K481_APIME	Major royal jelly protein 1 OS=Apis mellifera PE=2 SV=1	1810	54	1.4e-177	49311	506	469	27	26	80.3	5.1	MTRLFMLVCLGIVCQGTTGNILRGESLNKSLPILHEWKFFDYDFGSDERRQDAILSGEYDYKNNYPSDIDQWHDKIFVTMLRYNGVPSSLNVISKKVGDGGPLLQPYPDWSFAKYDDCSGIVSASKLAIDKCDRLWVLDSGLVNNTQPMCSPKLLTFDLTTSQLLKQVEIPHDVAVNATTGKGRLSSLAVQSLDCNTNSDTMVYIADEKGEGLIVYHNSDDSFHRLTSNTFDYDPKFTKMTIDGESYTAQDGISGMALSPMTNNLYYSPVASTSLYYVNTEQFRTSDYQQNDIHYEGVQNILDTQSSAKVVSKSGVLFFGLVGDSALGCWNEHRTLERHNIRTVAQSDETLQMIASMKIKEALPHVPIFDRYINREYILVLSNKMQKMVNNDFNFDDVN…	1398	1	1	1	510.196	2	0.0008	416	423	0	26.8	0.0021	R	CENPDNDR	T				Eyal_WJ_July_2015.1257.1257.2 File:~Eyal_WJ_July_2015.raw~, NativeID:~controllerType=0 controllerNumber=1 scan=1257~
2	2::tr|C6K481|C6K481_APIME	Major royal jelly protein 1 OS=Apis mellifera PE=2 SV=1	1810	54	1.4e-177	49311	506	469	27	26	80.3	5.1	MTRLFMLVCLGIVCQGTTGNILRGESLNKSLPILHEWKFFDYDFGSDERRQDAILSGEYDYKNNYPSDIDQWHDKIFVTMLRYNGVPSSLNVISKKVGDGGPLLQPYPDWSFAKYDDCSGIVSASKLAIDKCDRLWVLDSGLVNNTQPMCSPKLLTFDLTTSQLLKQVEIPHDVAVNATTGKGRLSSLAVQSLDCNTNSDTMVYIADEKGEGLIVYHNSDDSFHRLTSNTFDYDPKFTKMTIDGESYTAQDGISGMALSPMTNNLYYSPVASTSLYYVNTEQFRTSDYQQNDIHYEGVQNILDTQSSAKVVSKSGVLFFGLVGDSALGCWNEHRTLERHNIRTVAQSDETLQMIASMKIKEALPHVPIFDRYINREYILVLSNKMQKMVNNDFNFDDVN…	1720	1	1	1	539.809	2	-0.0028	376	384	0	21.56	0.13	R	EYILVLSNK	M				Eyal_WJ_July_2015.10749.10749.2 File:~Eyal_WJ_July_2015.raw~, NativeID:~controllerType=0 controllerNumber=1 scan=10749~
2	2::tr|C6K481|C6K481_APIME	Major royal jelly protein 1 OS=Apis mellifera PE=2 SV=1	1810	54	1.4e-177	49311	506	469	27	26	80.3	5.1	MTRLFMLVCLGIVCQGTTGNILRGESLNKSLPILHEWKFFDYDFGSDERRQDAILSGEYDYKNNYPSDIDQWHDKIFVTMLRYNGVPSSLNVISKKVGDGGPLLQPYPDWSFAKYDDCSGIVSASKLAIDKCDRLWVLDSGLVNNTQPMCSPKLLTFDLTTSQLLKQVEIPHDVAVNATTGKGRLSSLAVQSLDCNTNSDTMVYIADEKGEGLIVYHNSDDSFHRLTSNTFDYDPKFTKMTIDGESYTAQDGISGMALSPMTNNLYYSPVASTSLYYVNTEQFRTSDYQQNDIHYEGVQNILDTQSSAKVVSKSGVLFFGLVGDSALGCWNEHRTLERHNIRTVAQSDETLQMIASMKIKEALPHVPIFDRYINREYILVLSNKMQKMVNNDFNFDDVN…	1722	1	1	1	539.81	2	-0.0014	376	384	0	31.03	0.014	R	EYILVLSNK	M				Eyal_WJ_July_2015.9568.9568.2 File:~Eyal_WJ_July_2015.raw~, NativeID:~controllerType=0 controllerNumber=1 scan=9568~
2	2::tr|C6K481|C6K481_APIME	Major royal jelly protein 1 OS=Apis mellifera PE=2 SV=1	1810	54	1.4e-177	49311	506	469	27	26	80.3	5.1	MTRLFMLVCLGIVCQGTTGNILRGESLNKSLPILHEWKFFDYDFGSDERRQDAILSGEYDYKNNYPSDIDQWHDKIFVTMLRYNGVPSSLNVISKKVGDGGPLLQPYPDWSFAKYDDCSGIVSASKLAIDKCDRLWVLDSGLVNNTQPMCSPKLLTFDLTTSQLLKQVEIPHDVAVNATTGKGRLSSLAVQSLDCNTNSDTMVYIADEKGEGLIVYHNSDDSFHRLTSNTFDYDPKFTKMTIDGESYTAQDGISGMALSPMTNNLYYSPVASTSLYYVNTEQFRTSDYQQNDIHYEGVQNILDTQSSAKVVSKSGVLFFGLVGDSALGCWNEHRTLERHNIRTVAQSDETLQMIASMKIKEALPHVPIFDRYINREYILVLSNKMQKMVNNDFNFDDVN…	1723	1	1	1	539.81	2	-0.001	376	384	0	21.56	0.12	R	EYILVLSNK	M				Eyal_WJ_July_2015.9013.9013.2 File:~Eyal_WJ_July_2015.raw~, NativeID:~controllerType=0 controllerNumber=1 scan=9013~
2	2::tr|C6K481|C6K481_APIME	Major royal jelly protein 1 OS=Apis mellifera PE=2 SV=1	1810	54	1.4e-177	49311	506	469	27	26	80.3	5.1	MTRLFMLVCLGIVCQGTTGNILRGESLNKSLPILHEWKFFDYDFGSDERRQDAILSGEYDYKNNYPSDIDQWHDKIFVTMLRYNGVPSSLNVISKKVGDGGPLLQPYPDWSFAKYDDCSGIVSASKLAIDKCDRLWVLDSGLVNNTQPMCSPKLLTFDLTTSQLLKQVEIPHDVAVNATTGKGRLSSLAVQSLDCNTNSDTMVYIADEKGEGLIVYHNSDDSFHRLTSNTFDYDPKFTKMTIDGESYTAQDGISGMALSPMTNNLYYSPVASTSLYYVNTEQFRTSDYQQNDIHYEGVQNILDTQSSAKVVSKSGVLFFGLVGDSALGCWNEHRTLERHNIRTVAQSDETLQMIASMKIKEALPHVPIFDRYINREYILVLSNKMQKMVNNDFNFDDVN…	1725	1	1	1	539.81	2	-0.001	376	384	0	21.04	0.14	R	EYILVLSNK	M				Eyal_WJ_July_2015.10745.10745.2 File:~Eyal_WJ_July_2015.raw~, NativeID:~controllerType=0 controllerNumber=1 scan=10745~
2	2::tr|C6K481|C6K481_APIME	Major royal jelly protein 1 OS=Apis mellifera PE=2 SV=1	1810	54	1.4e-177	49311	506	469	27	26	80.3	5.1	MTRLFMLVCLGIVCQGTTGNILRGESLNKSLPILHEWKFFDYDFGSDERRQDAILSGEYDYKNNYPSDIDQWHDKIFVTMLRYNGVPSSLNVISKKVGDGGPLLQPYPDWSFAKYDDCSGIVSASKLAIDKCDRLWVLDSGLVNNTQPMCSPKLLTFDLTTSQLLKQVEIPHDVAVNATTGKGRLSSLAVQSLDCNTNSDTMVYIADEKGEGLIVYHNSDDSFHRLTSNTFDYDPKFTKMTIDGESYTAQDGISGMALSPMTNNLYYSPVASTSLYYVNTEQFRTSDYQQNDIHYEGVQNILDTQSSAKVVSKSGVLFFGLVGDSALGCWNEHRTLERHNIRTVAQSDETLQMIASMKIKEALPHVPIFDRYINREYILVLSNKMQKMVNNDFNFDDVN…	1727	1	1	1	539.81	2	-0.0007	376	384	0	23.6	0.076	R	EYILVLSNK	M				Eyal_WJ_July_2015.10399.10399.2 File:~Eyal_WJ_July_2015.raw~, NativeID:~controllerType=0 controllerNumber=1 scan=10399~
2	2::tr|C6K481|C6K481_APIME	Major royal jelly protein 1 OS=Apis mellifera PE=2 SV=1	1810	54	1.4e-177	49311	506	469	27	26	80.3	5.1	MTRLFMLVCLGIVCQGTTGNILRGESLNKSLPILHEWKFFDYDFGSDERRQDAILSGEYDYKNNYPSDIDQWHDKIFVTMLRYNGVPSSLNVISKKVGDGGPLLQPYPDWSFAKYDDCSGIVSASKLAIDKCDRLWVLDSGLVNNTQPMCSPKLLTFDLTTSQLLKQVEIPHDVAVNATTGKGRLSSLAVQSLDCNTNSDTMVYIADEKGEGLIVYHNSDDSFHRLTSNTFDYDPKFTKMTIDGESYTAQDGISGMALSPMTNNLYYSPVASTSLYYVNTEQFRTSDYQQNDIHYEGVQNILDTQSSAKVVSKSGVLFFGLVGDSALGCWNEHRTLERHNIRTVAQSDETLQMIASMKIKEALPHVPIFDRYINREYILVLSNKMQKMVNNDFNFDDVN…	1731	1	1	1	539.811	2	0.0001	376	384	0	22.39	0.1	R	EYILVLSNK	M				Eyal_WJ_July_2015.12047.12047.2 File:~Eyal_WJ_July_2015.raw~, NativeID:~controllerType=0 controllerNumber=1 scan=12047~
2	2::tr|C6K481|C6K481_APIME	Major royal jelly protein 1 OS=Apis mellifera PE=2 SV=1	1810	54	1.4e-177	49311	506	469	27	26	80.3	5.1	MTRLFMLVCLGIVCQGTTGNILRGESLNKSLPILHEWKFFDYDFGSDERRQDAILSGEYDYKNNYPSDIDQWHDKIFVTMLRYNGVPSSLNVISKKVGDGGPLLQPYPDWSFAKYDDCSGIVSASKLAIDKCDRLWVLDSGLVNNTQPMCSPKLLTFDLTTSQLLKQVEIPHDVAVNATTGKGRLSSLAVQSLDCNTNSDTMVYIADEKGEGLIVYHNSDDSFHRLTSNTFDYDPKFTKMTIDGESYTAQDGISGMALSPMTNNLYYSPVASTSLYYVNTEQFRTSDYQQNDIHYEGVQNILDTQSSAKVVSKSGVLFFGLVGDSALGCWNEHRTLERHNIRTVAQSDETLQMIASMKIKEALPHVPIFDRYINREYILVLSNKMQKMVNNDFNFDDVN…	1732	1	1	1	539.811	2	0.0001	376	384	0	38.94	0.0022	R	EYILVLSNK	M				Eyal_WJ_July_2015.7050.7050.2 File:~Eyal_WJ_July_2015.raw~, NativeID:~controllerType=0 controllerNumber=1 scan=7050~
2	2::tr|C6K481|C6K481_APIME	Major royal jelly protein 1 OS=Apis mellifera PE=2 SV=1	1810	54	1.4e-177	49311	506	469	27	26	80.3	5.1	MTRLFMLVCLGIVCQGTTGNILRGESLNKSLPILHEWKFFDYDFGSDERRQDAILSGEYDYKNNYPSDIDQWHDKIFVTMLRYNGVPSSLNVISKKVGDGGPLLQPYPDWSFAKYDDCSGIVSASKLAIDKCDRLWVLDSGLVNNTQPMCSPKLLTFDLTTSQLLKQVEIPHDVAVNATTGKGRLSSLAVQSLDCNTNSDTMVYIADEKGEGLIVYHNSDDSFHRLTSNTFDYDPKFTKMTIDGESYTAQDGISGMALSPMTNNLYYSPVASTSLYYVNTEQFRTSDYQQNDIHYEGVQNILDTQSSAKVVSKSGVLFFGLVGDSALGCWNEHRTLERHNIRTVAQSDETLQMIASMKIKEALPHVPIFDRYINREYILVLSNKMQKMVNNDFNFDDVN…	1734	1	1	1	539.811	2	0.0002	376	384	0	33.69	0.0075	R	EYILVLSNK	M				Eyal_WJ_July_2015.7975.7975.2 File:~Eyal_WJ_July_2015.raw~, NativeID:~controllerType=0 controllerNumber=1 scan=7975~
2	2::tr|C6K481|C6K481_APIME	Major royal jelly protein 1 OS=Apis mellifera PE=2 SV=1	1810	54	1.4e-177	49311	506	469	27	26	80.3	5.1	MTRLFMLVCLGIVCQGTTGNILRGESLNKSLPILHEWKFFDYDFGSDERRQDAILSGEYDYKNNYPSDIDQWHDKIFVTMLRYNGVPSSLNVISKKVGDGGPLLQPYPDWSFAKYDDCSGIVSASKLAIDKCDRLWVLDSGLVNNTQPMCSPKLLTFDLTTSQLLKQVEIPHDVAVNATTGKGRLSSLAVQSLDCNTNSDTMVYIADEKGEGLIVYHNSDDSFHRLTSNTFDYDPKFTKMTIDGESYTAQDGISGMALSPMTNNLYYSPVASTSLYYVNTEQFRTSDYQQNDIHYEGVQNILDTQSSAKVVSKSGVLFFGLVGDSALGCWNEHRTLERHNIRTVAQSDETLQMIASMKIKEALPHVPIFDRYINREYILVLSNKMQKMVNNDFNFDDVN…	1735	1	1	1	539.811	2	0.0004	376	384	0	23.34	0.081	R	EYILVLSNK	M				Eyal_WJ_July_2015.9292.9292.2 File:~Eyal_WJ_July_2015.raw~, NativeID:~controllerType=0 controllerNumber=1 scan=9292~
2	2::tr|C6K481|C6K481_APIME	Major royal jelly protein 1 OS=Apis mellifera PE=2 SV=1	1810	54	1.4e-177	49311	506	469	27	26	80.3	5.1	MTRLFMLVCLGIVCQGTTGNILRGESLNKSLPILHEWKFFDYDFGSDERRQDAILSGEYDYKNNYPSDIDQWHDKIFVTMLRYNGVPSSLNVISKKVGDGGPLLQPYPDWSFAKYDDCSGIVSASKLAIDKCDRLWVLDSGLVNNTQPMCSPKLLTFDLTTSQLLKQVEIPHDVAVNATTGKGRLSSLAVQSLDCNTNSDTMVYIADEKGEGLIVYHNSDDSFHRLTSNTFDYDPKFTKMTIDGESYTAQDGISGMALSPMTNNLYYSPVASTSLYYVNTEQFRTSDYQQNDIHYEGVQNILDTQSSAKVVSKSGVLFFGLVGDSALGCWNEHRTLERHNIRTVAQSDETLQMIASMKIKEALPHVPIFDRYINREYILVLSNKMQKMVNNDFNFDDVN…	1736	1	1	1	539.811	2	0.0005	376	384	0	34.28	0.0065	R	EYILVLSNK	M				Eyal_WJ_July_2015.7361.7361.2 File:~Eyal_WJ_July_2015.raw~, NativeID:~controllerType=0 controllerNumber=1 scan=7361~
2	2::tr|C6K481|C6K481_APIME	Major royal jelly protein 1 OS=Apis mellifera PE=2 SV=1	1810	54	1.4e-177	49311	506	469	27	26	80.3	5.1	MTRLFMLVCLGIVCQGTTGNILRGESLNKSLPILHEWKFFDYDFGSDERRQDAILSGEYDYKNNYPSDIDQWHDKIFVTMLRYNGVPSSLNVISKKVGDGGPLLQPYPDWSFAKYDDCSGIVSASKLAIDKCDRLWVLDSGLVNNTQPMCSPKLLTFDLTTSQLLKQVEIPHDVAVNATTGKGRLSSLAVQSLDCNTNSDTMVYIADEKGEGLIVYHNSDDSFHRLTSNTFDYDPKFTKMTIDGESYTAQDGISGMALSPMTNNLYYSPVASTSLYYVNTEQFRTSDYQQNDIHYEGVQNILDTQSSAKVVSKSGVLFFGLVGDSALGCWNEHRTLERHNIRTVAQSDETLQMIASMKIKEALPHVPIFDRYINREYILVLSNKMQKMVNNDFNFDDVN…	1737	1	1	1	539.811	2	0.0007	376	384	0	34.23	0.0066	R	EYILVLSNK	M				Eyal_WJ_July_2015.7342.7342.2 File:~Eyal_WJ_July_2015.raw~, NativeID:~controllerType=0 controllerNumber=1 scan=7342~
2	2::tr|C6K481|C6K481_APIME	Major royal jelly protein 1 OS=Apis mellifera PE=2 SV=1	1810	54	1.4e-177	49311	506	469	27	26	80.3	5.1	MTRLFMLVCLGIVCQGTTGNILRGESLNKSLPILHEWKFFDYDFGSDERRQDAILSGEYDYKNNYPSDIDQWHDKIFVTMLRYNGVPSSLNVISKKVGDGGPLLQPYPDWSFAKYDDCSGIVSASKLAIDKCDRLWVLDSGLVNNTQPMCSPKLLTFDLTTSQLLKQVEIPHDVAVNATTGKGRLSSLAVQSLDCNTNSDTMVYIADEKGEGLIVYHNSDDSFHRLTSNTFDYDPKFTKMTIDGESYTAQDGISGMALSPMTNNLYYSPVASTSLYYVNTEQFRTSDYQQNDIHYEGVQNILDTQSSAKVVSKSGVLFFGLVGDSALGCWNEHRTLERHNIRTVAQSDETLQMIASMKIKEALPHVPIFDRYINREYILVLSNKMQKMVNNDFNFDDVN…	1738	1	1	1	539.811	2	0.0007	376	384	0	20.59	0.15	R	EYILVLSNK	M				Eyal_WJ_July_2015.9844.9844.2 File:~Eyal_WJ_July_2015.raw~, NativeID:~controllerType=0 controllerNumber=1 scan=9844~
2	2::tr|C6K481|C6K481_APIME	Major royal jelly protein 1 OS=Apis mellifera PE=2 SV=1	1810	54	1.4e-177	49311	506	469	27	26	80.3	5.1	MTRLFMLVCLGIVCQGTTGNILRGESLNKSLPILHEWKFFDYDFGSDERRQDAILSGEYDYKNNYPSDIDQWHDKIFVTMLRYNGVPSSLNVISKKVGDGGPLLQPYPDWSFAKYDDCSGIVSASKLAIDKCDRLWVLDSGLVNNTQPMCSPKLLTFDLTTSQLLKQVEIPHDVAVNATTGKGRLSSLAVQSLDCNTNSDTMVYIADEKGEGLIVYHNSDDSFHRLTSNTFDYDPKFTKMTIDGESYTAQDGISGMALSPMTNNLYYSPVASTSLYYVNTEQFRTSDYQQNDIHYEGVQNILDTQSSAKVVSKSGVLFFGLVGDSALGCWNEHRTLERHNIRTVAQSDETLQMIASMKIKEALPHVPIFDRYINREYILVLSNKMQKMVNNDFNFDDVN…	1739	1	1	1	539.811	2	0.0007	376	384	0	38.81	0.0023	R	EYILVLSNK	M				Eyal_WJ_July_2015.7998.7998.2 File:~Eyal_WJ_July_2015.raw~, NativeID:~controllerType=0 controllerNumber=1 scan=7998~
2	2::tr|C6K481|C6K481_APIME	Major royal jelly protein 1 OS=Apis mellifera PE=2 SV=1	1810	54	1.4e-177	49311	506	469	27	26	80.3	5.1	MTRLFMLVCLGIVCQGTTGNILRGESLNKSLPILHEWKFFDYDFGSDERRQDAILSGEYDYKNNYPSDIDQWHDKIFVTMLRYNGVPSSLNVISKKVGDGGPLLQPYPDWSFAKYDDCSGIVSASKLAIDKCDRLWVLDSGLVNNTQPMCSPKLLTFDLTTSQLLKQVEIPHDVAVNATTGKGRLSSLAVQSLDCNTNSDTMVYIADEKGEGLIVYHNSDDSFHRLTSNTFDYDPKFTKMTIDGESYTAQDGISGMALSPMTNNLYYSPVASTSLYYVNTEQFRTSDYQQNDIHYEGVQNILDTQSSAKVVSKSGVLFFGLVGDSALGCWNEHRTLERHNIRTVAQSDETLQMIASMKIKEALPHVPIFDRYINREYILVLSNKMQKMVNNDFNFDDVN…	1742	1	1	1	539.811	2	0.0013	376	384	0	22.67	0.094	R	EYILVLSNK	M				Eyal_WJ_July_2015.10120.10120.2 File:~Eyal_WJ_July_2015.raw~, NativeID:~controllerType=0 controllerNumber=1 scan=10120~
2	2::tr|C6K481|C6K481_APIME	Major royal jelly protein 1 OS=Apis mellifera PE=2 SV=1	1810	54	1.4e-177	49311	506	469	27	26	80.3	5.1	MTRLFMLVCLGIVCQGTTGNILRGESLNKSLPILHEWKFFDYDFGSDERRQDAILSGEYDYKNNYPSDIDQWHDKIFVTMLRYNGVPSSLNVISKKVGDGGPLLQPYPDWSFAKYDDCSGIVSASKLAIDKCDRLWVLDSGLVNNTQPMCSPKLLTFDLTTSQLLKQVEIPHDVAVNATTGKGRLSSLAVQSLDCNTNSDTMVYIADEKGEGLIVYHNSDDSFHRLTSNTFDYDPKFTKMTIDGESYTAQDGISGMALSPMTNNLYYSPVASTSLYYVNTEQFRTSDYQQNDIHYEGVQNILDTQSSAKVVSKSGVLFFGLVGDSALGCWNEHRTLERHNIRTVAQSDETLQMIASMKIKEALPHVPIFDRYINREYILVLSNKMQKMVNNDFNFDDVN…	1743	1	1	1	539.811	2	0.0013	376	384	0	29.8	0.018	R	EYILVLSNK	M				Eyal_WJ_July_2015.9024.9024.2 File:~Eyal_WJ_July_2015.raw~, NativeID:~controllerType=0 controllerNumber=1 scan=9024~
2	2::tr|C6K481|C6K481_APIME	Major royal jelly protein 1 OS=Apis mellifera PE=2 SV=1	1810	54	1.4e-177	49311	506	469	27	26	80.3	5.1	MTRLFMLVCLGIVCQGTTGNILRGESLNKSLPILHEWKFFDYDFGSDERRQDAILSGEYDYKNNYPSDIDQWHDKIFVTMLRYNGVPSSLNVISKKVGDGGPLLQPYPDWSFAKYDDCSGIVSASKLAIDKCDRLWVLDSGLVNNTQPMCSPKLLTFDLTTSQLLKQVEIPHDVAVNATTGKGRLSSLAVQSLDCNTNSDTMVYIADEKGEGLIVYHNSDDSFHRLTSNTFDYDPKFTKMTIDGESYTAQDGISGMALSPMTNNLYYSPVASTSLYYVNTEQFRTSDYQQNDIHYEGVQNILDTQSSAKVVSKSGVLFFGLVGDSALGCWNEHRTLERHNIRTVAQSDETLQMIASMKIKEALPHVPIFDRYINREYILVLSNKMQKMVNNDFNFDDVN…	1744	1	1	1	539.812	2	0.0015	376	384	0	21.43	0.13	R	EYILVLSNK	M				Eyal_WJ_July_2015.10100.10100.2 File:~Eyal_WJ_July_2015.raw~, NativeID:~controllerType=0 controllerNumber=1 scan=10100~
2	2::tr|C6K481|C6K481_APIME	Major royal jelly protein 1 OS=Apis mellifera PE=2 SV=1	1810	54	1.4e-177	49311	506	469	27	26	80.3	5.1	MTRLFMLVCLGIVCQGTTGNILRGESLNKSLPILHEWKFFDYDFGSDERRQDAILSGEYDYKNNYPSDIDQWHDKIFVTMLRYNGVPSSLNVISKKVGDGGPLLQPYPDWSFAKYDDCSGIVSASKLAIDKCDRLWVLDSGLVNNTQPMCSPKLLTFDLTTSQLLKQVEIPHDVAVNATTGKGRLSSLAVQSLDCNTNSDTMVYIADEKGEGLIVYHNSDDSFHRLTSNTFDYDPKFTKMTIDGESYTAQDGISGMALSPMTNNLYYSPVASTSLYYVNTEQFRTSDYQQNDIHYEGVQNILDTQSSAKVVSKSGVLFFGLVGDSALGCWNEHRTLERHNIRTVAQSDETLQMIASMKIKEALPHVPIFDRYINREYILVLSNKMQKMVNNDFNFDDVN…	1745	1	1	1	539.812	2	0.0016	376	384	0	36.29	0.0041	R	EYILVLSNK	M				Eyal_WJ_July_2015.7044.7044.2 File:~Eyal_WJ_July_2015.raw~, NativeID:~controllerType=0 controllerNumber=1 scan=7044~
2	2::tr|C6K481|C6K481_APIME	Major royal jelly protein 1 OS=Apis mellifera PE=2 SV=1	1810	54	1.4e-177	49311	506	469	27	26	80.3	5.1	MTRLFMLVCLGIVCQGTTGNILRGESLNKSLPILHEWKFFDYDFGSDERRQDAILSGEYDYKNNYPSDIDQWHDKIFVTMLRYNGVPSSLNVISKKVGDGGPLLQPYPDWSFAKYDDCSGIVSASKLAIDKCDRLWVLDSGLVNNTQPMCSPKLLTFDLTTSQLLKQVEIPHDVAVNATTGKGRLSSLAVQSLDCNTNSDTMVYIADEKGEGLIVYHNSDDSFHRLTSNTFDYDPKFTKMTIDGESYTAQDGISGMALSPMTNNLYYSPVASTSLYYVNTEQFRTSDYQQNDIHYEGVQNILDTQSSAKVVSKSGVLFFGLVGDSALGCWNEHRTLERHNIRTVAQSDETLQMIASMKIKEALPHVPIFDRYINREYILVLSNKMQKMVNNDFNFDDVN…	1746	1	1	1	539.812	2	0.0022	376	384	0	41.79	0.0009	R	EYILVLSNK	M				Eyal_WJ_July_2015.7672.7672.2 File:~Eyal_WJ_July_2015.raw~, NativeID:~controllerType=0 controllerNumber=1 scan=7672~
2	2::tr|C6K481|C6K481_APIME	Major royal jelly protein 1 OS=Apis mellifera PE=2 SV=1	1810	54	1.4e-177	49311	506	469	27	26	80.3	5.1	MTRLFMLVCLGIVCQGTTGNILRGESLNKSLPILHEWKFFDYDFGSDERRQDAILSGEYDYKNNYPSDIDQWHDKIFVTMLRYNGVPSSLNVISKKVGDGGPLLQPYPDWSFAKYDDCSGIVSASKLAIDKCDRLWVLDSGLVNNTQPMCSPKLLTFDLTTSQLLKQVEIPHDVAVNATTGKGRLSSLAVQSLDCNTNSDTMVYIADEKGEGLIVYHNSDDSFHRLTSNTFDYDPKFTKMTIDGESYTAQDGISGMALSPMTNNLYYSPVASTSLYYVNTEQFRTSDYQQNDIHYEGVQNILDTQSSAKVVSKSGVLFFGLVGDSALGCWNEHRTLERHNIRTVAQSDETLQMIASMKIKEALPHVPIFDRYINREYILVLSNKMQKMVNNDFNFDDVN…	1747	1	1	1	539.812	2	0.0027	376	384	0	28.81	0.018	R	EYILVLSNK	M				Eyal_WJ_July_2015.8751.8751.2 File:~Eyal_WJ_July_2015.raw~, NativeID:~controllerType=0 controllerNumber=1 scan=8751~
2	2::tr|C6K481|C6K481_APIME	Major royal jelly protein 1 OS=Apis mellifera PE=2 SV=1	1810	54	1.4e-177	49311	506	469	27	26	80.3	5.1	MTRLFMLVCLGIVCQGTTGNILRGESLNKSLPILHEWKFFDYDFGSDERRQDAILSGEYDYKNNYPSDIDQWHDKIFVTMLRYNGVPSSLNVISKKVGDGGPLLQPYPDWSFAKYDDCSGIVSASKLAIDKCDRLWVLDSGLVNNTQPMCSPKLLTFDLTTSQLLKQVEIPHDVAVNATTGKGRLSSLAVQSLDCNTNSDTMVYIADEKGEGLIVYHNSDDSFHRLTSNTFDYDPKFTKMTIDGESYTAQDGISGMALSPMTNNLYYSPVASTSLYYVNTEQFRTSDYQQNDIHYEGVQNILDTQSSAKVVSKSGVLFFGLVGDSALGCWNEHRTLERHNIRTVAQSDETLQMIASMKIKEALPHVPIFDRYINREYILVLSNKMQKMVNNDFNFDDVN…	1748	1	1	1	539.812	2	0.0027	376	384	0	37.66	0.0023	R	EYILVLSNK	M				Eyal_WJ_July_2015.7662.7662.2 File:~Eyal_WJ_July_2015.raw~, NativeID:~controllerType=0 controllerNumber=1 scan=7662~
2	2::tr|C6K481|C6K481_APIME	Major royal jelly protein 1 OS=Apis mellifera PE=2 SV=1	1810	54	1.4e-177	49311	506	469	27	26	80.3	5.1	MTRLFMLVCLGIVCQGTTGNILRGESLNKSLPILHEWKFFDYDFGSDERRQDAILSGEYDYKNNYPSDIDQWHDKIFVTMLRYNGVPSSLNVISKKVGDGGPLLQPYPDWSFAKYDDCSGIVSASKLAIDKCDRLWVLDSGLVNNTQPMCSPKLLTFDLTTSQLLKQVEIPHDVAVNATTGKGRLSSLAVQSLDCNTNSDTMVYIADEKGEGLIVYHNSDDSFHRLTSNTFDYDPKFTKMTIDGESYTAQDGISGMALSPMTNNLYYSPVASTSLYYVNTEQFRTSDYQQNDIHYEGVQNILDTQSSAKVVSKSGVLFFGLVGDSALGCWNEHRTLERHNIRTVAQSDETLQMIASMKIKEALPHVPIFDRYINREYILVLSNKMQKMVNNDFNFDDVN…	1990	1	1	1	561.815	2	-0.0071	30	38	0	28.54	0.024	K	SLPILHEWK	F				Eyal_WJ_July_2015.10616.10616.2 File:~Eyal_WJ_July_2015.raw~, NativeID:~controllerType=0 controllerNumber=1 scan=10616~
2	2::tr|C6K481|C6K481_APIME	Major royal jelly protein 1 OS=Apis mellifera PE=2 SV=1	1810	54	1.4e-177	49311	506	469	27	26	80.3	5.1	MTRLFMLVCLGIVCQGTTGNILRGESLNKSLPILHEWKFFDYDFGSDERRQDAILSGEYDYKNNYPSDIDQWHDKIFVTMLRYNGVPSSLNVISKKVGDGGPLLQPYPDWSFAKYDDCSGIVSASKLAIDKCDRLWVLDSGLVNNTQPMCSPKLLTFDLTTSQLLKQVEIPHDVAVNATTGKGRLSSLAVQSLDCNTNSDTMVYIADEKGEGLIVYHNSDDSFHRLTSNTFDYDPKFTKMTIDGESYTAQDGISGMALSPMTNNLYYSPVASTSLYYVNTEQFRTSDYQQNDIHYEGVQNILDTQSSAKVVSKSGVLFFGLVGDSALGCWNEHRTLERHNIRTVAQSDETLQMIASMKIKEALPHVPIFDRYINREYILVLSNKMQKMVNNDFNFDDVN…	1992	1	1	1	561.818	2	-0.0013	30	38	0	50.26	0.00016	K	SLPILHEWK	F				Eyal_WJ_July_2015.6960.6960.2 File:~Eyal_WJ_July_2015.raw~, NativeID:~controllerType=0 controllerNumber=1 scan=6960~
2	2::tr|C6K481|C6K481_APIME	Major royal jelly protein 1 OS=Apis mellifera PE=2 SV=1	1810	54	1.4e-177	49311	506	469	27	26	80.3	5.1	MTRLFMLVCLGIVCQGTTGNILRGESLNKSLPILHEWKFFDYDFGSDERRQDAILSGEYDYKNNYPSDIDQWHDKIFVTMLRYNGVPSSLNVISKKVGDGGPLLQPYPDWSFAKYDDCSGIVSASKLAIDKCDRLWVLDSGLVNNTQPMCSPKLLTFDLTTSQLLKQVEIPHDVAVNATTGKGRLSSLAVQSLDCNTNSDTMVYIADEKGEGLIVYHNSDDSFHRLTSNTFDYDPKFTKMTIDGESYTAQDGISGMALSPMTNNLYYSPVASTSLYYVNTEQFRTSDYQQNDIHYEGVQNILDTQSSAKVVSKSGVLFFGLVGDSALGCWNEHRTLERHNIRTVAQSDETLQMIASMKIKEALPHVPIFDRYINREYILVLSNKMQKMVNNDFNFDDVN…	1993	1	1	1	561.818	2	-0.0013	30	38	0	28.85	0.022	K	SLPILHEWK	F				Eyal_WJ_July_2015.10634.10634.2 File:~Eyal_WJ_July_2015.raw~, NativeID:~controllerType=0 controllerNumber=1 scan=10634~
2	2::tr|C6K481|C6K481_APIME	Major royal jelly protein 1 OS=Apis mellifera PE=2 SV=1	1810	54	1.4e-177	49311	506	469	27	26	80.3	5.1	MTRLFMLVCLGIVCQGTTGNILRGESLNKSLPILHEWKFFDYDFGSDERRQDAILSGEYDYKNNYPSDIDQWHDKIFVTMLRYNGVPSSLNVISKKVGDGGPLLQPYPDWSFAKYDDCSGIVSASKLAIDKCDRLWVLDSGLVNNTQPMCSPKLLTFDLTTSQLLKQVEIPHDVAVNATTGKGRLSSLAVQSLDCNTNSDTMVYIADEKGEGLIVYHNSDDSFHRLTSNTFDYDPKFTKMTIDGESYTAQDGISGMALSPMTNNLYYSPVASTSLYYVNTEQFRTSDYQQNDIHYEGVQNILDTQSSAKVVSKSGVLFFGLVGDSALGCWNEHRTLERHNIRTVAQSDETLQMIASMKIKEALPHVPIFDRYINREYILVLSNKMQKMVNNDFNFDDVN…	1995	1	1	1	561.818	2	-0.001	30	38	0	41.53	0.0011	K	SLPILHEWK	F				Eyal_WJ_July_2015.7270.7270.2 File:~Eyal_WJ_July_2015.raw~, NativeID:~controllerType=0 controllerNumber=1 scan=7270~
2	2::tr|C6K481|C6K481_APIME	Major royal jelly protein 1 OS=Apis mellifera PE=2 SV=1	1810	54	1.4e-177	49311	506	469	27	26	80.3	5.1	MTRLFMLVCLGIVCQGTTGNILRGESLNKSLPILHEWKFFDYDFGSDERRQDAILSGEYDYKNNYPSDIDQWHDKIFVTMLRYNGVPSSLNVISKKVGDGGPLLQPYPDWSFAKYDDCSGIVSASKLAIDKCDRLWVLDSGLVNNTQPMCSPKLLTFDLTTSQLLKQVEIPHDVAVNATTGKGRLSSLAVQSLDCNTNSDTMVYIADEKGEGLIVYHNSDDSFHRLTSNTFDYDPKFTKMTIDGESYTAQDGISGMALSPMTNNLYYSPVASTSLYYVNTEQFRTSDYQQNDIHYEGVQNILDTQSSAKVVSKSGVLFFGLVGDSALGCWNEHRTLERHNIRTVAQSDETLQMIASMKIKEALPHVPIFDRYINREYILVLSNKMQKMVNNDFNFDDVN…	1996	1	1	1	561.818	2	-0.0009	30	38	0	30.8	0.013	K	SLPILHEWK	F				Eyal_WJ_July_2015.8314.8314.2 File:~Eyal_WJ_July_2015.raw~, NativeID:~controllerType=0 controllerNumber=1 scan=8314~
2	2::tr|C6K481|C6K481_APIME	Major royal jelly protein 1 OS=Apis mellifera PE=2 SV=1	1810	54	1.4e-177	49311	506	469	27	26	80.3	5.1	MTRLFMLVCLGIVCQGTTGNILRGESLNKSLPILHEWKFFDYDFGSDERRQDAILSGEYDYKNNYPSDIDQWHDKIFVTMLRYNGVPSSLNVISKKVGDGGPLLQPYPDWSFAKYDDCSGIVSASKLAIDKCDRLWVLDSGLVNNTQPMCSPKLLTFDLTTSQLLKQVEIPHDVAVNATTGKGRLSSLAVQSLDCNTNSDTMVYIADEKGEGLIVYHNSDDSFHRLTSNTFDYDPKFTKMTIDGESYTAQDGISGMALSPMTNNLYYSPVASTSLYYVNTEQFRTSDYQQNDIHYEGVQNILDTQSSAKVVSKSGVLFFGLVGDSALGCWNEHRTLERHNIRTVAQSDETLQMIASMKIKEALPHVPIFDRYINREYILVLSNKMQKMVNNDFNFDDVN…	1997	1	1	1	561.819	2	-0.0004	30	38	0	26.1	0.038	K	SLPILHEWK	F				Eyal_WJ_July_2015.8349.8349.2 File:~Eyal_WJ_July_2015.raw~, NativeID:~controllerType=0 controllerNumber=1 scan=8349~
2	2::tr|C6K481|C6K481_APIME	Major royal jelly protein 1 OS=Apis mellifera PE=2 SV=1	1810	54	1.4e-177	49311	506	469	27	26	80.3	5.1	MTRLFMLVCLGIVCQGTTGNILRGESLNKSLPILHEWKFFDYDFGSDERRQDAILSGEYDYKNNYPSDIDQWHDKIFVTMLRYNGVPSSLNVISKKVGDGGPLLQPYPDWSFAKYDDCSGIVSASKLAIDKCDRLWVLDSGLVNNTQPMCSPKLLTFDLTTSQLLKQVEIPHDVAVNATTGKGRLSSLAVQSLDCNTNSDTMVYIADEKGEGLIVYHNSDDSFHRLTSNTFDYDPKFTKMTIDGESYTAQDGISGMALSPMTNNLYYSPVASTSLYYVNTEQFRTSDYQQNDIHYEGVQNILDTQSSAKVVSKSGVLFFGLVGDSALGCWNEHRTLERHNIRTVAQSDETLQMIASMKIKEALPHVPIFDRYINREYILVLSNKMQKMVNNDFNFDDVN…	1998	1	1	1	561.819	2	0	30	38	0	41.76	0.001	K	SLPILHEWK	F				Eyal_WJ_July_2015.7284.7284.2 File:~Eyal_WJ_July_2015.raw~, NativeID:~controllerType=0 controllerNumber=1 scan=7284~
2	2::tr|C6K481|C6K481_APIME	Major royal jelly protein 1 OS=Apis mellifera PE=2 SV=1	1810	54	1.4e-177	49311	506	469	27	26	80.3	5.1	MTRLFMLVCLGIVCQGTTGNILRGESLNKSLPILHEWKFFDYDFGSDERRQDAILSGEYDYKNNYPSDIDQWHDKIFVTMLRYNGVPSSLNVISKKVGDGGPLLQPYPDWSFAKYDDCSGIVSASKLAIDKCDRLWVLDSGLVNNTQPMCSPKLLTFDLTTSQLLKQVEIPHDVAVNATTGKGRLSSLAVQSLDCNTNSDTMVYIADEKGEGLIVYHNSDDSFHRLTSNTFDYDPKFTKMTIDGESYTAQDGISGMALSPMTNNLYYSPVASTSLYYVNTEQFRTSDYQQNDIHYEGVQNILDTQSSAKVVSKSGVLFFGLVGDSALGCWNEHRTLERHNIRTVAQSDETLQMIASMKIKEALPHVPIFDRYINREYILVLSNKMQKMVNNDFNFDDVN…	1999	1	1	1	561.819	2	0.0007	30	38	0	42.01	0.00098	K	SLPILHEWK	F				Eyal_WJ_July_2015.6971.6971.2 File:~Eyal_WJ_July_2015.raw~, NativeID:~controllerType=0 controllerNumber=1 scan=6971~
2	2::tr|C6K481|C6K481_APIME	Major royal jelly protein 1 OS=Apis mellifera PE=2 SV=1	1810	54	1.4e-177	49311	506	469	27	26	80.3	5.1	MTRLFMLVCLGIVCQGTTGNILRGESLNKSLPILHEWKFFDYDFGSDERRQDAILSGEYDYKNNYPSDIDQWHDKIFVTMLRYNGVPSSLNVISKKVGDGGPLLQPYPDWSFAKYDDCSGIVSASKLAIDKCDRLWVLDSGLVNNTQPMCSPKLLTFDLTTSQLLKQVEIPHDVAVNATTGKGRLSSLAVQSLDCNTNSDTMVYIADEKGEGLIVYHNSDDSFHRLTSNTFDYDPKFTKMTIDGESYTAQDGISGMALSPMTNNLYYSPVASTSLYYVNTEQFRTSDYQQNDIHYEGVQNILDTQSSAKVVSKSGVLFFGLVGDSALGCWNEHRTLERHNIRTVAQSDETLQMIASMKIKEALPHVPIFDRYINREYILVLSNKMQKMVNNDFNFDDVN…	2000	1	1	1	561.819	2	0.0012	30	38	0	33.87	0.0064	K	SLPILHEWK	F				Eyal_WJ_July_2015.7605.7605.2 File:~Eyal_WJ_July_2015.raw~, NativeID:~controllerType=0 controllerNumber=1 scan=7605~
2	2::tr|C6K481|C6K481_APIME	Major royal jelly protein 1 OS=Apis mellifera PE=2 SV=1	1810	54	1.4e-177	49311	506	469	27	26	80.3	5.1	MTRLFMLVCLGIVCQGTTGNILRGESLNKSLPILHEWKFFDYDFGSDERRQDAILSGEYDYKNNYPSDIDQWHDKIFVTMLRYNGVPSSLNVISKKVGDGGPLLQPYPDWSFAKYDDCSGIVSASKLAIDKCDRLWVLDSGLVNNTQPMCSPKLLTFDLTTSQLLKQVEIPHDVAVNATTGKGRLSSLAVQSLDCNTNSDTMVYIADEKGEGLIVYHNSDDSFHRLTSNTFDYDPKFTKMTIDGESYTAQDGISGMALSPMTNNLYYSPVASTSLYYVNTEQFRTSDYQQNDIHYEGVQNILDTQSSAKVVSKSGVLFFGLVGDSALGCWNEHRTLERHNIRTVAQSDETLQMIASMKIKEALPHVPIFDRYINREYILVLSNKMQKMVNNDFNFDDVN…	2001	1	1	1	561.82	2	0.0013	30	38	0	26.18	0.037	K	SLPILHEWK	F				Eyal_WJ_July_2015.7589.7589.2 File:~Eyal_WJ_July_2015.raw~, NativeID:~controllerType=0 controllerNumber=1 scan=7589~
2	2::tr|C6K481|C6K481_APIME	Major royal jelly protein 1 OS=Apis mellifera PE=2 SV=1	1810	54	1.4e-177	49311	506	469	27	26	80.3	5.1	MTRLFMLVCLGIVCQGTTGNILRGESLNKSLPILHEWKFFDYDFGSDERRQDAILSGEYDYKNNYPSDIDQWHDKIFVTMLRYNGVPSSLNVISKKVGDGGPLLQPYPDWSFAKYDDCSGIVSASKLAIDKCDRLWVLDSGLVNNTQPMCSPKLLTFDLTTSQLLKQVEIPHDVAVNATTGKGRLSSLAVQSLDCNTNSDTMVYIADEKGEGLIVYHNSDDSFHRLTSNTFDYDPKFTKMTIDGESYTAQDGISGMALSPMTNNLYYSPVASTSLYYVNTEQFRTSDYQQNDIHYEGVQNILDTQSSAKVVSKSGVLFFGLVGDSALGCWNEHRTLERHNIRTVAQSDETLQMIASMKIKEALPHVPIFDRYINREYILVLSNKMQKMVNNDFNFDDVN…	2002	1	1	1	561.82	2	0.0014	30	38	0	29.02	0.019	K	SLPILHEWK	F				Eyal_WJ_July_2015.10853.10853.2 File:~Eyal_WJ_July_2015.raw~, NativeID:~controllerType=0 controllerNumber=1 scan=10853~
2	2::tr|C6K481|C6K481_APIME	Major royal jelly protein 1 OS=Apis mellifera PE=2 SV=1	1810	54	1.4e-177	49311	506	469	27	26	80.3	5.1	MTRLFMLVCLGIVCQGTTGNILRGESLNKSLPILHEWKFFDYDFGSDERRQDAILSGEYDYKNNYPSDIDQWHDKIFVTMLRYNGVPSSLNVISKKVGDGGPLLQPYPDWSFAKYDDCSGIVSASKLAIDKCDRLWVLDSGLVNNTQPMCSPKLLTFDLTTSQLLKQVEIPHDVAVNATTGKGRLSSLAVQSLDCNTNSDTMVYIADEKGEGLIVYHNSDDSFHRLTSNTFDYDPKFTKMTIDGESYTAQDGISGMALSPMTNNLYYSPVASTSLYYVNTEQFRTSDYQQNDIHYEGVQNILDTQSSAKVVSKSGVLFFGLVGDSALGCWNEHRTLERHNIRTVAQSDETLQMIASMKIKEALPHVPIFDRYINREYILVLSNKMQKMVNNDFNFDDVN…	2003	1	1	1	561.82	2	0.0014	30	38	0	38.42	0.0022	K	SLPILHEWK	F				Eyal_WJ_July_2015.10851.10851.2 File:~Eyal_WJ_July_2015.raw~, NativeID:~controllerType=0 controllerNumber=1 scan=10851~
2	2::tr|C6K481|C6K481_APIME	Major royal jelly protein 1 OS=Apis mellifera PE=2 SV=1	1810	54	1.4e-177	49311	506	469	27	26	80.3	5.1	MTRLFMLVCLGIVCQGTTGNILRGESLNKSLPILHEWKFFDYDFGSDERRQDAILSGEYDYKNNYPSDIDQWHDKIFVTMLRYNGVPSSLNVISKKVGDGGPLLQPYPDWSFAKYDDCSGIVSASKLAIDKCDRLWVLDSGLVNNTQPMCSPKLLTFDLTTSQLLKQVEIPHDVAVNATTGKGRLSSLAVQSLDCNTNSDTMVYIADEKGEGLIVYHNSDDSFHRLTSNTFDYDPKFTKMTIDGESYTAQDGISGMALSPMTNNLYYSPVASTSLYYVNTEQFRTSDYQQNDIHYEGVQNILDTQSSAKVVSKSGVLFFGLVGDSALGCWNEHRTLERHNIRTVAQSDETLQMIASMKIKEALPHVPIFDRYINREYILVLSNKMQKMVNNDFNFDDVN…	2004	1	1	1	561.82	2	0.0018	30	38	0	21.89	0.084	K	SLPILHEWK	F				Eyal_WJ_July_2015.7987.7987.2 File:~Eyal_WJ_July_2015.raw~, NativeID:~controllerType=0 controllerNumber=1 scan=7987~
2	2::tr|C6K481|C6K481_APIME	Major royal jelly protein 1 OS=Apis mellifera PE=2 SV=1	1810	54	1.4e-177	49311	506	469	27	26	80.3	5.1	MTRLFMLVCLGIVCQGTTGNILRGESLNKSLPILHEWKFFDYDFGSDERRQDAILSGEYDYKNNYPSDIDQWHDKIFVTMLRYNGVPSSLNVISKKVGDGGPLLQPYPDWSFAKYDDCSGIVSASKLAIDKCDRLWVLDSGLVNNTQPMCSPKLLTFDLTTSQLLKQVEIPHDVAVNATTGKGRLSSLAVQSLDCNTNSDTMVYIADEKGEGLIVYHNSDDSFHRLTSNTFDYDPKFTKMTIDGESYTAQDGISGMALSPMTNNLYYSPVASTSLYYVNTEQFRTSDYQQNDIHYEGVQNILDTQSSAKVVSKSGVLFFGLVGDSALGCWNEHRTLERHNIRTVAQSDETLQMIASMKIKEALPHVPIFDRYINREYILVLSNKMQKMVNNDFNFDDVN…	2969	1	1	1	431.903	3	0	361	371	0	21.4	0.18	K	EALPHVPIFDR	Y				Eyal_WJ_July_2015.10758.10758.3 File:~Eyal_WJ_July_2015.raw~, NativeID:~controllerType=0 controllerNumber=1 scan=10758~
2	2::tr|C6K481|C6K481_APIME	Major royal jelly protein 1 OS=Apis mellifera PE=2 SV=1	1810	54	1.4e-177	49311	506	469	27	26	80.3	5.1	MTRLFMLVCLGIVCQGTTGNILRGESLNKSLPILHEWKFFDYDFGSDERRQDAILSGEYDYKNNYPSDIDQWHDKIFVTMLRYNGVPSSLNVISKKVGDGGPLLQPYPDWSFAKYDDCSGIVSASKLAIDKCDRLWVLDSGLVNNTQPMCSPKLLTFDLTTSQLLKQVEIPHDVAVNATTGKGRLSSLAVQSLDCNTNSDTMVYIADEKGEGLIVYHNSDDSFHRLTSNTFDYDPKFTKMTIDGESYTAQDGISGMALSPMTNNLYYSPVASTSLYYVNTEQFRTSDYQQNDIHYEGVQNILDTQSSAKVVSKSGVLFFGLVGDSALGCWNEHRTLERHNIRTVAQSDETLQMIASMKIKEALPHVPIFDRYINREYILVLSNKMQKMVNNDFNFDDVN…	2970	1	1	1	431.903	3	0.0001	361	371	0	38.29	0.0038	K	EALPHVPIFDR	Y				Eyal_WJ_July_2015.7454.7454.3 File:~Eyal_WJ_July_2015.raw~, NativeID:~controllerType=0 controllerNumber=1 scan=7454~
2	2::tr|C6K481|C6K481_APIME	Major royal jelly protein 1 OS=Apis mellifera PE=2 SV=1	1810	54	1.4e-177	49311	506	469	27	26	80.3	5.1	MTRLFMLVCLGIVCQGTTGNILRGESLNKSLPILHEWKFFDYDFGSDERRQDAILSGEYDYKNNYPSDIDQWHDKIFVTMLRYNGVPSSLNVISKKVGDGGPLLQPYPDWSFAKYDDCSGIVSASKLAIDKCDRLWVLDSGLVNNTQPMCSPKLLTFDLTTSQLLKQVEIPHDVAVNATTGKGRLSSLAVQSLDCNTNSDTMVYIADEKGEGLIVYHNSDDSFHRLTSNTFDYDPKFTKMTIDGESYTAQDGISGMALSPMTNNLYYSPVASTSLYYVNTEQFRTSDYQQNDIHYEGVQNILDTQSSAKVVSKSGVLFFGLVGDSALGCWNEHRTLERHNIRTVAQSDETLQMIASMKIKEALPHVPIFDRYINREYILVLSNKMQKMVNNDFNFDDVN…	2971	1	1	1	431.903	3	0.0007	361	371	0	36.4	0.0058	K	EALPHVPIFDR	Y				Eyal_WJ_July_2015.7775.7775.3 File:~Eyal_WJ_July_2015.raw~, NativeID:~controllerType=0 controllerNumber=1 scan=7775~
2	2::tr|C6K481|C6K481_APIME	Major royal jelly protein 1 OS=Apis mellifera PE=2 SV=1	1810	54	1.4e-177	49311	506	469	27	26	80.3	5.1	MTRLFMLVCLGIVCQGTTGNILRGESLNKSLPILHEWKFFDYDFGSDERRQDAILSGEYDYKNNYPSDIDQWHDKIFVTMLRYNGVPSSLNVISKKVGDGGPLLQPYPDWSFAKYDDCSGIVSASKLAIDKCDRLWVLDSGLVNNTQPMCSPKLLTFDLTTSQLLKQVEIPHDVAVNATTGKGRLSSLAVQSLDCNTNSDTMVYIADEKGEGLIVYHNSDDSFHRLTSNTFDYDPKFTKMTIDGESYTAQDGISGMALSPMTNNLYYSPVASTSLYYVNTEQFRTSDYQQNDIHYEGVQNILDTQSSAKVVSKSGVLFFGLVGDSALGCWNEHRTLERHNIRTVAQSDETLQMIASMKIKEALPHVPIFDRYINREYILVLSNKMQKMVNNDFNFDDVN…	2972	1	1	1	431.903	3	0.0007	361	371	0	27.36	0.047	K	EALPHVPIFDR	Y				Eyal_WJ_July_2015.8624.8624.3 File:~Eyal_WJ_July_2015.raw~, NativeID:~controllerType=0 controllerNumber=1 scan=8624~
2	2::tr|C6K481|C6K481_APIME	Major royal jelly protein 1 OS=Apis mellifera PE=2 SV=1	1810	54	1.4e-177	49311	506	469	27	26	80.3	5.1	MTRLFMLVCLGIVCQGTTGNILRGESLNKSLPILHEWKFFDYDFGSDERRQDAILSGEYDYKNNYPSDIDQWHDKIFVTMLRYNGVPSSLNVISKKVGDGGPLLQPYPDWSFAKYDDCSGIVSASKLAIDKCDRLWVLDSGLVNNTQPMCSPKLLTFDLTTSQLLKQVEIPHDVAVNATTGKGRLSSLAVQSLDCNTNSDTMVYIADEKGEGLIVYHNSDDSFHRLTSNTFDYDPKFTKMTIDGESYTAQDGISGMALSPMTNNLYYSPVASTSLYYVNTEQFRTSDYQQNDIHYEGVQNILDTQSSAKVVSKSGVLFFGLVGDSALGCWNEHRTLERHNIRTVAQSDETLQMIASMKIKEALPHVPIFDRYINREYILVLSNKMQKMVNNDFNFDDVN…	2975	1	1	1	431.903	3	0.0008	361	371	0	40.42	0.0023	K	EALPHVPIFDR	Y				Eyal_WJ_July_2015.7464.7464.3 File:~Eyal_WJ_July_2015.raw~, NativeID:~controllerType=0 controllerNumber=1 scan=7464~
2	2::tr|C6K481|C6K481_APIME	Major royal jelly protein 1 OS=Apis mellifera PE=2 SV=1	1810	54	1.4e-177	49311	506	469	27	26	80.3	5.1	MTRLFMLVCLGIVCQGTTGNILRGESLNKSLPILHEWKFFDYDFGSDERRQDAILSGEYDYKNNYPSDIDQWHDKIFVTMLRYNGVPSSLNVISKKVGDGGPLLQPYPDWSFAKYDDCSGIVSASKLAIDKCDRLWVLDSGLVNNTQPMCSPKLLTFDLTTSQLLKQVEIPHDVAVNATTGKGRLSSLAVQSLDCNTNSDTMVYIADEKGEGLIVYHNSDDSFHRLTSNTFDYDPKFTKMTIDGESYTAQDGISGMALSPMTNNLYYSPVASTSLYYVNTEQFRTSDYQQNDIHYEGVQNILDTQSSAKVVSKSGVLFFGLVGDSALGCWNEHRTLERHNIRTVAQSDETLQMIASMKIKEALPHVPIFDRYINREYILVLSNKMQKMVNNDFNFDDVN…	2976	1	1	1	431.904	3	0.0009	361	371	0	27.43	0.046	K	EALPHVPIFDR	Y				Eyal_WJ_July_2015.8073.8073.3 File:~Eyal_WJ_July_2015.raw~, NativeID:~controllerType=0 controllerNumber=1 scan=8073~
2	2::tr|C6K481|C6K481_APIME	Major royal jelly protein 1 OS=Apis mellifera PE=2 SV=1	1810	54	1.4e-177	49311	506	469	27	26	80.3	5.1	MTRLFMLVCLGIVCQGTTGNILRGESLNKSLPILHEWKFFDYDFGSDERRQDAILSGEYDYKNNYPSDIDQWHDKIFVTMLRYNGVPSSLNVISKKVGDGGPLLQPYPDWSFAKYDDCSGIVSASKLAIDKCDRLWVLDSGLVNNTQPMCSPKLLTFDLTTSQLLKQVEIPHDVAVNATTGKGRLSSLAVQSLDCNTNSDTMVYIADEKGEGLIVYHNSDDSFHRLTSNTFDYDPKFTKMTIDGESYTAQDGISGMALSPMTNNLYYSPVASTSLYYVNTEQFRTSDYQQNDIHYEGVQNILDTQSSAKVVSKSGVLFFGLVGDSALGCWNEHRTLERHNIRTVAQSDETLQMIASMKIKEALPHVPIFDRYINREYILVLSNKMQKMVNNDFNFDDVN…	2977	1	1	1	431.904	3	0.0011	361	371	0	23.15	0.12	K	EALPHVPIFDR	Y				Eyal_WJ_July_2015.8395.8395.3 File:~Eyal_WJ_July_2015.raw~, NativeID:~controllerType=0 controllerNumber=1 scan=8395~
2	2::tr|C6K481|C6K481_APIME	Major royal jelly protein 1 OS=Apis mellifera PE=2 SV=1	1810	54	1.4e-177	49311	506	469	27	26	80.3	5.1	MTRLFMLVCLGIVCQGTTGNILRGESLNKSLPILHEWKFFDYDFGSDERRQDAILSGEYDYKNNYPSDIDQWHDKIFVTMLRYNGVPSSLNVISKKVGDGGPLLQPYPDWSFAKYDDCSGIVSASKLAIDKCDRLWVLDSGLVNNTQPMCSPKLLTFDLTTSQLLKQVEIPHDVAVNATTGKGRLSSLAVQSLDCNTNSDTMVYIADEKGEGLIVYHNSDDSFHRLTSNTFDYDPKFTKMTIDGESYTAQDGISGMALSPMTNNLYYSPVASTSLYYVNTEQFRTSDYQQNDIHYEGVQNILDTQSSAKVVSKSGVLFFGLVGDSALGCWNEHRTLERHNIRTVAQSDETLQMIASMKIKEALPHVPIFDRYINREYILVLSNKMQKMVNNDFNFDDVN…	2980	1	1	1	647.352	2	0.0015	361	371	0	33.86	0.01	K	EALPHVPIFDR	Y				Eyal_WJ_July_2015.7476.7476.2 File:~Eyal_WJ_July_2015.raw~, NativeID:~controllerType=0 controllerNumber=1 scan=7476~
2	2::tr|C6K481|C6K481_APIME	Major royal jelly protein 1 OS=Apis mellifera PE=2 SV=1	1810	54	1.4e-177	49311	506	469	27	26	80.3	5.1	MTRLFMLVCLGIVCQGTTGNILRGESLNKSLPILHEWKFFDYDFGSDERRQDAILSGEYDYKNNYPSDIDQWHDKIFVTMLRYNGVPSSLNVISKKVGDGGPLLQPYPDWSFAKYDDCSGIVSASKLAIDKCDRLWVLDSGLVNNTQPMCSPKLLTFDLTTSQLLKQVEIPHDVAVNATTGKGRLSSLAVQSLDCNTNSDTMVYIADEKGEGLIVYHNSDDSFHRLTSNTFDYDPKFTKMTIDGESYTAQDGISGMALSPMTNNLYYSPVASTSLYYVNTEQFRTSDYQQNDIHYEGVQNILDTQSSAKVVSKSGVLFFGLVGDSALGCWNEHRTLERHNIRTVAQSDETLQMIASMKIKEALPHVPIFDRYINREYILVLSNKMQKMVNNDFNFDDVN…	2981	1	1	1	647.352	2	0.0018	361	371	0	37.22	0.0048	K	EALPHVPIFDR	Y				Eyal_WJ_July_2015.7484.7484.2 File:~Eyal_WJ_July_2015.raw~, NativeID:~controllerType=0 controllerNumber=1 scan=7484~
2	2::tr|C6K481|C6K481_APIME	Major royal jelly protein 1 OS=Apis mellifera PE=2 SV=1	1810	54	1.4e-177	49311	506	469	27	26	80.3	5.1	MTRLFMLVCLGIVCQGTTGNILRGESLNKSLPILHEWKFFDYDFGSDERRQDAILSGEYDYKNNYPSDIDQWHDKIFVTMLRYNGVPSSLNVISKKVGDGGPLLQPYPDWSFAKYDDCSGIVSASKLAIDKCDRLWVLDSGLVNNTQPMCSPKLLTFDLTTSQLLKQVEIPHDVAVNATTGKGRLSSLAVQSLDCNTNSDTMVYIADEKGEGLIVYHNSDDSFHRLTSNTFDYDPKFTKMTIDGESYTAQDGISGMALSPMTNNLYYSPVASTSLYYVNTEQFRTSDYQQNDIHYEGVQNILDTQSSAKVVSKSGVLFFGLVGDSALGCWNEHRTLERHNIRTVAQSDETLQMIASMKIKEALPHVPIFDRYINREYILVLSNKMQKMVNNDFNFDDVN…	2984	1	1	1	431.904	3	0.0022	361	371	0	35.9	0.0065	K	EALPHVPIFDR	Y				Eyal_WJ_July_2015.7760.7760.3 File:~Eyal_WJ_July_2015.raw~, NativeID:~controllerType=0 controllerNumber=1 scan=7760~
2	2::tr|C6K481|C6K481_APIME	Major royal jelly protein 1 OS=Apis mellifera PE=2 SV=1	1810	54	1.4e-177	49311	506	469	27	26	80.3	5.1	MTRLFMLVCLGIVCQGTTGNILRGESLNKSLPILHEWKFFDYDFGSDERRQDAILSGEYDYKNNYPSDIDQWHDKIFVTMLRYNGVPSSLNVISKKVGDGGPLLQPYPDWSFAKYDDCSGIVSASKLAIDKCDRLWVLDSGLVNNTQPMCSPKLLTFDLTTSQLLKQVEIPHDVAVNATTGKGRLSSLAVQSLDCNTNSDTMVYIADEKGEGLIVYHNSDDSFHRLTSNTFDYDPKFTKMTIDGESYTAQDGISGMALSPMTNNLYYSPVASTSLYYVNTEQFRTSDYQQNDIHYEGVQNILDTQSSAKVVSKSGVLFFGLVGDSALGCWNEHRTLERHNIRTVAQSDETLQMIASMKIKEALPHVPIFDRYINREYILVLSNKMQKMVNNDFNFDDVN…	2985	1	1	1	431.904	3	0.0023	361	371	0	27.88	0.041	K	EALPHVPIFDR	Y				Eyal_WJ_July_2015.8090.8090.3 File:~Eyal_WJ_July_2015.raw~, NativeID:~controllerType=0 controllerNumber=1 scan=8090~
2	2::tr|C6K481|C6K481_APIME	Major royal jelly protein 1 OS=Apis mellifera PE=2 SV=1	1810	54	1.4e-177	49311	506	469	27	26	80.3	5.1	MTRLFMLVCLGIVCQGTTGNILRGESLNKSLPILHEWKFFDYDFGSDERRQDAILSGEYDYKNNYPSDIDQWHDKIFVTMLRYNGVPSSLNVISKKVGDGGPLLQPYPDWSFAKYDDCSGIVSASKLAIDKCDRLWVLDSGLVNNTQPMCSPKLLTFDLTTSQLLKQVEIPHDVAVNATTGKGRLSSLAVQSLDCNTNSDTMVYIADEKGEGLIVYHNSDDSFHRLTSNTFDYDPKFTKMTIDGESYTAQDGISGMALSPMTNNLYYSPVASTSLYYVNTEQFRTSDYQQNDIHYEGVQNILDTQSSAKVVSKSGVLFFGLVGDSALGCWNEHRTLERHNIRTVAQSDETLQMIASMKIKEALPHVPIFDRYINREYILVLSNKMQKMVNNDFNFDDVN…	2986	1	1	1	431.904	3	0.0033	361	371	0	22.79	0.13	K	EALPHVPIFDR	Y				Eyal_WJ_July_2015.9151.9151.3 File:~Eyal_WJ_July_2015.raw~, NativeID:~controllerType=0 controllerNumber=1 scan=9151~
2	2::tr|C6K481|C6K481_APIME	Major royal jelly protein 1 OS=Apis mellifera PE=2 SV=1	1810	54	1.4e-177	49311	506	469	27	26	80.3	5.1	MTRLFMLVCLGIVCQGTTGNILRGESLNKSLPILHEWKFFDYDFGSDERRQDAILSGEYDYKNNYPSDIDQWHDKIFVTMLRYNGVPSSLNVISKKVGDGGPLLQPYPDWSFAKYDDCSGIVSASKLAIDKCDRLWVLDSGLVNNTQPMCSPKLLTFDLTTSQLLKQVEIPHDVAVNATTGKGRLSSLAVQSLDCNTNSDTMVYIADEKGEGLIVYHNSDDSFHRLTSNTFDYDPKFTKMTIDGESYTAQDGISGMALSPMTNNLYYSPVASTSLYYVNTEQFRTSDYQQNDIHYEGVQNILDTQSSAKVVSKSGVLFFGLVGDSALGCWNEHRTLERHNIRTVAQSDETLQMIASMKIKEALPHVPIFDRYINREYILVLSNKMQKMVNNDFNFDDVN…	3013	1	1	0	650.802	2	-0.0088	226	236	0	28.67	0.022	R	LTSNTFDYDPK	F				Eyal_WJ_July_2015.7081.7081.2 File:~Eyal_WJ_July_2015.raw~, NativeID:~controllerType=0 controllerNumber=1 scan=7081~
2	2::tr|C6K481|C6K481_APIME	Major royal jelly protein 1 OS=Apis mellifera PE=2 SV=1	1810	54	1.4e-177	49311	506	469	27	26	80.3	5.1	MTRLFMLVCLGIVCQGTTGNILRGESLNKSLPILHEWKFFDYDFGSDERRQDAILSGEYDYKNNYPSDIDQWHDKIFVTMLRYNGVPSSLNVISKKVGDGGPLLQPYPDWSFAKYDDCSGIVSASKLAIDKCDRLWVLDSGLVNNTQPMCSPKLLTFDLTTSQLLKQVEIPHDVAVNATTGKGRLSSLAVQSLDCNTNSDTMVYIADEKGEGLIVYHNSDDSFHRLTSNTFDYDPKFTKMTIDGESYTAQDGISGMALSPMTNNLYYSPVASTSLYYVNTEQFRTSDYQQNDIHYEGVQNILDTQSSAKVVSKSGVLFFGLVGDSALGCWNEHRTLERHNIRTVAQSDETLQMIASMKIKEALPHVPIFDRYINREYILVLSNKMQKMVNNDFNFDDVN…	3017	1	1	0	650.804	2	-0.0049	226	236	0	36.74	0.0035	R	LTSNTFDYDPK	F				Eyal_WJ_July_2015.5839.5839.2 File:~Eyal_WJ_July_2015.raw~, NativeID:~controllerType=0 controllerNumber=1 scan=5839~
2	2::tr|C6K481|C6K481_APIME	Major royal jelly protein 1 OS=Apis mellifera PE=2 SV=1	1810	54	1.4e-177	49311	506	469	27	26	80.3	5.1	MTRLFMLVCLGIVCQGTTGNILRGESLNKSLPILHEWKFFDYDFGSDERRQDAILSGEYDYKNNYPSDIDQWHDKIFVTMLRYNGVPSSLNVISKKVGDGGPLLQPYPDWSFAKYDDCSGIVSASKLAIDKCDRLWVLDSGLVNNTQPMCSPKLLTFDLTTSQLLKQVEIPHDVAVNATTGKGRLSSLAVQSLDCNTNSDTMVYIADEKGEGLIVYHNSDDSFHRLTSNTFDYDPKFTKMTIDGESYTAQDGISGMALSPMTNNLYYSPVASTSLYYVNTEQFRTSDYQQNDIHYEGVQNILDTQSSAKVVSKSGVLFFGLVGDSALGCWNEHRTLERHNIRTVAQSDETLQMIASMKIKEALPHVPIFDRYINREYILVLSNKMQKMVNNDFNFDDVN…	3019	1	1	0	650.805	2	-0.0034	226	236	0	34.93	0.0051	R	LTSNTFDYDPK	F				Eyal_WJ_July_2015.5853.5853.2 File:~Eyal_WJ_July_2015.raw~, NativeID:~controllerType=0 controllerNumber=1 scan=5853~
2	2::tr|C6K481|C6K481_APIME	Major royal jelly protein 1 OS=Apis mellifera PE=2 SV=1	1810	54	1.4e-177	49311	506	469	27	26	80.3	5.1	MTRLFMLVCLGIVCQGTTGNILRGESLNKSLPILHEWKFFDYDFGSDERRQDAILSGEYDYKNNYPSDIDQWHDKIFVTMLRYNGVPSSLNVISKKVGDGGPLLQPYPDWSFAKYDDCSGIVSASKLAIDKCDRLWVLDSGLVNNTQPMCSPKLLTFDLTTSQLLKQVEIPHDVAVNATTGKGRLSSLAVQSLDCNTNSDTMVYIADEKGEGLIVYHNSDDSFHRLTSNTFDYDPKFTKMTIDGESYTAQDGISGMALSPMTNNLYYSPVASTSLYYVNTEQFRTSDYQQNDIHYEGVQNILDTQSSAKVVSKSGVLFFGLVGDSALGCWNEHRTLERHNIRTVAQSDETLQMIASMKIKEALPHVPIFDRYINREYILVLSNKMQKMVNNDFNFDDVN…	3020	1	1	0	650.806	2	-0.0016	226	236	0	22.26	0.097	R	LTSNTFDYDPK	F				Eyal_WJ_July_2015.11011.11011.2 File:~Eyal_WJ_July_2015.raw~, NativeID:~controllerType=0 controllerNumber=1 scan=11011~
2	2::tr|C6K481|C6K481_APIME	Major royal jelly protein 1 OS=Apis mellifera PE=2 SV=1	1810	54	1.4e-177	49311	506	469	27	26	80.3	5.1	MTRLFMLVCLGIVCQGTTGNILRGESLNKSLPILHEWKFFDYDFGSDERRQDAILSGEYDYKNNYPSDIDQWHDKIFVTMLRYNGVPSSLNVISKKVGDGGPLLQPYPDWSFAKYDDCSGIVSASKLAIDKCDRLWVLDSGLVNNTQPMCSPKLLTFDLTTSQLLKQVEIPHDVAVNATTGKGRLSSLAVQSLDCNTNSDTMVYIADEKGEGLIVYHNSDDSFHRLTSNTFDYDPKFTKMTIDGESYTAQDGISGMALSPMTNNLYYSPVASTSLYYVNTEQFRTSDYQQNDIHYEGVQNILDTQSSAKVVSKSGVLFFGLVGDSALGCWNEHRTLERHNIRTVAQSDETLQMIASMKIKEALPHVPIFDRYINREYILVLSNKMQKMVNNDFNFDDVN…	3021	1	1	0	650.806	2	-0.001	226	236	0	36.4	0.0037	R	LTSNTFDYDPK	F				Eyal_WJ_July_2015.6518.6518.2 File:~Eyal_WJ_July_2015.raw~, NativeID:~controllerType=0 controllerNumber=1 scan=6518~
2	2::tr|C6K481|C6K481_APIME	Major royal jelly protein 1 OS=Apis mellifera PE=2 SV=1	1810	54	1.4e-177	49311	506	469	27	26	80.3	5.1	MTRLFMLVCLGIVCQGTTGNILRGESLNKSLPILHEWKFFDYDFGSDERRQDAILSGEYDYKNNYPSDIDQWHDKIFVTMLRYNGVPSSLNVISKKVGDGGPLLQPYPDWSFAKYDDCSGIVSASKLAIDKCDRLWVLDSGLVNNTQPMCSPKLLTFDLTTSQLLKQVEIPHDVAVNATTGKGRLSSLAVQSLDCNTNSDTMVYIADEKGEGLIVYHNSDDSFHRLTSNTFDYDPKFTKMTIDGESYTAQDGISGMALSPMTNNLYYSPVASTSLYYVNTEQFRTSDYQQNDIHYEGVQNILDTQSSAKVVSKSGVLFFGLVGDSALGCWNEHRTLERHNIRTVAQSDETLQMIASMKIKEALPHVPIFDRYINREYILVLSNKMQKMVNNDFNFDDVN…	3023	1	1	0	650.806	2	-0.0004	226	236	0	52.85	8.1e-05	R	LTSNTFDYDPK	F				Eyal_WJ_July_2015.5531.5531.2 File:~Eyal_WJ_July_2015.raw~, NativeID:~controllerType=0 controllerNumber=1 scan=5531~
2	2::tr|C6K481|C6K481_APIME	Major royal jelly protein 1 OS=Apis mellifera PE=2 SV=1	1810	54	1.4e-177	49311	506	469	27	26	80.3	5.1	MTRLFMLVCLGIVCQGTTGNILRGESLNKSLPILHEWKFFDYDFGSDERRQDAILSGEYDYKNNYPSDIDQWHDKIFVTMLRYNGVPSSLNVISKKVGDGGPLLQPYPDWSFAKYDDCSGIVSASKLAIDKCDRLWVLDSGLVNNTQPMCSPKLLTFDLTTSQLLKQVEIPHDVAVNATTGKGRLSSLAVQSLDCNTNSDTMVYIADEKGEGLIVYHNSDDSFHRLTSNTFDYDPKFTKMTIDGESYTAQDGISGMALSPMTNNLYYSPVASTSLYYVNTEQFRTSDYQQNDIHYEGVQNILDTQSSAKVVSKSGVLFFGLVGDSALGCWNEHRTLERHNIRTVAQSDETLQMIASMKIKEALPHVPIFDRYINREYILVLSNKMQKMVNNDFNFDDVN…	3025	1	1	0	650.807	2	0.0002	226	236	0	53.28	7.5e-05	R	LTSNTFDYDPK	F				Eyal_WJ_July_2015.5267.5267.2 File:~Eyal_WJ_July_2015.raw~, NativeID:~controllerType=0 controllerNumber=1 scan=5267~
2	2::tr|C6K481|C6K481_APIME	Major royal jelly protein 1 OS=Apis mellifera PE=2 SV=1	1810	54	1.4e-177	49311	506	469	27	26	80.3	5.1	MTRLFMLVCLGIVCQGTTGNILRGESLNKSLPILHEWKFFDYDFGSDERRQDAILSGEYDYKNNYPSDIDQWHDKIFVTMLRYNGVPSSLNVISKKVGDGGPLLQPYPDWSFAKYDDCSGIVSASKLAIDKCDRLWVLDSGLVNNTQPMCSPKLLTFDLTTSQLLKQVEIPHDVAVNATTGKGRLSSLAVQSLDCNTNSDTMVYIADEKGEGLIVYHNSDDSFHRLTSNTFDYDPKFTKMTIDGESYTAQDGISGMALSPMTNNLYYSPVASTSLYYVNTEQFRTSDYQQNDIHYEGVQNILDTQSSAKVVSKSGVLFFGLVGDSALGCWNEHRTLERHNIRTVAQSDETLQMIASMKIKEALPHVPIFDRYINREYILVLSNKMQKMVNNDFNFDDVN…	3027	1	1	0	650.807	2	0.0003	226	236	0	31.97	0.01	R	LTSNTFDYDPK	F				Eyal_WJ_July_2015.6454.6454.2 File:~Eyal_WJ_July_2015.raw~, NativeID:~controllerType=0 controllerNumber=1 scan=6454~
2	2::tr|C6K481|C6K481_APIME	Major royal jelly protein 1 OS=Apis mellifera PE=2 SV=1	1810	54	1.4e-177	49311	506	469	27	26	80.3	5.1	MTRLFMLVCLGIVCQGTTGNILRGESLNKSLPILHEWKFFDYDFGSDERRQDAILSGEYDYKNNYPSDIDQWHDKIFVTMLRYNGVPSSLNVISKKVGDGGPLLQPYPDWSFAKYDDCSGIVSASKLAIDKCDRLWVLDSGLVNNTQPMCSPKLLTFDLTTSQLLKQVEIPHDVAVNATTGKGRLSSLAVQSLDCNTNSDTMVYIADEKGEGLIVYHNSDDSFHRLTSNTFDYDPKFTKMTIDGESYTAQDGISGMALSPMTNNLYYSPVASTSLYYVNTEQFRTSDYQQNDIHYEGVQNILDTQSSAKVVSKSGVLFFGLVGDSALGCWNEHRTLERHNIRTVAQSDETLQMIASMKIKEALPHVPIFDRYINREYILVLSNKMQKMVNNDFNFDDVN…	3028	1	1	0	650.807	2	0.001	226	236	0	53.45	7.2e-05	R	LTSNTFDYDPK	F				Eyal_WJ_July_2015.5539.5539.2 File:~Eyal_WJ_July_2015.raw~, NativeID:~controllerType=0 controllerNumber=1 scan=5539~
2	2::tr|C6K481|C6K481_APIME	Major royal jelly protein 1 OS=Apis mellifera PE=2 SV=1	1810	54	1.4e-177	49311	506	469	27	26	80.3	5.1	MTRLFMLVCLGIVCQGTTGNILRGESLNKSLPILHEWKFFDYDFGSDERRQDAILSGEYDYKNNYPSDIDQWHDKIFVTMLRYNGVPSSLNVISKKVGDGGPLLQPYPDWSFAKYDDCSGIVSASKLAIDKCDRLWVLDSGLVNNTQPMCSPKLLTFDLTTSQLLKQVEIPHDVAVNATTGKGRLSSLAVQSLDCNTNSDTMVYIADEKGEGLIVYHNSDDSFHRLTSNTFDYDPKFTKMTIDGESYTAQDGISGMALSPMTNNLYYSPVASTSLYYVNTEQFRTSDYQQNDIHYEGVQNILDTQSSAKVVSKSGVLFFGLVGDSALGCWNEHRTLERHNIRTVAQSDETLQMIASMKIKEALPHVPIFDRYINREYILVLSNKMQKMVNNDFNFDDVN…	3029	1	1	0	650.807	2	0.0013	226	236	0	36.89	0.0033	R	LTSNTFDYDPK	F				Eyal_WJ_July_2015.10722.10722.2 File:~Eyal_WJ_July_2015.raw~, NativeID:~controllerType=0 controllerNumber=1 scan=10722~
2	2::tr|C6K481|C6K481_APIME	Major royal jelly protein 1 OS=Apis mellifera PE=2 SV=1	1810	54	1.4e-177	49311	506	469	27	26	80.3	5.1	MTRLFMLVCLGIVCQGTTGNILRGESLNKSLPILHEWKFFDYDFGSDERRQDAILSGEYDYKNNYPSDIDQWHDKIFVTMLRYNGVPSSLNVISKKVGDGGPLLQPYPDWSFAKYDDCSGIVSASKLAIDKCDRLWVLDSGLVNNTQPMCSPKLLTFDLTTSQLLKQVEIPHDVAVNATTGKGRLSSLAVQSLDCNTNSDTMVYIADEKGEGLIVYHNSDDSFHRLTSNTFDYDPKFTKMTIDGESYTAQDGISGMALSPMTNNLYYSPVASTSLYYVNTEQFRTSDYQQNDIHYEGVQNILDTQSSAKVVSKSGVLFFGLVGDSALGCWNEHRTLERHNIRTVAQSDETLQMIASMKIKEALPHVPIFDRYINREYILVLSNKMQKMVNNDFNFDDVN…	3030	1	1	0	650.807	2	0.0015	226	236	0	22.57	0.088	R	LTSNTFDYDPK	F				Eyal_WJ_July_2015.8133.8133.2 File:~Eyal_WJ_July_2015.raw~, NativeID:~controllerType=0 controllerNumber=1 scan=8133~
2	2::tr|C6K481|C6K481_APIME	Major royal jelly protein 1 OS=Apis mellifera PE=2 SV=1	1810	54	1.4e-177	49311	506	469	27	26	80.3	5.1	MTRLFMLVCLGIVCQGTTGNILRGESLNKSLPILHEWKFFDYDFGSDERRQDAILSGEYDYKNNYPSDIDQWHDKIFVTMLRYNGVPSSLNVISKKVGDGGPLLQPYPDWSFAKYDDCSGIVSASKLAIDKCDRLWVLDSGLVNNTQPMCSPKLLTFDLTTSQLLKQVEIPHDVAVNATTGKGRLSSLAVQSLDCNTNSDTMVYIADEKGEGLIVYHNSDDSFHRLTSNTFDYDPKFTKMTIDGESYTAQDGISGMALSPMTNNLYYSPVASTSLYYVNTEQFRTSDYQQNDIHYEGVQNILDTQSSAKVVSKSGVLFFGLVGDSALGCWNEHRTLERHNIRTVAQSDETLQMIASMKIKEALPHVPIFDRYINREYILVLSNKMQKMVNNDFNFDDVN…	3031	1	1	0	650.807	2	0.0017	226	236	0	55.79	4.2e-05	R	LTSNTFDYDPK	F				Eyal_WJ_July_2015.5257.5257.2 File:~Eyal_WJ_July_2015.raw~, NativeID:~controllerType=0 controllerNumber=1 scan=5257~
2	2::tr|C6K481|C6K481_APIME	Major royal jelly protein 1 OS=Apis mellifera PE=2 SV=1	1810	54	1.4e-177	49311	506	469	27	26	80.3	5.1	MTRLFMLVCLGIVCQGTTGNILRGESLNKSLPILHEWKFFDYDFGSDERRQDAILSGEYDYKNNYPSDIDQWHDKIFVTMLRYNGVPSSLNVISKKVGDGGPLLQPYPDWSFAKYDDCSGIVSASKLAIDKCDRLWVLDSGLVNNTQPMCSPKLLTFDLTTSQLLKQVEIPHDVAVNATTGKGRLSSLAVQSLDCNTNSDTMVYIADEKGEGLIVYHNSDDSFHRLTSNTFDYDPKFTKMTIDGESYTAQDGISGMALSPMTNNLYYSPVASTSLYYVNTEQFRTSDYQQNDIHYEGVQNILDTQSSAKVVSKSGVLFFGLVGDSALGCWNEHRTLERHNIRTVAQSDETLQMIASMKIKEALPHVPIFDRYINREYILVLSNKMQKMVNNDFNFDDVN…	3032	1	1	0	650.807	2	0.0019	226	236	0	59.26	1.9e-05	R	LTSNTFDYDPK	F				Eyal_WJ_July_2015.4975.4975.2 File:~Eyal_WJ_July_2015.raw~, NativeID:~controllerType=0 controllerNumber=1 scan=4975~
2	2::tr|C6K481|C6K481_APIME	Major royal jelly protein 1 OS=Apis mellifera PE=2 SV=1	1810	54	1.4e-177	49311	506	469	27	26	80.3	5.1	MTRLFMLVCLGIVCQGTTGNILRGESLNKSLPILHEWKFFDYDFGSDERRQDAILSGEYDYKNNYPSDIDQWHDKIFVTMLRYNGVPSSLNVISKKVGDGGPLLQPYPDWSFAKYDDCSGIVSASKLAIDKCDRLWVLDSGLVNNTQPMCSPKLLTFDLTTSQLLKQVEIPHDVAVNATTGKGRLSSLAVQSLDCNTNSDTMVYIADEKGEGLIVYHNSDDSFHRLTSNTFDYDPKFTKMTIDGESYTAQDGISGMALSPMTNNLYYSPVASTSLYYVNTEQFRTSDYQQNDIHYEGVQNILDTQSSAKVVSKSGVLFFGLVGDSALGCWNEHRTLERHNIRTVAQSDETLQMIASMKIKEALPHVPIFDRYINREYILVLSNKMQKMVNNDFNFDDVN…	3033	1	1	0	650.807	2	0.0019	226	236	0	42.22	0.00096	R	LTSNTFDYDPK	F				Eyal_WJ_July_2015.10627.10627.2 File:~Eyal_WJ_July_2015.raw~, NativeID:~controllerType=0 controllerNumber=1 scan=10627~
2	2::tr|C6K481|C6K481_APIME	Major royal jelly protein 1 OS=Apis mellifera PE=2 SV=1	1810	54	1.4e-177	49311	506	469	27	26	80.3	5.1	MTRLFMLVCLGIVCQGTTGNILRGESLNKSLPILHEWKFFDYDFGSDERRQDAILSGEYDYKNNYPSDIDQWHDKIFVTMLRYNGVPSSLNVISKKVGDGGPLLQPYPDWSFAKYDDCSGIVSASKLAIDKCDRLWVLDSGLVNNTQPMCSPKLLTFDLTTSQLLKQVEIPHDVAVNATTGKGRLSSLAVQSLDCNTNSDTMVYIADEKGEGLIVYHNSDDSFHRLTSNTFDYDPKFTKMTIDGESYTAQDGISGMALSPMTNNLYYSPVASTSLYYVNTEQFRTSDYQQNDIHYEGVQNILDTQSSAKVVSKSGVLFFGLVGDSALGCWNEHRTLERHNIRTVAQSDETLQMIASMKIKEALPHVPIFDRYINREYILVLSNKMQKMVNNDFNFDDVN…	3035	1	1	0	650.808	2	0.003	226	236	0	34.6	0.0055	R	LTSNTFDYDPK	F				Eyal_WJ_July_2015.4698.4698.2 File:~Eyal_WJ_July_2015.raw~, NativeID:~controllerType=0 controllerNumber=1 scan=4698~
2	2::tr|C6K481|C6K481_APIME	Major royal jelly protein 1 OS=Apis mellifera PE=2 SV=1	1810	54	1.4e-177	49311	506	469	27	26	80.3	5.1	MTRLFMLVCLGIVCQGTTGNILRGESLNKSLPILHEWKFFDYDFGSDERRQDAILSGEYDYKNNYPSDIDQWHDKIFVTMLRYNGVPSSLNVISKKVGDGGPLLQPYPDWSFAKYDDCSGIVSASKLAIDKCDRLWVLDSGLVNNTQPMCSPKLLTFDLTTSQLLKQVEIPHDVAVNATTGKGRLSSLAVQSLDCNTNSDTMVYIADEKGEGLIVYHNSDDSFHRLTSNTFDYDPKFTKMTIDGESYTAQDGISGMALSPMTNNLYYSPVASTSLYYVNTEQFRTSDYQQNDIHYEGVQNILDTQSSAKVVSKSGVLFFGLVGDSALGCWNEHRTLERHNIRTVAQSDETLQMIASMKIKEALPHVPIFDRYINREYILVLSNKMQKMVNNDFNFDDVN…	3037	1	1	0	650.808	2	0.0031	226	236	0	54.25	6e-05	R	LTSNTFDYDPK	F				Eyal_WJ_July_2015.4985.4985.2 File:~Eyal_WJ_July_2015.raw~, NativeID:~controllerType=0 controllerNumber=1 scan=4985~
2	2::tr|C6K481|C6K481_APIME	Major royal jelly protein 1 OS=Apis mellifera PE=2 SV=1	1810	54	1.4e-177	49311	506	469	27	26	80.3	5.1	MTRLFMLVCLGIVCQGTTGNILRGESLNKSLPILHEWKFFDYDFGSDERRQDAILSGEYDYKNNYPSDIDQWHDKIFVTMLRYNGVPSSLNVISKKVGDGGPLLQPYPDWSFAKYDDCSGIVSASKLAIDKCDRLWVLDSGLVNNTQPMCSPKLLTFDLTTSQLLKQVEIPHDVAVNATTGKGRLSSLAVQSLDCNTNSDTMVYIADEKGEGLIVYHNSDDSFHRLTSNTFDYDPKFTKMTIDGESYTAQDGISGMALSPMTNNLYYSPVASTSLYYVNTEQFRTSDYQQNDIHYEGVQNILDTQSSAKVVSKSGVLFFGLVGDSALGCWNEHRTLERHNIRTVAQSDETLQMIASMKIKEALPHVPIFDRYINREYILVLSNKMQKMVNNDFNFDDVN…	3042	1	1	0	650.81	2	0.0064	226	236	0	20.62	0.15	R	LTSNTFDYDPK	F				Eyal_WJ_July_2015.4730.4730.2 File:~Eyal_WJ_July_2015.raw~, NativeID:~controllerType=0 controllerNumber=1 scan=4730~
2	2::tr|C6K481|C6K481_APIME	Major royal jelly protein 1 OS=Apis mellifera PE=2 SV=1	1810	54	1.4e-177	49311	506	469	27	26	80.3	5.1	MTRLFMLVCLGIVCQGTTGNILRGESLNKSLPILHEWKFFDYDFGSDERRQDAILSGEYDYKNNYPSDIDQWHDKIFVTMLRYNGVPSSLNVISKKVGDGGPLLQPYPDWSFAKYDDCSGIVSASKLAIDKCDRLWVLDSGLVNNTQPMCSPKLLTFDLTTSQLLKQVEIPHDVAVNATTGKGRLSSLAVQSLDCNTNSDTMVYIADEKGEGLIVYHNSDDSFHRLTSNTFDYDPKFTKMTIDGESYTAQDGISGMALSPMTNNLYYSPVASTSLYYVNTEQFRTSDYQQNDIHYEGVQNILDTQSSAKVVSKSGVLFFGLVGDSALGCWNEHRTLERHNIRTVAQSDETLQMIASMKIKEALPHVPIFDRYINREYILVLSNKMQKMVNNDFNFDDVN…	3044	1	1	1	651.286	2	-0.0025	115	126	0	80.59	8.9e-08	K	YDDCSGIVSASK	L				Eyal_WJ_July_2015.3741.3741.2 File:~Eyal_WJ_July_2015.raw~, NativeID:~controllerType=0 controllerNumber=1 scan=3741~
2	2::tr|C6K481|C6K481_APIME	Major royal jelly protein 1 OS=Apis mellifera PE=2 SV=1	1810	54	1.4e-177	49311	506	469	27	26	80.3	5.1	MTRLFMLVCLGIVCQGTTGNILRGESLNKSLPILHEWKFFDYDFGSDERRQDAILSGEYDYKNNYPSDIDQWHDKIFVTMLRYNGVPSSLNVISKKVGDGGPLLQPYPDWSFAKYDDCSGIVSASKLAIDKCDRLWVLDSGLVNNTQPMCSPKLLTFDLTTSQLLKQVEIPHDVAVNATTGKGRLSSLAVQSLDCNTNSDTMVYIADEKGEGLIVYHNSDDSFHRLTSNTFDYDPKFTKMTIDGESYTAQDGISGMALSPMTNNLYYSPVASTSLYYVNTEQFRTSDYQQNDIHYEGVQNILDTQSSAKVVSKSGVLFFGLVGDSALGCWNEHRTLERHNIRTVAQSDETLQMIASMKIKEALPHVPIFDRYINREYILVLSNKMQKMVNNDFNFDDVN…	3045	1	1	1	651.286	2	-0.0022	115	126	0	67.63	1.8e-06	K	YDDCSGIVSASK	L				Eyal_WJ_July_2015.3491.3491.2 File:~Eyal_WJ_July_2015.raw~, NativeID:~controllerType=0 controllerNumber=1 scan=3491~
2	2::tr|C6K481|C6K481_APIME	Major royal jelly protein 1 OS=Apis mellifera PE=2 SV=1	1810	54	1.4e-177	49311	506	469	27	26	80.3	5.1	MTRLFMLVCLGIVCQGTTGNILRGESLNKSLPILHEWKFFDYDFGSDERRQDAILSGEYDYKNNYPSDIDQWHDKIFVTMLRYNGVPSSLNVISKKVGDGGPLLQPYPDWSFAKYDDCSGIVSASKLAIDKCDRLWVLDSGLVNNTQPMCSPKLLTFDLTTSQLLKQVEIPHDVAVNATTGKGRLSSLAVQSLDCNTNSDTMVYIADEKGEGLIVYHNSDDSFHRLTSNTFDYDPKFTKMTIDGESYTAQDGISGMALSPMTNNLYYSPVASTSLYYVNTEQFRTSDYQQNDIHYEGVQNILDTQSSAKVVSKSGVLFFGLVGDSALGCWNEHRTLERHNIRTVAQSDETLQMIASMKIKEALPHVPIFDRYINREYILVLSNKMQKMVNNDFNFDDVN…	3046	1	1	1	651.287	2	-0.0005	115	126	0	71.65	7e-07	K	YDDCSGIVSASK	L				Eyal_WJ_July_2015.3747.3747.2 File:~Eyal_WJ_July_2015.raw~, NativeID:~controllerType=0 controllerNumber=1 scan=3747~
2	2::tr|C6K481|C6K481_APIME	Major royal jelly protein 1 OS=Apis mellifera PE=2 SV=1	1810	54	1.4e-177	49311	506	469	27	26	80.3	5.1	MTRLFMLVCLGIVCQGTTGNILRGESLNKSLPILHEWKFFDYDFGSDERRQDAILSGEYDYKNNYPSDIDQWHDKIFVTMLRYNGVPSSLNVISKKVGDGGPLLQPYPDWSFAKYDDCSGIVSASKLAIDKCDRLWVLDSGLVNNTQPMCSPKLLTFDLTTSQLLKQVEIPHDVAVNATTGKGRLSSLAVQSLDCNTNSDTMVYIADEKGEGLIVYHNSDDSFHRLTSNTFDYDPKFTKMTIDGESYTAQDGISGMALSPMTNNLYYSPVASTSLYYVNTEQFRTSDYQQNDIHYEGVQNILDTQSSAKVVSKSGVLFFGLVGDSALGCWNEHRTLERHNIRTVAQSDETLQMIASMKIKEALPHVPIFDRYINREYILVLSNKMQKMVNNDFNFDDVN…	3047	1	1	1	651.29	2	0.004	115	126	0	60.91	9.5e-06	K	YDDCSGIVSASK	L				Eyal_WJ_July_2015.3500.3500.2 File:~Eyal_WJ_July_2015.raw~, NativeID:~controllerType=0 controllerNumber=1 scan=3500~
2	2::tr|C6K481|C6K481_APIME	Major royal jelly protein 1 OS=Apis mellifera PE=2 SV=1	1810	54	1.4e-177	49311	506	469	27	26	80.3	5.1	MTRLFMLVCLGIVCQGTTGNILRGESLNKSLPILHEWKFFDYDFGSDERRQDAILSGEYDYKNNYPSDIDQWHDKIFVTMLRYNGVPSSLNVISKKVGDGGPLLQPYPDWSFAKYDDCSGIVSASKLAIDKCDRLWVLDSGLVNNTQPMCSPKLLTFDLTTSQLLKQVEIPHDVAVNATTGKGRLSSLAVQSLDCNTNSDTMVYIADEKGEGLIVYHNSDDSFHRLTSNTFDYDPKFTKMTIDGESYTAQDGISGMALSPMTNNLYYSPVASTSLYYVNTEQFRTSDYQQNDIHYEGVQNILDTQSSAKVVSKSGVLFFGLVGDSALGCWNEHRTLERHNIRTVAQSDETLQMIASMKIKEALPHVPIFDRYINREYILVLSNKMQKMVNNDFNFDDVN…	3051	1	1	0	651.303	2	0.0087	226	236	0	48.3	0.00022	R	LTSNTFDYDPK	F		Deamidated (NQ)	0.00010000000.0	Eyal_WJ_July_2015.5296.5296.2 File:~Eyal_WJ_July_2015.raw~, NativeID:~controllerType=0 controllerNumber=1 scan=5296~
2	2::tr|C6K481|C6K481_APIME	Major royal jelly protein 1 OS=Apis mellifera PE=2 SV=1	1810	54	1.4e-177	49311	506	469	27	26	80.3	5.1	MTRLFMLVCLGIVCQGTTGNILRGESLNKSLPILHEWKFFDYDFGSDERRQDAILSGEYDYKNNYPSDIDQWHDKIFVTMLRYNGVPSSLNVISKKVGDGGPLLQPYPDWSFAKYDDCSGIVSASKLAIDKCDRLWVLDSGLVNNTQPMCSPKLLTFDLTTSQLLKQVEIPHDVAVNATTGKGRLSSLAVQSLDCNTNSDTMVYIADEKGEGLIVYHNSDDSFHRLTSNTFDYDPKFTKMTIDGESYTAQDGISGMALSPMTNNLYYSPVASTSLYYVNTEQFRTSDYQQNDIHYEGVQNILDTQSSAKVVSKSGVLFFGLVGDSALGCWNEHRTLERHNIRTVAQSDETLQMIASMKIKEALPHVPIFDRYINREYILVLSNKMQKMVNNDFNFDDVN…	3052	1	1	0	651.303	2	0.009	226	236	0	50.94	0.00012	R	LTSNTFDYDPK	F		Deamidated (NQ)	0.00010000000.0	Eyal_WJ_July_2015.5288.5288.2 File:~Eyal_WJ_July_2015.raw~, NativeID:~controllerType=0 controllerNumber=1 scan=5288~
2	2::tr|C6K481|C6K481_APIME	Major royal jelly protein 1 OS=Apis mellifera PE=2 SV=1	1810	54	1.4e-177	49311	506	469	27	26	80.3	5.1	MTRLFMLVCLGIVCQGTTGNILRGESLNKSLPILHEWKFFDYDFGSDERRQDAILSGEYDYKNNYPSDIDQWHDKIFVTMLRYNGVPSSLNVISKKVGDGGPLLQPYPDWSFAKYDDCSGIVSASKLAIDKCDRLWVLDSGLVNNTQPMCSPKLLTFDLTTSQLLKQVEIPHDVAVNATTGKGRLSSLAVQSLDCNTNSDTMVYIADEKGEGLIVYHNSDDSFHRLTSNTFDYDPKFTKMTIDGESYTAQDGISGMALSPMTNNLYYSPVASTSLYYVNTEQFRTSDYQQNDIHYEGVQNILDTQSSAKVVSKSGVLFFGLVGDSALGCWNEHRTLERHNIRTVAQSDETLQMIASMKIKEALPHVPIFDRYINREYILVLSNKMQKMVNNDFNFDDVN…	3509	1	1	1	689.372	2	-0.0012	83	95	0	67.17	5.8e-06	R	YNGVPSSLNVISK	K				Eyal_WJ_July_2015.6348.6348.2 File:~Eyal_WJ_July_2015.raw~, NativeID:~controllerType=0 controllerNumber=1 scan=6348~
2	2::tr|C6K481|C6K481_APIME	Major royal jelly protein 1 OS=Apis mellifera PE=2 SV=1	1810	54	1.4e-177	49311	506	469	27	26	80.3	5.1	MTRLFMLVCLGIVCQGTTGNILRGESLNKSLPILHEWKFFDYDFGSDERRQDAILSGEYDYKNNYPSDIDQWHDKIFVTMLRYNGVPSSLNVISKKVGDGGPLLQPYPDWSFAKYDDCSGIVSASKLAIDKCDRLWVLDSGLVNNTQPMCSPKLLTFDLTTSQLLKQVEIPHDVAVNATTGKGRLSSLAVQSLDCNTNSDTMVYIADEKGEGLIVYHNSDDSFHRLTSNTFDYDPKFTKMTIDGESYTAQDGISGMALSPMTNNLYYSPVASTSLYYVNTEQFRTSDYQQNDIHYEGVQNILDTQSSAKVVSKSGVLFFGLVGDSALGCWNEHRTLERHNIRTVAQSDETLQMIASMKIKEALPHVPIFDRYINREYILVLSNKMQKMVNNDFNFDDVN…	3511	1	1	1	689.373	2	0.0011	83	95	0	59.78	3.2e-05	R	YNGVPSSLNVISK	K				Eyal_WJ_July_2015.6362.6362.2 File:~Eyal_WJ_July_2015.raw~, NativeID:~controllerType=0 controllerNumber=1 scan=6362~
2	2::tr|C6K481|C6K481_APIME	Major royal jelly protein 1 OS=Apis mellifera PE=2 SV=1	1810	54	1.4e-177	49311	506	469	27	26	80.3	5.1	MTRLFMLVCLGIVCQGTTGNILRGESLNKSLPILHEWKFFDYDFGSDERRQDAILSGEYDYKNNYPSDIDQWHDKIFVTMLRYNGVPSSLNVISKKVGDGGPLLQPYPDWSFAKYDDCSGIVSASKLAIDKCDRLWVLDSGLVNNTQPMCSPKLLTFDLTTSQLLKQVEIPHDVAVNATTGKGRLSSLAVQSLDCNTNSDTMVYIADEKGEGLIVYHNSDDSFHRLTSNTFDYDPKFTKMTIDGESYTAQDGISGMALSPMTNNLYYSPVASTSLYYVNTEQFRTSDYQQNDIHYEGVQNILDTQSSAKVVSKSGVLFFGLVGDSALGCWNEHRTLERHNIRTVAQSDETLQMIASMKIKEALPHVPIFDRYINREYILVLSNKMQKMVNNDFNFDDVN…	3514	1	1	1	689.862	2	-0.0038	83	95	0	33.53	0.014	R	YNGVPSSLNVISK	K		Deamidated (NQ)	0.0100000000000.0	Eyal_WJ_July_2015.7176.7176.2 File:~Eyal_WJ_July_2015.raw~, NativeID:~controllerType=0 controllerNumber=1 scan=7176~
2	2::tr|C6K481|C6K481_APIME	Major royal jelly protein 1 OS=Apis mellifera PE=2 SV=1	1810	54	1.4e-177	49311	506	469	27	26	80.3	5.1	MTRLFMLVCLGIVCQGTTGNILRGESLNKSLPILHEWKFFDYDFGSDERRQDAILSGEYDYKNNYPSDIDQWHDKIFVTMLRYNGVPSSLNVISKKVGDGGPLLQPYPDWSFAKYDDCSGIVSASKLAIDKCDRLWVLDSGLVNNTQPMCSPKLLTFDLTTSQLLKQVEIPHDVAVNATTGKGRLSSLAVQSLDCNTNSDTMVYIADEKGEGLIVYHNSDDSFHRLTSNTFDYDPKFTKMTIDGESYTAQDGISGMALSPMTNNLYYSPVASTSLYYVNTEQFRTSDYQQNDIHYEGVQNILDTQSSAKVVSKSGVLFFGLVGDSALGCWNEHRTLERHNIRTVAQSDETLQMIASMKIKEALPHVPIFDRYINREYILVLSNKMQKMVNNDFNFDDVN…	3515	1	1	1	689.863	2	-0.0032	83	95	0	27.21	0.062	R	YNGVPSSLNVISK	K		Deamidated (NQ)	0.0100000000000.0	Eyal_WJ_July_2015.7187.7187.2 File:~Eyal_WJ_July_2015.raw~, NativeID:~controllerType=0 controllerNumber=1 scan=7187~
2	2::tr|C6K481|C6K481_APIME	Major royal jelly protein 1 OS=Apis mellifera PE=2 SV=1	1810	54	1.4e-177	49311	506	469	27	26	80.3	5.1	MTRLFMLVCLGIVCQGTTGNILRGESLNKSLPILHEWKFFDYDFGSDERRQDAILSGEYDYKNNYPSDIDQWHDKIFVTMLRYNGVPSSLNVISKKVGDGGPLLQPYPDWSFAKYDDCSGIVSASKLAIDKCDRLWVLDSGLVNNTQPMCSPKLLTFDLTTSQLLKQVEIPHDVAVNATTGKGRLSSLAVQSLDCNTNSDTMVYIADEKGEGLIVYHNSDDSFHRLTSNTFDYDPKFTKMTIDGESYTAQDGISGMALSPMTNNLYYSPVASTSLYYVNTEQFRTSDYQQNDIHYEGVQNILDTQSSAKVVSKSGVLFFGLVGDSALGCWNEHRTLERHNIRTVAQSDETLQMIASMKIKEALPHVPIFDRYINREYILVLSNKMQKMVNNDFNFDDVN…	3516	1	1	1	689.863	2	-0.0018	83	95	0	22.03	0.2	R	YNGVPSSLNVISK	K		Deamidated (NQ)	0.0100000000000.0	Eyal_WJ_July_2015.10810.10810.2 File:~Eyal_WJ_July_2015.raw~, NativeID:~controllerType=0 controllerNumber=1 scan=10810~
2	2::tr|C6K481|C6K481_APIME	Major royal jelly protein 1 OS=Apis mellifera PE=2 SV=1	1810	54	1.4e-177	49311	506	469	27	26	80.3	5.1	MTRLFMLVCLGIVCQGTTGNILRGESLNKSLPILHEWKFFDYDFGSDERRQDAILSGEYDYKNNYPSDIDQWHDKIFVTMLRYNGVPSSLNVISKKVGDGGPLLQPYPDWSFAKYDDCSGIVSASKLAIDKCDRLWVLDSGLVNNTQPMCSPKLLTFDLTTSQLLKQVEIPHDVAVNATTGKGRLSSLAVQSLDCNTNSDTMVYIADEKGEGLIVYHNSDDSFHRLTSNTFDYDPKFTKMTIDGESYTAQDGISGMALSPMTNNLYYSPVASTSLYYVNTEQFRTSDYQQNDIHYEGVQNILDTQSSAKVVSKSGVLFFGLVGDSALGCWNEHRTLERHNIRTVAQSDETLQMIASMKIKEALPHVPIFDRYINREYILVLSNKMQKMVNNDFNFDDVN…	3517	1	1	1	689.864	2	-0.0012	83	95	0	61.58	2.2e-05	R	YNGVPSSLNVISK	K		Deamidated (NQ)	0.0100000000000.0	Eyal_WJ_July_2015.6564.6564.2 File:~Eyal_WJ_July_2015.raw~, NativeID:~controllerType=0 controllerNumber=1 scan=6564~
2	2::tr|C6K481|C6K481_APIME	Major royal jelly protein 1 OS=Apis mellifera PE=2 SV=1	1810	54	1.4e-177	49311	506	469	27	26	80.3	5.1	MTRLFMLVCLGIVCQGTTGNILRGESLNKSLPILHEWKFFDYDFGSDERRQDAILSGEYDYKNNYPSDIDQWHDKIFVTMLRYNGVPSSLNVISKKVGDGGPLLQPYPDWSFAKYDDCSGIVSASKLAIDKCDRLWVLDSGLVNNTQPMCSPKLLTFDLTTSQLLKQVEIPHDVAVNATTGKGRLSSLAVQSLDCNTNSDTMVYIADEKGEGLIVYHNSDDSFHRLTSNTFDYDPKFTKMTIDGESYTAQDGISGMALSPMTNNLYYSPVASTSLYYVNTEQFRTSDYQQNDIHYEGVQNILDTQSSAKVVSKSGVLFFGLVGDSALGCWNEHRTLERHNIRTVAQSDETLQMIASMKIKEALPHVPIFDRYINREYILVLSNKMQKMVNNDFNFDDVN…	3518	1	1	1	689.864	2	-0.0011	83	95	0	44.35	0.0011	R	YNGVPSSLNVISK	K		Deamidated (NQ)	0.0100000000000.0	Eyal_WJ_July_2015.6868.6868.2 File:~Eyal_WJ_July_2015.raw~, NativeID:~controllerType=0 controllerNumber=1 scan=6868~
2	2::tr|C6K481|C6K481_APIME	Major royal jelly protein 1 OS=Apis mellifera PE=2 SV=1	1810	54	1.4e-177	49311	506	469	27	26	80.3	5.1	MTRLFMLVCLGIVCQGTTGNILRGESLNKSLPILHEWKFFDYDFGSDERRQDAILSGEYDYKNNYPSDIDQWHDKIFVTMLRYNGVPSSLNVISKKVGDGGPLLQPYPDWSFAKYDDCSGIVSASKLAIDKCDRLWVLDSGLVNNTQPMCSPKLLTFDLTTSQLLKQVEIPHDVAVNATTGKGRLSSLAVQSLDCNTNSDTMVYIADEKGEGLIVYHNSDDSFHRLTSNTFDYDPKFTKMTIDGESYTAQDGISGMALSPMTNNLYYSPVASTSLYYVNTEQFRTSDYQQNDIHYEGVQNILDTQSSAKVVSKSGVLFFGLVGDSALGCWNEHRTLERHNIRTVAQSDETLQMIASMKIKEALPHVPIFDRYINREYILVLSNKMQKMVNNDFNFDDVN…	3519	1	1	1	689.864	2	-0.001	83	95	0	56.33	7.1e-05	R	YNGVPSSLNVISK	K		Deamidated (NQ)	0.0100000000000.0	Eyal_WJ_July_2015.6551.6551.2 File:~Eyal_WJ_July_2015.raw~, NativeID:~controllerType=0 controllerNumber=1 scan=6551~
2	2::tr|C6K481|C6K481_APIME	Major royal jelly protein 1 OS=Apis mellifera PE=2 SV=1	1810	54	1.4e-177	49311	506	469	27	26	80.3	5.1	MTRLFMLVCLGIVCQGTTGNILRGESLNKSLPILHEWKFFDYDFGSDERRQDAILSGEYDYKNNYPSDIDQWHDKIFVTMLRYNGVPSSLNVISKKVGDGGPLLQPYPDWSFAKYDDCSGIVSASKLAIDKCDRLWVLDSGLVNNTQPMCSPKLLTFDLTTSQLLKQVEIPHDVAVNATTGKGRLSSLAVQSLDCNTNSDTMVYIADEKGEGLIVYHNSDDSFHRLTSNTFDYDPKFTKMTIDGESYTAQDGISGMALSPMTNNLYYSPVASTSLYYVNTEQFRTSDYQQNDIHYEGVQNILDTQSSAKVVSKSGVLFFGLVGDSALGCWNEHRTLERHNIRTVAQSDETLQMIASMKIKEALPHVPIFDRYINREYILVLSNKMQKMVNNDFNFDDVN…	3520	1	1	1	689.864	2	0.0002	83	95	0	40.95	0.0025	R	YNGVPSSLNVISK	K		Deamidated (NQ)	0.0100000000000.0	Eyal_WJ_July_2015.6852.6852.2 File:~Eyal_WJ_July_2015.raw~, NativeID:~controllerType=0 controllerNumber=1 scan=6852~
2	2::tr|C6K481|C6K481_APIME	Major royal jelly protein 1 OS=Apis mellifera PE=2 SV=1	1810	54	1.4e-177	49311	506	469	27	26	80.3	5.1	MTRLFMLVCLGIVCQGTTGNILRGESLNKSLPILHEWKFFDYDFGSDERRQDAILSGEYDYKNNYPSDIDQWHDKIFVTMLRYNGVPSSLNVISKKVGDGGPLLQPYPDWSFAKYDDCSGIVSASKLAIDKCDRLWVLDSGLVNNTQPMCSPKLLTFDLTTSQLLKQVEIPHDVAVNATTGKGRLSSLAVQSLDCNTNSDTMVYIADEKGEGLIVYHNSDDSFHRLTSNTFDYDPKFTKMTIDGESYTAQDGISGMALSPMTNNLYYSPVASTSLYYVNTEQFRTSDYQQNDIHYEGVQNILDTQSSAKVVSKSGVLFFGLVGDSALGCWNEHRTLERHNIRTVAQSDETLQMIASMKIKEALPHVPIFDRYINREYILVLSNKMQKMVNNDFNFDDVN…	3522	1	1	1	689.865	2	0.0024	83	95	0	24.33	0.11	R	YNGVPSSLNVISK	K		Deamidated (NQ)	0.0100000000000.0	Eyal_WJ_July_2015.10994.10994.2 File:~Eyal_WJ_July_2015.raw~, NativeID:~controllerType=0 controllerNumber=1 scan=10994~
2	2::tr|C6K481|C6K481_APIME	Major royal jelly protein 1 OS=Apis mellifera PE=2 SV=1	1810	54	1.4e-177	49311	506	469	27	26	80.3	5.1	MTRLFMLVCLGIVCQGTTGNILRGESLNKSLPILHEWKFFDYDFGSDERRQDAILSGEYDYKNNYPSDIDQWHDKIFVTMLRYNGVPSSLNVISKKVGDGGPLLQPYPDWSFAKYDDCSGIVSASKLAIDKCDRLWVLDSGLVNNTQPMCSPKLLTFDLTTSQLLKQVEIPHDVAVNATTGKGRLSSLAVQSLDCNTNSDTMVYIADEKGEGLIVYHNSDDSFHRLTSNTFDYDPKFTKMTIDGESYTAQDGISGMALSPMTNNLYYSPVASTSLYYVNTEQFRTSDYQQNDIHYEGVQNILDTQSSAKVVSKSGVLFFGLVGDSALGCWNEHRTLERHNIRTVAQSDETLQMIASMKIKEALPHVPIFDRYINREYILVLSNKMQKMVNNDFNFDDVN…	3523	1	1	1	689.865	2	0.0024	83	95	0	36.3	0.0071	R	YNGVPSSLNVISK	K		Deamidated (NQ)	0.0000000010000.0	Eyal_WJ_July_2015.6273.6273.2 File:~Eyal_WJ_July_2015.raw~, NativeID:~controllerType=0 controllerNumber=1 scan=6273~
2	2::tr|C6K481|C6K481_APIME	Major royal jelly protein 1 OS=Apis mellifera PE=2 SV=1	1810	54	1.4e-177	49311	506	469	27	26	80.3	5.1	MTRLFMLVCLGIVCQGTTGNILRGESLNKSLPILHEWKFFDYDFGSDERRQDAILSGEYDYKNNYPSDIDQWHDKIFVTMLRYNGVPSSLNVISKKVGDGGPLLQPYPDWSFAKYDDCSGIVSASKLAIDKCDRLWVLDSGLVNNTQPMCSPKLLTFDLTTSQLLKQVEIPHDVAVNATTGKGRLSSLAVQSLDCNTNSDTMVYIADEKGEGLIVYHNSDDSFHRLTSNTFDYDPKFTKMTIDGESYTAQDGISGMALSPMTNNLYYSPVASTSLYYVNTEQFRTSDYQQNDIHYEGVQNILDTQSSAKVVSKSGVLFFGLVGDSALGCWNEHRTLERHNIRTVAQSDETLQMIASMKIKEALPHVPIFDRYINREYILVLSNKMQKMVNNDFNFDDVN…	3524	1	1	1	689.867	2	0.005	83	95	0	40.12	0.0029	R	YNGVPSSLNVISK	K		Deamidated (NQ)	0.0100000000000.0	Eyal_WJ_July_2015.539.539.2 File:~Eyal_WJ_July_2015.raw~, NativeID:~controllerType=0 controllerNumber=1 scan=539~
2	2::tr|C6K481|C6K481_APIME	Major royal jelly protein 1 OS=Apis mellifera PE=2 SV=1	1810	54	1.4e-177	49311	506	469	27	26	80.3	5.1	MTRLFMLVCLGIVCQGTTGNILRGESLNKSLPILHEWKFFDYDFGSDERRQDAILSGEYDYKNNYPSDIDQWHDKIFVTMLRYNGVPSSLNVISKKVGDGGPLLQPYPDWSFAKYDDCSGIVSASKLAIDKCDRLWVLDSGLVNNTQPMCSPKLLTFDLTTSQLLKQVEIPHDVAVNATTGKGRLSSLAVQSLDCNTNSDTMVYIADEKGEGLIVYHNSDDSFHRLTSNTFDYDPKFTKMTIDGESYTAQDGISGMALSPMTNNLYYSPVASTSLYYVNTEQFRTSDYQQNDIHYEGVQNILDTQSSAKVVSKSGVLFFGLVGDSALGCWNEHRTLERHNIRTVAQSDETLQMIASMKIKEALPHVPIFDRYINREYILVLSNKMQKMVNNDFNFDDVN…	3525	1	1	1	689.867	2	0.0051	83	95	0	41.53	0.0021	R	YNGVPSSLNVISK	K		Deamidated (NQ)	0.0100000000000.0	Eyal_WJ_July_2015.6187.6187.2 File:~Eyal_WJ_July_2015.raw~, NativeID:~controllerType=0 controllerNumber=1 scan=6187~
2	2::tr|C6K481|C6K481_APIME	Major royal jelly protein 1 OS=Apis mellifera PE=2 SV=1	1810	54	1.4e-177	49311	506	469	27	26	80.3	5.1	MTRLFMLVCLGIVCQGTTGNILRGESLNKSLPILHEWKFFDYDFGSDERRQDAILSGEYDYKNNYPSDIDQWHDKIFVTMLRYNGVPSSLNVISKKVGDGGPLLQPYPDWSFAKYDDCSGIVSASKLAIDKCDRLWVLDSGLVNNTQPMCSPKLLTFDLTTSQLLKQVEIPHDVAVNATTGKGRLSSLAVQSLDCNTNSDTMVYIADEKGEGLIVYHNSDDSFHRLTSNTFDYDPKFTKMTIDGESYTAQDGISGMALSPMTNNLYYSPVASTSLYYVNTEQFRTSDYQQNDIHYEGVQNILDTQSSAKVVSKSGVLFFGLVGDSALGCWNEHRTLERHNIRTVAQSDETLQMIASMKIKEALPHVPIFDRYINREYILVLSNKMQKMVNNDFNFDDVN…	3526	1	1	1	689.867	2	0.0054	83	95	0	35.14	0.0091	R	YNGVPSSLNVISK	K		Deamidated (NQ)	0.0100000000000.0	Eyal_WJ_July_2015.10987.10987.2 File:~Eyal_WJ_July_2015.raw~, NativeID:~controllerType=0 controllerNumber=1 scan=10987~
2	2::tr|C6K481|C6K481_APIME	Major royal jelly protein 1 OS=Apis mellifera PE=2 SV=1	1810	54	1.4e-177	49311	506	469	27	26	80.3	5.1	MTRLFMLVCLGIVCQGTTGNILRGESLNKSLPILHEWKFFDYDFGSDERRQDAILSGEYDYKNNYPSDIDQWHDKIFVTMLRYNGVPSSLNVISKKVGDGGPLLQPYPDWSFAKYDDCSGIVSASKLAIDKCDRLWVLDSGLVNNTQPMCSPKLLTFDLTTSQLLKQVEIPHDVAVNATTGKGRLSSLAVQSLDCNTNSDTMVYIADEKGEGLIVYHNSDDSFHRLTSNTFDYDPKFTKMTIDGESYTAQDGISGMALSPMTNNLYYSPVASTSLYYVNTEQFRTSDYQQNDIHYEGVQNILDTQSSAKVVSKSGVLFFGLVGDSALGCWNEHRTLERHNIRTVAQSDETLQMIASMKIKEALPHVPIFDRYINREYILVLSNKMQKMVNNDFNFDDVN…	3531	1	1	1	690.358	2	0.0032	83	95	0	61.79	2.2e-05	R	YNGVPSSLNVISK	K		2 Deamidated (NQ)	0.0100000010000.0	Eyal_WJ_July_2015.6030.6030.2 File:~Eyal_WJ_July_2015.raw~, NativeID:~controllerType=0 controllerNumber=1 scan=6030~
2	2::tr|C6K481|C6K481_APIME	Major royal jelly protein 1 OS=Apis mellifera PE=2 SV=1	1810	54	1.4e-177	49311	506	469	27	26	80.3	5.1	MTRLFMLVCLGIVCQGTTGNILRGESLNKSLPILHEWKFFDYDFGSDERRQDAILSGEYDYKNNYPSDIDQWHDKIFVTMLRYNGVPSSLNVISKKVGDGGPLLQPYPDWSFAKYDDCSGIVSASKLAIDKCDRLWVLDSGLVNNTQPMCSPKLLTFDLTTSQLLKQVEIPHDVAVNATTGKGRLSSLAVQSLDCNTNSDTMVYIADEKGEGLIVYHNSDDSFHRLTSNTFDYDPKFTKMTIDGESYTAQDGISGMALSPMTNNLYYSPVASTSLYYVNTEQFRTSDYQQNDIHYEGVQNILDTQSSAKVVSKSGVLFFGLVGDSALGCWNEHRTLERHNIRTVAQSDETLQMIASMKIKEALPHVPIFDRYINREYILVLSNKMQKMVNNDFNFDDVN…	3532	1	1	1	690.358	2	0.0038	83	95	0	52.24	0.0002	R	YNGVPSSLNVISK	K		2 Deamidated (NQ)	0.0100000010000.0	Eyal_WJ_July_2015.6320.6320.2 File:~Eyal_WJ_July_2015.raw~, NativeID:~controllerType=0 controllerNumber=1 scan=6320~
2	2::tr|C6K481|C6K481_APIME	Major royal jelly protein 1 OS=Apis mellifera PE=2 SV=1	1810	54	1.4e-177	49311	506	469	27	26	80.3	5.1	MTRLFMLVCLGIVCQGTTGNILRGESLNKSLPILHEWKFFDYDFGSDERRQDAILSGEYDYKNNYPSDIDQWHDKIFVTMLRYNGVPSSLNVISKKVGDGGPLLQPYPDWSFAKYDDCSGIVSASKLAIDKCDRLWVLDSGLVNNTQPMCSPKLLTFDLTTSQLLKQVEIPHDVAVNATTGKGRLSSLAVQSLDCNTNSDTMVYIADEKGEGLIVYHNSDDSFHRLTSNTFDYDPKFTKMTIDGESYTAQDGISGMALSPMTNNLYYSPVASTSLYYVNTEQFRTSDYQQNDIHYEGVQNILDTQSSAKVVSKSGVLFFGLVGDSALGCWNEHRTLERHNIRTVAQSDETLQMIASMKIKEALPHVPIFDRYINREYILVLSNKMQKMVNNDFNFDDVN…	3533	1	1	1	690.358	2	0.0039	83	95	0	59.95	3.4e-05	R	YNGVPSSLNVISK	K		2 Deamidated (NQ)	0.0100000010000.0	Eyal_WJ_July_2015.6304.6304.2 File:~Eyal_WJ_July_2015.raw~, NativeID:~controllerType=0 controllerNumber=1 scan=6304~
2	2::tr|C6K481|C6K481_APIME	Major royal jelly protein 1 OS=Apis mellifera PE=2 SV=1	1810	54	1.4e-177	49311	506	469	27	26	80.3	5.1	MTRLFMLVCLGIVCQGTTGNILRGESLNKSLPILHEWKFFDYDFGSDERRQDAILSGEYDYKNNYPSDIDQWHDKIFVTMLRYNGVPSSLNVISKKVGDGGPLLQPYPDWSFAKYDDCSGIVSASKLAIDKCDRLWVLDSGLVNNTQPMCSPKLLTFDLTTSQLLKQVEIPHDVAVNATTGKGRLSSLAVQSLDCNTNSDTMVYIADEKGEGLIVYHNSDDSFHRLTSNTFDYDPKFTKMTIDGESYTAQDGISGMALSPMTNNLYYSPVASTSLYYVNTEQFRTSDYQQNDIHYEGVQNILDTQSSAKVVSKSGVLFFGLVGDSALGCWNEHRTLERHNIRTVAQSDETLQMIASMKIKEALPHVPIFDRYINREYILVLSNKMQKMVNNDFNFDDVN…	3534	1	1	1	690.36	2	0.0071	83	95	0	57.39	6e-05	R	YNGVPSSLNVISK	K		2 Deamidated (NQ)	0.0100000010000.0	Eyal_WJ_July_2015.6021.6021.2 File:~Eyal_WJ_July_2015.raw~, NativeID:~controllerType=0 controllerNumber=1 scan=6021~
2	2::tr|C6K481|C6K481_APIME	Major royal jelly protein 1 OS=Apis mellifera PE=2 SV=1	1810	54	1.4e-177	49311	506	469	27	26	80.3	5.1	MTRLFMLVCLGIVCQGTTGNILRGESLNKSLPILHEWKFFDYDFGSDERRQDAILSGEYDYKNNYPSDIDQWHDKIFVTMLRYNGVPSSLNVISKKVGDGGPLLQPYPDWSFAKYDDCSGIVSASKLAIDKCDRLWVLDSGLVNNTQPMCSPKLLTFDLTTSQLLKQVEIPHDVAVNATTGKGRLSSLAVQSLDCNTNSDTMVYIADEKGEGLIVYHNSDDSFHRLTSNTFDYDPKFTKMTIDGESYTAQDGISGMALSPMTNNLYYSPVASTSLYYVNTEQFRTSDYQQNDIHYEGVQNILDTQSSAKVVSKSGVLFFGLVGDSALGCWNEHRTLERHNIRTVAQSDETLQMIASMKIKEALPHVPIFDRYINREYILVLSNKMQKMVNNDFNFDDVN…	3598	1	1	1	699.284	2	-0.0029	39	49	0	56.21	1.2e-05	K	FFDYDFGSDER	R				Eyal_WJ_July_2015.11396.11396.2 File:~Eyal_WJ_July_2015.raw~, NativeID:~controllerType=0 controllerNumber=1 scan=11396~
2	2::tr|C6K481|C6K481_APIME	Major royal jelly protein 1 OS=Apis mellifera PE=2 SV=1	1810	54	1.4e-177	49311	506	469	27	26	80.3	5.1	MTRLFMLVCLGIVCQGTTGNILRGESLNKSLPILHEWKFFDYDFGSDERRQDAILSGEYDYKNNYPSDIDQWHDKIFVTMLRYNGVPSSLNVISKKVGDGGPLLQPYPDWSFAKYDDCSGIVSASKLAIDKCDRLWVLDSGLVNNTQPMCSPKLLTFDLTTSQLLKQVEIPHDVAVNATTGKGRLSSLAVQSLDCNTNSDTMVYIADEKGEGLIVYHNSDDSFHRLTSNTFDYDPKFTKMTIDGESYTAQDGISGMALSPMTNNLYYSPVASTSLYYVNTEQFRTSDYQQNDIHYEGVQNILDTQSSAKVVSKSGVLFFGLVGDSALGCWNEHRTLERHNIRTVAQSDETLQMIASMKIKEALPHVPIFDRYINREYILVLSNKMQKMVNNDFNFDDVN…	3599	1	1	1	699.284	2	-0.0028	39	49	0	47.79	8.6e-05	K	FFDYDFGSDER	R				Eyal_WJ_July_2015.11195.11195.2 File:~Eyal_WJ_July_2015.raw~, NativeID:~controllerType=0 controllerNumber=1 scan=11195~
2	2::tr|C6K481|C6K481_APIME	Major royal jelly protein 1 OS=Apis mellifera PE=2 SV=1	1810	54	1.4e-177	49311	506	469	27	26	80.3	5.1	MTRLFMLVCLGIVCQGTTGNILRGESLNKSLPILHEWKFFDYDFGSDERRQDAILSGEYDYKNNYPSDIDQWHDKIFVTMLRYNGVPSSLNVISKKVGDGGPLLQPYPDWSFAKYDDCSGIVSASKLAIDKCDRLWVLDSGLVNNTQPMCSPKLLTFDLTTSQLLKQVEIPHDVAVNATTGKGRLSSLAVQSLDCNTNSDTMVYIADEKGEGLIVYHNSDDSFHRLTSNTFDYDPKFTKMTIDGESYTAQDGISGMALSPMTNNLYYSPVASTSLYYVNTEQFRTSDYQQNDIHYEGVQNILDTQSSAKVVSKSGVLFFGLVGDSALGCWNEHRTLERHNIRTVAQSDETLQMIASMKIKEALPHVPIFDRYINREYILVLSNKMQKMVNNDFNFDDVN…	3600	1	1	1	699.285	2	-0.0015	39	49	0	61.19	4.1e-06	K	FFDYDFGSDER	R				Eyal_WJ_July_2015.9548.9548.2 File:~Eyal_WJ_July_2015.raw~, NativeID:~controllerType=0 controllerNumber=1 scan=9548~
2	2::tr|C6K481|C6K481_APIME	Major royal jelly protein 1 OS=Apis mellifera PE=2 SV=1	1810	54	1.4e-177	49311	506	469	27	26	80.3	5.1	MTRLFMLVCLGIVCQGTTGNILRGESLNKSLPILHEWKFFDYDFGSDERRQDAILSGEYDYKNNYPSDIDQWHDKIFVTMLRYNGVPSSLNVISKKVGDGGPLLQPYPDWSFAKYDDCSGIVSASKLAIDKCDRLWVLDSGLVNNTQPMCSPKLLTFDLTTSQLLKQVEIPHDVAVNATTGKGRLSSLAVQSLDCNTNSDTMVYIADEKGEGLIVYHNSDDSFHRLTSNTFDYDPKFTKMTIDGESYTAQDGISGMALSPMTNNLYYSPVASTSLYYVNTEQFRTSDYQQNDIHYEGVQNILDTQSSAKVVSKSGVLFFGLVGDSALGCWNEHRTLERHNIRTVAQSDETLQMIASMKIKEALPHVPIFDRYINREYILVLSNKMQKMVNNDFNFDDVN…	3601	1	1	1	699.285	2	-0.0012	39	49	0	67.86	8.8e-07	K	FFDYDFGSDER	R				Eyal_WJ_July_2015.9833.9833.2 File:~Eyal_WJ_July_2015.raw~, NativeID:~controllerType=0 controllerNumber=1 scan=9833~
2	2::tr|C6K481|C6K481_APIME	Major royal jelly protein 1 OS=Apis mellifera PE=2 SV=1	1810	54	1.4e-177	49311	506	469	27	26	80.3	5.1	MTRLFMLVCLGIVCQGTTGNILRGESLNKSLPILHEWKFFDYDFGSDERRQDAILSGEYDYKNNYPSDIDQWHDKIFVTMLRYNGVPSSLNVISKKVGDGGPLLQPYPDWSFAKYDDCSGIVSASKLAIDKCDRLWVLDSGLVNNTQPMCSPKLLTFDLTTSQLLKQVEIPHDVAVNATTGKGRLSSLAVQSLDCNTNSDTMVYIADEKGEGLIVYHNSDDSFHRLTSNTFDYDPKFTKMTIDGESYTAQDGISGMALSPMTNNLYYSPVASTSLYYVNTEQFRTSDYQQNDIHYEGVQNILDTQSSAKVVSKSGVLFFGLVGDSALGCWNEHRTLERHNIRTVAQSDETLQMIASMKIKEALPHVPIFDRYINREYILVLSNKMQKMVNNDFNFDDVN…	3602	1	1	1	699.285	2	-0.001	39	49	0	53.16	2.6e-05	K	FFDYDFGSDER	R				Eyal_WJ_July_2015.11193.11193.2 File:~Eyal_WJ_July_2015.raw~, NativeID:~controllerType=0 controllerNumber=1 scan=11193~
2	2::tr|C6K481|C6K481_APIME	Major royal jelly protein 1 OS=Apis mellifera PE=2 SV=1	1810	54	1.4e-177	49311	506	469	27	26	80.3	5.1	MTRLFMLVCLGIVCQGTTGNILRGESLNKSLPILHEWKFFDYDFGSDERRQDAILSGEYDYKNNYPSDIDQWHDKIFVTMLRYNGVPSSLNVISKKVGDGGPLLQPYPDWSFAKYDDCSGIVSASKLAIDKCDRLWVLDSGLVNNTQPMCSPKLLTFDLTTSQLLKQVEIPHDVAVNATTGKGRLSSLAVQSLDCNTNSDTMVYIADEKGEGLIVYHNSDDSFHRLTSNTFDYDPKFTKMTIDGESYTAQDGISGMALSPMTNNLYYSPVASTSLYYVNTEQFRTSDYQQNDIHYEGVQNILDTQSSAKVVSKSGVLFFGLVGDSALGCWNEHRTLERHNIRTVAQSDETLQMIASMKIKEALPHVPIFDRYINREYILVLSNKMQKMVNNDFNFDDVN…	3603	1	1	1	699.285	2	-0.0007	39	49	0	60.05	5.3e-06	K	FFDYDFGSDER	R				Eyal_WJ_July_2015.9269.9269.2 File:~Eyal_WJ_July_2015.raw~, NativeID:~controllerType=0 controllerNumber=1 scan=9269~
2	2::tr|C6K481|C6K481_APIME	Major royal jelly protein 1 OS=Apis mellifera PE=2 SV=1	1810	54	1.4e-177	49311	506	469	27	26	80.3	5.1	MTRLFMLVCLGIVCQGTTGNILRGESLNKSLPILHEWKFFDYDFGSDERRQDAILSGEYDYKNNYPSDIDQWHDKIFVTMLRYNGVPSSLNVISKKVGDGGPLLQPYPDWSFAKYDDCSGIVSASKLAIDKCDRLWVLDSGLVNNTQPMCSPKLLTFDLTTSQLLKQVEIPHDVAVNATTGKGRLSSLAVQSLDCNTNSDTMVYIADEKGEGLIVYHNSDDSFHRLTSNTFDYDPKFTKMTIDGESYTAQDGISGMALSPMTNNLYYSPVASTSLYYVNTEQFRTSDYQQNDIHYEGVQNILDTQSSAKVVSKSGVLFFGLVGDSALGCWNEHRTLERHNIRTVAQSDETLQMIASMKIKEALPHVPIFDRYINREYILVLSNKMQKMVNNDFNFDDVN…	3604	1	1	1	699.286	2	-0.0004	39	49	0	61.29	4e-06	K	FFDYDFGSDER	R				Eyal_WJ_July_2015.9563.9563.2 File:~Eyal_WJ_July_2015.raw~, NativeID:~controllerType=0 controllerNumber=1 scan=9563~
2	2::tr|C6K481|C6K481_APIME	Major royal jelly protein 1 OS=Apis mellifera PE=2 SV=1	1810	54	1.4e-177	49311	506	469	27	26	80.3	5.1	MTRLFMLVCLGIVCQGTTGNILRGESLNKSLPILHEWKFFDYDFGSDERRQDAILSGEYDYKNNYPSDIDQWHDKIFVTMLRYNGVPSSLNVISKKVGDGGPLLQPYPDWSFAKYDDCSGIVSASKLAIDKCDRLWVLDSGLVNNTQPMCSPKLLTFDLTTSQLLKQVEIPHDVAVNATTGKGRLSSLAVQSLDCNTNSDTMVYIADEKGEGLIVYHNSDDSFHRLTSNTFDYDPKFTKMTIDGESYTAQDGISGMALSPMTNNLYYSPVASTSLYYVNTEQFRTSDYQQNDIHYEGVQNILDTQSSAKVVSKSGVLFFGLVGDSALGCWNEHRTLERHNIRTVAQSDETLQMIASMKIKEALPHVPIFDRYINREYILVLSNKMQKMVNNDFNFDDVN…	3605	1	1	1	699.286	2	-0.0002	39	49	0	59.96	5.4e-06	K	FFDYDFGSDER	R				Eyal_WJ_July_2015.7759.7759.2 File:~Eyal_WJ_July_2015.raw~, NativeID:~controllerType=0 controllerNumber=1 scan=7759~
2	2::tr|C6K481|C6K481_APIME	Major royal jelly protein 1 OS=Apis mellifera PE=2 SV=1	1810	54	1.4e-177	49311	506	469	27	26	80.3	5.1	MTRLFMLVCLGIVCQGTTGNILRGESLNKSLPILHEWKFFDYDFGSDERRQDAILSGEYDYKNNYPSDIDQWHDKIFVTMLRYNGVPSSLNVISKKVGDGGPLLQPYPDWSFAKYDDCSGIVSASKLAIDKCDRLWVLDSGLVNNTQPMCSPKLLTFDLTTSQLLKQVEIPHDVAVNATTGKGRLSSLAVQSLDCNTNSDTMVYIADEKGEGLIVYHNSDDSFHRLTSNTFDYDPKFTKMTIDGESYTAQDGISGMALSPMTNNLYYSPVASTSLYYVNTEQFRTSDYQQNDIHYEGVQNILDTQSSAKVVSKSGVLFFGLVGDSALGCWNEHRTLERHNIRTVAQSDETLQMIASMKIKEALPHVPIFDRYINREYILVLSNKMQKMVNNDFNFDDVN…	3606	1	1	1	699.286	2	-0.0001	39	49	0	64.56	1.9e-06	K	FFDYDFGSDER	R				Eyal_WJ_July_2015.10348.10348.2 File:~Eyal_WJ_July_2015.raw~, NativeID:~controllerType=0 controllerNumber=1 scan=10348~
2	2::tr|C6K481|C6K481_APIME	Major royal jelly protein 1 OS=Apis mellifera PE=2 SV=1	1810	54	1.4e-177	49311	506	469	27	26	80.3	5.1	MTRLFMLVCLGIVCQGTTGNILRGESLNKSLPILHEWKFFDYDFGSDERRQDAILSGEYDYKNNYPSDIDQWHDKIFVTMLRYNGVPSSLNVISKKVGDGGPLLQPYPDWSFAKYDDCSGIVSASKLAIDKCDRLWVLDSGLVNNTQPMCSPKLLTFDLTTSQLLKQVEIPHDVAVNATTGKGRLSSLAVQSLDCNTNSDTMVYIADEKGEGLIVYHNSDDSFHRLTSNTFDYDPKFTKMTIDGESYTAQDGISGMALSPMTNNLYYSPVASTSLYYVNTEQFRTSDYQQNDIHYEGVQNILDTQSSAKVVSKSGVLFFGLVGDSALGCWNEHRTLERHNIRTVAQSDETLQMIASMKIKEALPHVPIFDRYINREYILVLSNKMQKMVNNDFNFDDVN…	3607	1	1	1	699.286	2	-0.0001	39	49	0	65.65	1.5e-06	K	FFDYDFGSDER	R				Eyal_WJ_July_2015.10091.10091.2 File:~Eyal_WJ_July_2015.raw~, NativeID:~controllerType=0 controllerNumber=1 scan=10091~
2	2::tr|C6K481|C6K481_APIME	Major royal jelly protein 1 OS=Apis mellifera PE=2 SV=1	1810	54	1.4e-177	49311	506	469	27	26	80.3	5.1	MTRLFMLVCLGIVCQGTTGNILRGESLNKSLPILHEWKFFDYDFGSDERRQDAILSGEYDYKNNYPSDIDQWHDKIFVTMLRYNGVPSSLNVISKKVGDGGPLLQPYPDWSFAKYDDCSGIVSASKLAIDKCDRLWVLDSGLVNNTQPMCSPKLLTFDLTTSQLLKQVEIPHDVAVNATTGKGRLSSLAVQSLDCNTNSDTMVYIADEKGEGLIVYHNSDDSFHRLTSNTFDYDPKFTKMTIDGESYTAQDGISGMALSPMTNNLYYSPVASTSLYYVNTEQFRTSDYQQNDIHYEGVQNILDTQSSAKVVSKSGVLFFGLVGDSALGCWNEHRTLERHNIRTVAQSDETLQMIASMKIKEALPHVPIFDRYINREYILVLSNKMQKMVNNDFNFDDVN…	3608	1	1	1	699.286	2	-0.0001	39	49	0	54.23	2e-05	K	FFDYDFGSDER	R				Eyal_WJ_July_2015.10079.10079.2 File:~Eyal_WJ_July_2015.raw~, NativeID:~controllerType=0 controllerNumber=1 scan=10079~
2	2::tr|C6K481|C6K481_APIME	Major royal jelly protein 1 OS=Apis mellifera PE=2 SV=1	1810	54	1.4e-177	49311	506	469	27	26	80.3	5.1	MTRLFMLVCLGIVCQGTTGNILRGESLNKSLPILHEWKFFDYDFGSDERRQDAILSGEYDYKNNYPSDIDQWHDKIFVTMLRYNGVPSSLNVISKKVGDGGPLLQPYPDWSFAKYDDCSGIVSASKLAIDKCDRLWVLDSGLVNNTQPMCSPKLLTFDLTTSQLLKQVEIPHDVAVNATTGKGRLSSLAVQSLDCNTNSDTMVYIADEKGEGLIVYHNSDDSFHRLTSNTFDYDPKFTKMTIDGESYTAQDGISGMALSPMTNNLYYSPVASTSLYYVNTEQFRTSDYQQNDIHYEGVQNILDTQSSAKVVSKSGVLFFGLVGDSALGCWNEHRTLERHNIRTVAQSDETLQMIASMKIKEALPHVPIFDRYINREYILVLSNKMQKMVNNDFNFDDVN…	3609	1	1	1	699.286	2	0.0001	39	49	0	51.79	3.6e-05	K	FFDYDFGSDER	R				Eyal_WJ_July_2015.12033.12033.2 File:~Eyal_WJ_July_2015.raw~, NativeID:~controllerType=0 controllerNumber=1 scan=12033~
2	2::tr|C6K481|C6K481_APIME	Major royal jelly protein 1 OS=Apis mellifera PE=2 SV=1	1810	54	1.4e-177	49311	506	469	27	26	80.3	5.1	MTRLFMLVCLGIVCQGTTGNILRGESLNKSLPILHEWKFFDYDFGSDERRQDAILSGEYDYKNNYPSDIDQWHDKIFVTMLRYNGVPSSLNVISKKVGDGGPLLQPYPDWSFAKYDDCSGIVSASKLAIDKCDRLWVLDSGLVNNTQPMCSPKLLTFDLTTSQLLKQVEIPHDVAVNATTGKGRLSSLAVQSLDCNTNSDTMVYIADEKGEGLIVYHNSDDSFHRLTSNTFDYDPKFTKMTIDGESYTAQDGISGMALSPMTNNLYYSPVASTSLYYVNTEQFRTSDYQQNDIHYEGVQNILDTQSSAKVVSKSGVLFFGLVGDSALGCWNEHRTLERHNIRTVAQSDETLQMIASMKIKEALPHVPIFDRYINREYILVLSNKMQKMVNNDFNFDDVN…	3610	1	1	1	699.286	2	0.0001	39	49	0	62.08	3.3e-06	K	FFDYDFGSDER	R				Eyal_WJ_July_2015.11037.11037.2 File:~Eyal_WJ_July_2015.raw~, NativeID:~controllerType=0 controllerNumber=1 scan=11037~
2	2::tr|C6K481|C6K481_APIME	Major royal jelly protein 1 OS=Apis mellifera PE=2 SV=1	1810	54	1.4e-177	49311	506	469	27	26	80.3	5.1	MTRLFMLVCLGIVCQGTTGNILRGESLNKSLPILHEWKFFDYDFGSDERRQDAILSGEYDYKNNYPSDIDQWHDKIFVTMLRYNGVPSSLNVISKKVGDGGPLLQPYPDWSFAKYDDCSGIVSASKLAIDKCDRLWVLDSGLVNNTQPMCSPKLLTFDLTTSQLLKQVEIPHDVAVNATTGKGRLSSLAVQSLDCNTNSDTMVYIADEKGEGLIVYHNSDDSFHRLTSNTFDYDPKFTKMTIDGESYTAQDGISGMALSPMTNNLYYSPVASTSLYYVNTEQFRTSDYQQNDIHYEGVQNILDTQSSAKVVSKSGVLFFGLVGDSALGCWNEHRTLERHNIRTVAQSDETLQMIASMKIKEALPHVPIFDRYINREYILVLSNKMQKMVNNDFNFDDVN…	3611	1	1	1	699.286	2	0.0002	39	49	0	57.55	9.5e-06	K	FFDYDFGSDER	R				Eyal_WJ_July_2015.11387.11387.2 File:~Eyal_WJ_July_2015.raw~, NativeID:~controllerType=0 controllerNumber=1 scan=11387~
2	2::tr|C6K481|C6K481_APIME	Major royal jelly protein 1 OS=Apis mellifera PE=2 SV=1	1810	54	1.4e-177	49311	506	469	27	26	80.3	5.1	MTRLFMLVCLGIVCQGTTGNILRGESLNKSLPILHEWKFFDYDFGSDERRQDAILSGEYDYKNNYPSDIDQWHDKIFVTMLRYNGVPSSLNVISKKVGDGGPLLQPYPDWSFAKYDDCSGIVSASKLAIDKCDRLWVLDSGLVNNTQPMCSPKLLTFDLTTSQLLKQVEIPHDVAVNATTGKGRLSSLAVQSLDCNTNSDTMVYIADEKGEGLIVYHNSDDSFHRLTSNTFDYDPKFTKMTIDGESYTAQDGISGMALSPMTNNLYYSPVASTSLYYVNTEQFRTSDYQQNDIHYEGVQNILDTQSSAKVVSKSGVLFFGLVGDSALGCWNEHRTLERHNIRTVAQSDETLQMIASMKIKEALPHVPIFDRYINREYILVLSNKMQKMVNNDFNFDDVN…	3612	1	1	1	699.286	2	0.0002	39	49	0	60.66	4.6e-06	K	FFDYDFGSDER	R				Eyal_WJ_July_2015.10862.10862.2 File:~Eyal_WJ_July_2015.raw~, NativeID:~controllerType=0 controllerNumber=1 scan=10862~
2	2::tr|C6K481|C6K481_APIME	Major royal jelly protein 1 OS=Apis mellifera PE=2 SV=1	1810	54	1.4e-177	49311	506	469	27	26	80.3	5.1	MTRLFMLVCLGIVCQGTTGNILRGESLNKSLPILHEWKFFDYDFGSDERRQDAILSGEYDYKNNYPSDIDQWHDKIFVTMLRYNGVPSSLNVISKKVGDGGPLLQPYPDWSFAKYDDCSGIVSASKLAIDKCDRLWVLDSGLVNNTQPMCSPKLLTFDLTTSQLLKQVEIPHDVAVNATTGKGRLSSLAVQSLDCNTNSDTMVYIADEKGEGLIVYHNSDDSFHRLTSNTFDYDPKFTKMTIDGESYTAQDGISGMALSPMTNNLYYSPVASTSLYYVNTEQFRTSDYQQNDIHYEGVQNILDTQSSAKVVSKSGVLFFGLVGDSALGCWNEHRTLERHNIRTVAQSDETLQMIASMKIKEALPHVPIFDRYINREYILVLSNKMQKMVNNDFNFDDVN…	3613	1	1	1	699.286	2	0.0002	39	49	0	61.41	3.9e-06	K	FFDYDFGSDER	R				Eyal_WJ_July_2015.10621.10621.2 File:~Eyal_WJ_July_2015.raw~, NativeID:~controllerType=0 controllerNumber=1 scan=10621~
2	2::tr|C6K481|C6K481_APIME	Major royal jelly protein 1 OS=Apis mellifera PE=2 SV=1	1810	54	1.4e-177	49311	506	469	27	26	80.3	5.1	MTRLFMLVCLGIVCQGTTGNILRGESLNKSLPILHEWKFFDYDFGSDERRQDAILSGEYDYKNNYPSDIDQWHDKIFVTMLRYNGVPSSLNVISKKVGDGGPLLQPYPDWSFAKYDDCSGIVSASKLAIDKCDRLWVLDSGLVNNTQPMCSPKLLTFDLTTSQLLKQVEIPHDVAVNATTGKGRLSSLAVQSLDCNTNSDTMVYIADEKGEGLIVYHNSDDSFHRLTSNTFDYDPKFTKMTIDGESYTAQDGISGMALSPMTNNLYYSPVASTSLYYVNTEQFRTSDYQQNDIHYEGVQNILDTQSSAKVVSKSGVLFFGLVGDSALGCWNEHRTLERHNIRTVAQSDETLQMIASMKIKEALPHVPIFDRYINREYILVLSNKMQKMVNNDFNFDDVN…	3614	1	1	1	699.286	2	0.0003	39	49	0	46.36	0.00012	K	FFDYDFGSDER	R				Eyal_WJ_July_2015.11883.11883.2 File:~Eyal_WJ_July_2015.raw~, NativeID:~controllerType=0 controllerNumber=1 scan=11883~
2	2::tr|C6K481|C6K481_APIME	Major royal jelly protein 1 OS=Apis mellifera PE=2 SV=1	1810	54	1.4e-177	49311	506	469	27	26	80.3	5.1	MTRLFMLVCLGIVCQGTTGNILRGESLNKSLPILHEWKFFDYDFGSDERRQDAILSGEYDYKNNYPSDIDQWHDKIFVTMLRYNGVPSSLNVISKKVGDGGPLLQPYPDWSFAKYDDCSGIVSASKLAIDKCDRLWVLDSGLVNNTQPMCSPKLLTFDLTTSQLLKQVEIPHDVAVNATTGKGRLSSLAVQSLDCNTNSDTMVYIADEKGEGLIVYHNSDDSFHRLTSNTFDYDPKFTKMTIDGESYTAQDGISGMALSPMTNNLYYSPVASTSLYYVNTEQFRTSDYQQNDIHYEGVQNILDTQSSAKVVSKSGVLFFGLVGDSALGCWNEHRTLERHNIRTVAQSDETLQMIASMKIKEALPHVPIFDRYINREYILVLSNKMQKMVNNDFNFDDVN…	3615	1	1	1	699.286	2	0.0004	39	49	0	61	4.3e-06	K	FFDYDFGSDER	R				Eyal_WJ_July_2015.9824.9824.2 File:~Eyal_WJ_July_2015.raw~, NativeID:~controllerType=0 controllerNumber=1 scan=9824~
2	2::tr|C6K481|C6K481_APIME	Major royal jelly protein 1 OS=Apis mellifera PE=2 SV=1	1810	54	1.4e-177	49311	506	469	27	26	80.3	5.1	MTRLFMLVCLGIVCQGTTGNILRGESLNKSLPILHEWKFFDYDFGSDERRQDAILSGEYDYKNNYPSDIDQWHDKIFVTMLRYNGVPSSLNVISKKVGDGGPLLQPYPDWSFAKYDDCSGIVSASKLAIDKCDRLWVLDSGLVNNTQPMCSPKLLTFDLTTSQLLKQVEIPHDVAVNATTGKGRLSSLAVQSLDCNTNSDTMVYIADEKGEGLIVYHNSDDSFHRLTSNTFDYDPKFTKMTIDGESYTAQDGISGMALSPMTNNLYYSPVASTSLYYVNTEQFRTSDYQQNDIHYEGVQNILDTQSSAKVVSKSGVLFFGLVGDSALGCWNEHRTLERHNIRTVAQSDETLQMIASMKIKEALPHVPIFDRYINREYILVLSNKMQKMVNNDFNFDDVN…	3616	1	1	1	699.286	2	0.0005	39	49	0	65.74	1.4e-06	K	FFDYDFGSDER	R				Eyal_WJ_July_2015.10356.10356.2 File:~Eyal_WJ_July_2015.raw~, NativeID:~controllerType=0 controllerNumber=1 scan=10356~
2	2::tr|C6K481|C6K481_APIME	Major royal jelly protein 1 OS=Apis mellifera PE=2 SV=1	1810	54	1.4e-177	49311	506	469	27	26	80.3	5.1	MTRLFMLVCLGIVCQGTTGNILRGESLNKSLPILHEWKFFDYDFGSDERRQDAILSGEYDYKNNYPSDIDQWHDKIFVTMLRYNGVPSSLNVISKKVGDGGPLLQPYPDWSFAKYDDCSGIVSASKLAIDKCDRLWVLDSGLVNNTQPMCSPKLLTFDLTTSQLLKQVEIPHDVAVNATTGKGRLSSLAVQSLDCNTNSDTMVYIADEKGEGLIVYHNSDDSFHRLTSNTFDYDPKFTKMTIDGESYTAQDGISGMALSPMTNNLYYSPVASTSLYYVNTEQFRTSDYQQNDIHYEGVQNILDTQSSAKVVSKSGVLFFGLVGDSALGCWNEHRTLERHNIRTVAQSDETLQMIASMKIKEALPHVPIFDRYINREYILVLSNKMQKMVNNDFNFDDVN…	3617	1	1	1	699.286	2	0.0005	39	49	0	61.85	3.5e-06	K	FFDYDFGSDER	R				Eyal_WJ_July_2015.9262.9262.2 File:~Eyal_WJ_July_2015.raw~, NativeID:~controllerType=0 controllerNumber=1 scan=9262~
2	2::tr|C6K481|C6K481_APIME	Major royal jelly protein 1 OS=Apis mellifera PE=2 SV=1	1810	54	1.4e-177	49311	506	469	27	26	80.3	5.1	MTRLFMLVCLGIVCQGTTGNILRGESLNKSLPILHEWKFFDYDFGSDERRQDAILSGEYDYKNNYPSDIDQWHDKIFVTMLRYNGVPSSLNVISKKVGDGGPLLQPYPDWSFAKYDDCSGIVSASKLAIDKCDRLWVLDSGLVNNTQPMCSPKLLTFDLTTSQLLKQVEIPHDVAVNATTGKGRLSSLAVQSLDCNTNSDTMVYIADEKGEGLIVYHNSDDSFHRLTSNTFDYDPKFTKMTIDGESYTAQDGISGMALSPMTNNLYYSPVASTSLYYVNTEQFRTSDYQQNDIHYEGVQNILDTQSSAKVVSKSGVLFFGLVGDSALGCWNEHRTLERHNIRTVAQSDETLQMIASMKIKEALPHVPIFDRYINREYILVLSNKMQKMVNNDFNFDDVN…	3618	1	1	1	699.286	2	0.0007	39	49	0	48.31	8e-05	K	FFDYDFGSDER	R				Eyal_WJ_July_2015.11745.11745.2 File:~Eyal_WJ_July_2015.raw~, NativeID:~controllerType=0 controllerNumber=1 scan=11745~
2	2::tr|C6K481|C6K481_APIME	Major royal jelly protein 1 OS=Apis mellifera PE=2 SV=1	1810	54	1.4e-177	49311	506	469	27	26	80.3	5.1	MTRLFMLVCLGIVCQGTTGNILRGESLNKSLPILHEWKFFDYDFGSDERRQDAILSGEYDYKNNYPSDIDQWHDKIFVTMLRYNGVPSSLNVISKKVGDGGPLLQPYPDWSFAKYDDCSGIVSASKLAIDKCDRLWVLDSGLVNNTQPMCSPKLLTFDLTTSQLLKQVEIPHDVAVNATTGKGRLSSLAVQSLDCNTNSDTMVYIADEKGEGLIVYHNSDDSFHRLTSNTFDYDPKFTKMTIDGESYTAQDGISGMALSPMTNNLYYSPVASTSLYYVNTEQFRTSDYQQNDIHYEGVQNILDTQSSAKVVSKSGVLFFGLVGDSALGCWNEHRTLERHNIRTVAQSDETLQMIASMKIKEALPHVPIFDRYINREYILVLSNKMQKMVNNDFNFDDVN…	3619	1	1	1	699.286	2	0.0009	39	49	0	63.6	2.5e-06	K	FFDYDFGSDER	R				Eyal_WJ_July_2015.12169.12169.2 File:~Eyal_WJ_July_2015.raw~, NativeID:~controllerType=0 controllerNumber=1 scan=12169~
2	2::tr|C6K481|C6K481_APIME	Major royal jelly protein 1 OS=Apis mellifera PE=2 SV=1	1810	54	1.4e-177	49311	506	469	27	26	80.3	5.1	MTRLFMLVCLGIVCQGTTGNILRGESLNKSLPILHEWKFFDYDFGSDERRQDAILSGEYDYKNNYPSDIDQWHDKIFVTMLRYNGVPSSLNVISKKVGDGGPLLQPYPDWSFAKYDDCSGIVSASKLAIDKCDRLWVLDSGLVNNTQPMCSPKLLTFDLTTSQLLKQVEIPHDVAVNATTGKGRLSSLAVQSLDCNTNSDTMVYIADEKGEGLIVYHNSDDSFHRLTSNTFDYDPKFTKMTIDGESYTAQDGISGMALSPMTNNLYYSPVASTSLYYVNTEQFRTSDYQQNDIHYEGVQNILDTQSSAKVVSKSGVLFFGLVGDSALGCWNEHRTLERHNIRTVAQSDETLQMIASMKIKEALPHVPIFDRYINREYILVLSNKMQKMVNNDFNFDDVN…	3620	1	1	1	699.286	2	0.0009	39	49	0	59.51	6.4e-06	K	FFDYDFGSDER	R				Eyal_WJ_July_2015.8389.8389.2 File:~Eyal_WJ_July_2015.raw~, NativeID:~controllerType=0 controllerNumber=1 scan=8389~
2	2::tr|C6K481|C6K481_APIME	Major royal jelly protein 1 OS=Apis mellifera PE=2 SV=1	1810	54	1.4e-177	49311	506	469	27	26	80.3	5.1	MTRLFMLVCLGIVCQGTTGNILRGESLNKSLPILHEWKFFDYDFGSDERRQDAILSGEYDYKNNYPSDIDQWHDKIFVTMLRYNGVPSSLNVISKKVGDGGPLLQPYPDWSFAKYDDCSGIVSASKLAIDKCDRLWVLDSGLVNNTQPMCSPKLLTFDLTTSQLLKQVEIPHDVAVNATTGKGRLSSLAVQSLDCNTNSDTMVYIADEKGEGLIVYHNSDDSFHRLTSNTFDYDPKFTKMTIDGESYTAQDGISGMALSPMTNNLYYSPVASTSLYYVNTEQFRTSDYQQNDIHYEGVQNILDTQSSAKVVSKSGVLFFGLVGDSALGCWNEHRTLERHNIRTVAQSDETLQMIASMKIKEALPHVPIFDRYINREYILVLSNKMQKMVNNDFNFDDVN…	3621	1	1	1	699.286	2	0.001	39	49	0	60.84	4.7e-06	K	FFDYDFGSDER	R				Eyal_WJ_July_2015.12036.12036.2 File:~Eyal_WJ_July_2015.raw~, NativeID:~controllerType=0 controllerNumber=1 scan=12036~
2	2::tr|C6K481|C6K481_APIME	Major royal jelly protein 1 OS=Apis mellifera PE=2 SV=1	1810	54	1.4e-177	49311	506	469	27	26	80.3	5.1	MTRLFMLVCLGIVCQGTTGNILRGESLNKSLPILHEWKFFDYDFGSDERRQDAILSGEYDYKNNYPSDIDQWHDKIFVTMLRYNGVPSSLNVISKKVGDGGPLLQPYPDWSFAKYDDCSGIVSASKLAIDKCDRLWVLDSGLVNNTQPMCSPKLLTFDLTTSQLLKQVEIPHDVAVNATTGKGRLSSLAVQSLDCNTNSDTMVYIADEKGEGLIVYHNSDDSFHRLTSNTFDYDPKFTKMTIDGESYTAQDGISGMALSPMTNNLYYSPVASTSLYYVNTEQFRTSDYQQNDIHYEGVQNILDTQSSAKVVSKSGVLFFGLVGDSALGCWNEHRTLERHNIRTVAQSDETLQMIASMKIKEALPHVPIFDRYINREYILVLSNKMQKMVNNDFNFDDVN…	3622	1	1	1	699.286	2	0.001	39	49	0	60.83	4.7e-06	K	FFDYDFGSDER	R				Eyal_WJ_July_2015.11035.11035.2 File:~Eyal_WJ_July_2015.raw~, NativeID:~controllerType=0 controllerNumber=1 scan=11035~
2	2::tr|C6K481|C6K481_APIME	Major royal jelly protein 1 OS=Apis mellifera PE=2 SV=1	1810	54	1.4e-177	49311	506	469	27	26	80.3	5.1	MTRLFMLVCLGIVCQGTTGNILRGESLNKSLPILHEWKFFDYDFGSDERRQDAILSGEYDYKNNYPSDIDQWHDKIFVTMLRYNGVPSSLNVISKKVGDGGPLLQPYPDWSFAKYDDCSGIVSASKLAIDKCDRLWVLDSGLVNNTQPMCSPKLLTFDLTTSQLLKQVEIPHDVAVNATTGKGRLSSLAVQSLDCNTNSDTMVYIADEKGEGLIVYHNSDDSFHRLTSNTFDYDPKFTKMTIDGESYTAQDGISGMALSPMTNNLYYSPVASTSLYYVNTEQFRTSDYQQNDIHYEGVQNILDTQSSAKVVSKSGVLFFGLVGDSALGCWNEHRTLERHNIRTVAQSDETLQMIASMKIKEALPHVPIFDRYINREYILVLSNKMQKMVNNDFNFDDVN…	3623	1	1	1	699.286	2	0.0011	39	49	0	51.55	4e-05	K	FFDYDFGSDER	R				Eyal_WJ_July_2015.11575.11575.2 File:~Eyal_WJ_July_2015.raw~, NativeID:~controllerType=0 controllerNumber=1 scan=11575~
2	2::tr|C6K481|C6K481_APIME	Major royal jelly protein 1 OS=Apis mellifera PE=2 SV=1	1810	54	1.4e-177	49311	506	469	27	26	80.3	5.1	MTRLFMLVCLGIVCQGTTGNILRGESLNKSLPILHEWKFFDYDFGSDERRQDAILSGEYDYKNNYPSDIDQWHDKIFVTMLRYNGVPSSLNVISKKVGDGGPLLQPYPDWSFAKYDDCSGIVSASKLAIDKCDRLWVLDSGLVNNTQPMCSPKLLTFDLTTSQLLKQVEIPHDVAVNATTGKGRLSSLAVQSLDCNTNSDTMVYIADEKGEGLIVYHNSDDSFHRLTSNTFDYDPKFTKMTIDGESYTAQDGISGMALSPMTNNLYYSPVASTSLYYVNTEQFRTSDYQQNDIHYEGVQNILDTQSSAKVVSKSGVLFFGLVGDSALGCWNEHRTLERHNIRTVAQSDETLQMIASMKIKEALPHVPIFDRYINREYILVLSNKMQKMVNNDFNFDDVN…	3624	1	1	1	699.287	2	0.0016	39	49	0	22.95	0.03	K	FFDYDFGSDER	R				Eyal_WJ_July_2015.10644.10644.2 File:~Eyal_WJ_July_2015.raw~, NativeID:~controllerType=0 controllerNumber=1 scan=10644~
2	2::tr|C6K481|C6K481_APIME	Major royal jelly protein 1 OS=Apis mellifera PE=2 SV=1	1810	54	1.4e-177	49311	506	469	27	26	80.3	5.1	MTRLFMLVCLGIVCQGTTGNILRGESLNKSLPILHEWKFFDYDFGSDERRQDAILSGEYDYKNNYPSDIDQWHDKIFVTMLRYNGVPSSLNVISKKVGDGGPLLQPYPDWSFAKYDDCSGIVSASKLAIDKCDRLWVLDSGLVNNTQPMCSPKLLTFDLTTSQLLKQVEIPHDVAVNATTGKGRLSSLAVQSLDCNTNSDTMVYIADEKGEGLIVYHNSDDSFHRLTSNTFDYDPKFTKMTIDGESYTAQDGISGMALSPMTNNLYYSPVASTSLYYVNTEQFRTSDYQQNDIHYEGVQNILDTQSSAKVVSKSGVLFFGLVGDSALGCWNEHRTLERHNIRTVAQSDETLQMIASMKIKEALPHVPIFDRYINREYILVLSNKMQKMVNNDFNFDDVN…	3625	1	1	1	699.287	2	0.0018	39	49	0	39.43	0.00068	K	FFDYDFGSDER	R				Eyal_WJ_July_2015.11750.11750.2 File:~Eyal_WJ_July_2015.raw~, NativeID:~controllerType=0 controllerNumber=1 scan=11750~
2	2::tr|C6K481|C6K481_APIME	Major royal jelly protein 1 OS=Apis mellifera PE=2 SV=1	1810	54	1.4e-177	49311	506	469	27	26	80.3	5.1	MTRLFMLVCLGIVCQGTTGNILRGESLNKSLPILHEWKFFDYDFGSDERRQDAILSGEYDYKNNYPSDIDQWHDKIFVTMLRYNGVPSSLNVISKKVGDGGPLLQPYPDWSFAKYDDCSGIVSASKLAIDKCDRLWVLDSGLVNNTQPMCSPKLLTFDLTTSQLLKQVEIPHDVAVNATTGKGRLSSLAVQSLDCNTNSDTMVYIADEKGEGLIVYHNSDDSFHRLTSNTFDYDPKFTKMTIDGESYTAQDGISGMALSPMTNNLYYSPVASTSLYYVNTEQFRTSDYQQNDIHYEGVQNILDTQSSAKVVSKSGVLFFGLVGDSALGCWNEHRTLERHNIRTVAQSDETLQMIASMKIKEALPHVPIFDRYINREYILVLSNKMQKMVNNDFNFDDVN…	3626	1	1	1	699.287	2	0.0018	39	49	0	48.12	9.2e-05	K	FFDYDFGSDER	R				Eyal_WJ_July_2015.11567.11567.2 File:~Eyal_WJ_July_2015.raw~, NativeID:~controllerType=0 controllerNumber=1 scan=11567~
2	2::tr|C6K481|C6K481_APIME	Major royal jelly protein 1 OS=Apis mellifera PE=2 SV=1	1810	54	1.4e-177	49311	506	469	27	26	80.3	5.1	MTRLFMLVCLGIVCQGTTGNILRGESLNKSLPILHEWKFFDYDFGSDERRQDAILSGEYDYKNNYPSDIDQWHDKIFVTMLRYNGVPSSLNVISKKVGDGGPLLQPYPDWSFAKYDDCSGIVSASKLAIDKCDRLWVLDSGLVNNTQPMCSPKLLTFDLTTSQLLKQVEIPHDVAVNATTGKGRLSSLAVQSLDCNTNSDTMVYIADEKGEGLIVYHNSDDSFHRLTSNTFDYDPKFTKMTIDGESYTAQDGISGMALSPMTNNLYYSPVASTSLYYVNTEQFRTSDYQQNDIHYEGVQNILDTQSSAKVVSKSGVLFFGLVGDSALGCWNEHRTLERHNIRTVAQSDETLQMIASMKIKEALPHVPIFDRYINREYILVLSNKMQKMVNNDFNFDDVN…	3627	1	1	1	699.287	2	0.0018	39	49	0	61.9	3.8e-06	K	FFDYDFGSDER	R				Eyal_WJ_July_2015.8071.8071.2 File:~Eyal_WJ_July_2015.raw~, NativeID:~controllerType=0 controllerNumber=1 scan=8071~
2	2::tr|C6K481|C6K481_APIME	Major royal jelly protein 1 OS=Apis mellifera PE=2 SV=1	1810	54	1.4e-177	49311	506	469	27	26	80.3	5.1	MTRLFMLVCLGIVCQGTTGNILRGESLNKSLPILHEWKFFDYDFGSDERRQDAILSGEYDYKNNYPSDIDQWHDKIFVTMLRYNGVPSSLNVISKKVGDGGPLLQPYPDWSFAKYDDCSGIVSASKLAIDKCDRLWVLDSGLVNNTQPMCSPKLLTFDLTTSQLLKQVEIPHDVAVNATTGKGRLSSLAVQSLDCNTNSDTMVYIADEKGEGLIVYHNSDDSFHRLTSNTFDYDPKFTKMTIDGESYTAQDGISGMALSPMTNNLYYSPVASTSLYYVNTEQFRTSDYQQNDIHYEGVQNILDTQSSAKVVSKSGVLFFGLVGDSALGCWNEHRTLERHNIRTVAQSDETLQMIASMKIKEALPHVPIFDRYINREYILVLSNKMQKMVNNDFNFDDVN…	3628	1	1	1	699.287	2	0.002	39	49	0	66.11	1.5e-06	K	FFDYDFGSDER	R				Eyal_WJ_July_2015.8088.8088.2 File:~Eyal_WJ_July_2015.raw~, NativeID:~controllerType=0 controllerNumber=1 scan=8088~
2	2::tr|C6K481|C6K481_APIME	Major royal jelly protein 1 OS=Apis mellifera PE=2 SV=1	1810	54	1.4e-177	49311	506	469	27	26	80.3	5.1	MTRLFMLVCLGIVCQGTTGNILRGESLNKSLPILHEWKFFDYDFGSDERRQDAILSGEYDYKNNYPSDIDQWHDKIFVTMLRYNGVPSSLNVISKKVGDGGPLLQPYPDWSFAKYDDCSGIVSASKLAIDKCDRLWVLDSGLVNNTQPMCSPKLLTFDLTTSQLLKQVEIPHDVAVNATTGKGRLSSLAVQSLDCNTNSDTMVYIADEKGEGLIVYHNSDDSFHRLTSNTFDYDPKFTKMTIDGESYTAQDGISGMALSPMTNNLYYSPVASTSLYYVNTEQFRTSDYQQNDIHYEGVQNILDTQSSAKVVSKSGVLFFGLVGDSALGCWNEHRTLERHNIRTVAQSDETLQMIASMKIKEALPHVPIFDRYINREYILVLSNKMQKMVNNDFNFDDVN…	3629	1	1	1	699.287	2	0.0021	39	49	0	59.12	7.3e-06	K	FFDYDFGSDER	R				Eyal_WJ_July_2015.8977.8977.2 File:~Eyal_WJ_July_2015.raw~, NativeID:~controllerType=0 controllerNumber=1 scan=8977~
2	2::tr|C6K481|C6K481_APIME	Major royal jelly protein 1 OS=Apis mellifera PE=2 SV=1	1810	54	1.4e-177	49311	506	469	27	26	80.3	5.1	MTRLFMLVCLGIVCQGTTGNILRGESLNKSLPILHEWKFFDYDFGSDERRQDAILSGEYDYKNNYPSDIDQWHDKIFVTMLRYNGVPSSLNVISKKVGDGGPLLQPYPDWSFAKYDDCSGIVSASKLAIDKCDRLWVLDSGLVNNTQPMCSPKLLTFDLTTSQLLKQVEIPHDVAVNATTGKGRLSSLAVQSLDCNTNSDTMVYIADEKGEGLIVYHNSDDSFHRLTSNTFDYDPKFTKMTIDGESYTAQDGISGMALSPMTNNLYYSPVASTSLYYVNTEQFRTSDYQQNDIHYEGVQNILDTQSSAKVVSKSGVLFFGLVGDSALGCWNEHRTLERHNIRTVAQSDETLQMIASMKIKEALPHVPIFDRYINREYILVLSNKMQKMVNNDFNFDDVN…	3630	1	1	1	699.287	2	0.0022	39	49	0	66.03	1.5e-06	K	FFDYDFGSDER	R				Eyal_WJ_July_2015.8406.8406.2 File:~Eyal_WJ_July_2015.raw~, NativeID:~controllerType=0 controllerNumber=1 scan=8406~
2	2::tr|C6K481|C6K481_APIME	Major royal jelly protein 1 OS=Apis mellifera PE=2 SV=1	1810	54	1.4e-177	49311	506	469	27	26	80.3	5.1	MTRLFMLVCLGIVCQGTTGNILRGESLNKSLPILHEWKFFDYDFGSDERRQDAILSGEYDYKNNYPSDIDQWHDKIFVTMLRYNGVPSSLNVISKKVGDGGPLLQPYPDWSFAKYDDCSGIVSASKLAIDKCDRLWVLDSGLVNNTQPMCSPKLLTFDLTTSQLLKQVEIPHDVAVNATTGKGRLSSLAVQSLDCNTNSDTMVYIADEKGEGLIVYHNSDDSFHRLTSNTFDYDPKFTKMTIDGESYTAQDGISGMALSPMTNNLYYSPVASTSLYYVNTEQFRTSDYQQNDIHYEGVQNILDTQSSAKVVSKSGVLFFGLVGDSALGCWNEHRTLERHNIRTVAQSDETLQMIASMKIKEALPHVPIFDRYINREYILVLSNKMQKMVNNDFNFDDVN…	3631	1	1	1	699.287	2	0.0024	39	49	0	50.23	5.7e-05	K	FFDYDFGSDER	R				Eyal_WJ_July_2015.10864.10864.2 File:~Eyal_WJ_July_2015.raw~, NativeID:~controllerType=0 controllerNumber=1 scan=10864~
2	2::tr|C6K481|C6K481_APIME	Major royal jelly protein 1 OS=Apis mellifera PE=2 SV=1	1810	54	1.4e-177	49311	506	469	27	26	80.3	5.1	MTRLFMLVCLGIVCQGTTGNILRGESLNKSLPILHEWKFFDYDFGSDERRQDAILSGEYDYKNNYPSDIDQWHDKIFVTMLRYNGVPSSLNVISKKVGDGGPLLQPYPDWSFAKYDDCSGIVSASKLAIDKCDRLWVLDSGLVNNTQPMCSPKLLTFDLTTSQLLKQVEIPHDVAVNATTGKGRLSSLAVQSLDCNTNSDTMVYIADEKGEGLIVYHNSDDSFHRLTSNTFDYDPKFTKMTIDGESYTAQDGISGMALSPMTNNLYYSPVASTSLYYVNTEQFRTSDYQQNDIHYEGVQNILDTQSSAKVVSKSGVLFFGLVGDSALGCWNEHRTLERHNIRTVAQSDETLQMIASMKIKEALPHVPIFDRYINREYILVLSNKMQKMVNNDFNFDDVN…	3632	1	1	1	699.287	2	0.0026	39	49	0	57.96	9.6e-06	K	FFDYDFGSDER	R				Eyal_WJ_July_2015.12172.12172.2 File:~Eyal_WJ_July_2015.raw~, NativeID:~controllerType=0 controllerNumber=1 scan=12172~
2	2::tr|C6K481|C6K481_APIME	Major royal jelly protein 1 OS=Apis mellifera PE=2 SV=1	1810	54	1.4e-177	49311	506	469	27	26	80.3	5.1	MTRLFMLVCLGIVCQGTTGNILRGESLNKSLPILHEWKFFDYDFGSDERRQDAILSGEYDYKNNYPSDIDQWHDKIFVTMLRYNGVPSSLNVISKKVGDGGPLLQPYPDWSFAKYDDCSGIVSASKLAIDKCDRLWVLDSGLVNNTQPMCSPKLLTFDLTTSQLLKQVEIPHDVAVNATTGKGRLSSLAVQSLDCNTNSDTMVYIADEKGEGLIVYHNSDDSFHRLTSNTFDYDPKFTKMTIDGESYTAQDGISGMALSPMTNNLYYSPVASTSLYYVNTEQFRTSDYQQNDIHYEGVQNILDTQSSAKVVSKSGVLFFGLVGDSALGCWNEHRTLERHNIRTVAQSDETLQMIASMKIKEALPHVPIFDRYINREYILVLSNKMQKMVNNDFNFDDVN…	3633	1	1	1	699.287	2	0.0031	39	49	0	57.5	1.1e-05	K	FFDYDFGSDER	R				Eyal_WJ_July_2015.8679.8679.2 File:~Eyal_WJ_July_2015.raw~, NativeID:~controllerType=0 controllerNumber=1 scan=8679~
2	2::tr|C6K481|C6K481_APIME	Major royal jelly protein 1 OS=Apis mellifera PE=2 SV=1	1810	54	1.4e-177	49311	506	469	27	26	80.3	5.1	MTRLFMLVCLGIVCQGTTGNILRGESLNKSLPILHEWKFFDYDFGSDERRQDAILSGEYDYKNNYPSDIDQWHDKIFVTMLRYNGVPSSLNVISKKVGDGGPLLQPYPDWSFAKYDDCSGIVSASKLAIDKCDRLWVLDSGLVNNTQPMCSPKLLTFDLTTSQLLKQVEIPHDVAVNATTGKGRLSSLAVQSLDCNTNSDTMVYIADEKGEGLIVYHNSDDSFHRLTSNTFDYDPKFTKMTIDGESYTAQDGISGMALSPMTNNLYYSPVASTSLYYVNTEQFRTSDYQQNDIHYEGVQNILDTQSSAKVVSKSGVLFFGLVGDSALGCWNEHRTLERHNIRTVAQSDETLQMIASMKIKEALPHVPIFDRYINREYILVLSNKMQKMVNNDFNFDDVN…	3634	1	1	1	699.287	2	0.0031	39	49	0	61.74	4e-06	K	FFDYDFGSDER	R				Eyal_WJ_July_2015.8690.8690.2 File:~Eyal_WJ_July_2015.raw~, NativeID:~controllerType=0 controllerNumber=1 scan=8690~
2	2::tr|C6K481|C6K481_APIME	Major royal jelly protein 1 OS=Apis mellifera PE=2 SV=1	1810	54	1.4e-177	49311	506	469	27	26	80.3	5.1	MTRLFMLVCLGIVCQGTTGNILRGESLNKSLPILHEWKFFDYDFGSDERRQDAILSGEYDYKNNYPSDIDQWHDKIFVTMLRYNGVPSSLNVISKKVGDGGPLLQPYPDWSFAKYDDCSGIVSASKLAIDKCDRLWVLDSGLVNNTQPMCSPKLLTFDLTTSQLLKQVEIPHDVAVNATTGKGRLSSLAVQSLDCNTNSDTMVYIADEKGEGLIVYHNSDDSFHRLTSNTFDYDPKFTKMTIDGESYTAQDGISGMALSPMTNNLYYSPVASTSLYYVNTEQFRTSDYQQNDIHYEGVQNILDTQSSAKVVSKSGVLFFGLVGDSALGCWNEHRTLERHNIRTVAQSDETLQMIASMKIKEALPHVPIFDRYINREYILVLSNKMQKMVNNDFNFDDVN…	3635	1	1	1	699.288	2	0.0035	39	49	0	44.5	0.00022	K	FFDYDFGSDER	R				Eyal_WJ_July_2015.11889.11889.2 File:~Eyal_WJ_July_2015.raw~, NativeID:~controllerType=0 controllerNumber=1 scan=11889~
2	2::tr|C6K481|C6K481_APIME	Major royal jelly protein 1 OS=Apis mellifera PE=2 SV=1	1810	54	1.4e-177	49311	506	469	27	26	80.3	5.1	MTRLFMLVCLGIVCQGTTGNILRGESLNKSLPILHEWKFFDYDFGSDERRQDAILSGEYDYKNNYPSDIDQWHDKIFVTMLRYNGVPSSLNVISKKVGDGGPLLQPYPDWSFAKYDDCSGIVSASKLAIDKCDRLWVLDSGLVNNTQPMCSPKLLTFDLTTSQLLKQVEIPHDVAVNATTGKGRLSSLAVQSLDCNTNSDTMVYIADEKGEGLIVYHNSDDSFHRLTSNTFDYDPKFTKMTIDGESYTAQDGISGMALSPMTNNLYYSPVASTSLYYVNTEQFRTSDYQQNDIHYEGVQNILDTQSSAKVVSKSGVLFFGLVGDSALGCWNEHRTLERHNIRTVAQSDETLQMIASMKIKEALPHVPIFDRYINREYILVLSNKMQKMVNNDFNFDDVN…	3636	1	1	1	699.288	2	0.0037	39	49	0	66.42	1.4e-06	K	FFDYDFGSDER	R				Eyal_WJ_July_2015.7730.7730.2 File:~Eyal_WJ_July_2015.raw~, NativeID:~controllerType=0 controllerNumber=1 scan=7730~
2	2::tr|C6K481|C6K481_APIME	Major royal jelly protein 1 OS=Apis mellifera PE=2 SV=1	1810	54	1.4e-177	49311	506	469	27	26	80.3	5.1	MTRLFMLVCLGIVCQGTTGNILRGESLNKSLPILHEWKFFDYDFGSDERRQDAILSGEYDYKNNYPSDIDQWHDKIFVTMLRYNGVPSSLNVISKKVGDGGPLLQPYPDWSFAKYDDCSGIVSASKLAIDKCDRLWVLDSGLVNNTQPMCSPKLLTFDLTTSQLLKQVEIPHDVAVNATTGKGRLSSLAVQSLDCNTNSDTMVYIADEKGEGLIVYHNSDDSFHRLTSNTFDYDPKFTKMTIDGESYTAQDGISGMALSPMTNNLYYSPVASTSLYYVNTEQFRTSDYQQNDIHYEGVQNILDTQSSAKVVSKSGVLFFGLVGDSALGCWNEHRTLERHNIRTVAQSDETLQMIASMKIKEALPHVPIFDRYINREYILVLSNKMQKMVNNDFNFDDVN…	3637	1	1	1	699.288	2	0.0041	39	49	0	61.11	4.7e-06	K	FFDYDFGSDER	R				Eyal_WJ_July_2015.8962.8962.2 File:~Eyal_WJ_July_2015.raw~, NativeID:~controllerType=0 controllerNumber=1 scan=8962~
2	2::tr|C6K481|C6K481_APIME	Major royal jelly protein 1 OS=Apis mellifera PE=2 SV=1	1810	54	1.4e-177	49311	506	469	27	26	80.3	5.1	MTRLFMLVCLGIVCQGTTGNILRGESLNKSLPILHEWKFFDYDFGSDERRQDAILSGEYDYKNNYPSDIDQWHDKIFVTMLRYNGVPSSLNVISKKVGDGGPLLQPYPDWSFAKYDDCSGIVSASKLAIDKCDRLWVLDSGLVNNTQPMCSPKLLTFDLTTSQLLKQVEIPHDVAVNATTGKGRLSSLAVQSLDCNTNSDTMVYIADEKGEGLIVYHNSDDSFHRLTSNTFDYDPKFTKMTIDGESYTAQDGISGMALSPMTNNLYYSPVASTSLYYVNTEQFRTSDYQQNDIHYEGVQNILDTQSSAKVVSKSGVLFFGLVGDSALGCWNEHRTLERHNIRTVAQSDETLQMIASMKIKEALPHVPIFDRYINREYILVLSNKMQKMVNNDFNFDDVN…	3648	1	1	1	701.33	2	-0.0006	51	62	0	66.52	4.3e-06	R	QDAILSGEYDYK	N				Eyal_WJ_July_2015.5781.5781.2 File:~Eyal_WJ_July_2015.raw~, NativeID:~controllerType=0 controllerNumber=1 scan=5781~
2	2::tr|C6K481|C6K481_APIME	Major royal jelly protein 1 OS=Apis mellifera PE=2 SV=1	1810	54	1.4e-177	49311	506	469	27	26	80.3	5.1	MTRLFMLVCLGIVCQGTTGNILRGESLNKSLPILHEWKFFDYDFGSDERRQDAILSGEYDYKNNYPSDIDQWHDKIFVTMLRYNGVPSSLNVISKKVGDGGPLLQPYPDWSFAKYDDCSGIVSASKLAIDKCDRLWVLDSGLVNNTQPMCSPKLLTFDLTTSQLLKQVEIPHDVAVNATTGKGRLSSLAVQSLDCNTNSDTMVYIADEKGEGLIVYHNSDDSFHRLTSNTFDYDPKFTKMTIDGESYTAQDGISGMALSPMTNNLYYSPVASTSLYYVNTEQFRTSDYQQNDIHYEGVQNILDTQSSAKVVSKSGVLFFGLVGDSALGCWNEHRTLERHNIRTVAQSDETLQMIASMKIKEALPHVPIFDRYINREYILVLSNKMQKMVNNDFNFDDVN…	3649	1	1	1	701.331	2	0.0005	51	62	0	77.86	3.2e-07	R	QDAILSGEYDYK	N				Eyal_WJ_July_2015.6090.6090.2 File:~Eyal_WJ_July_2015.raw~, NativeID:~controllerType=0 controllerNumber=1 scan=6090~
2	2::tr|C6K481|C6K481_APIME	Major royal jelly protein 1 OS=Apis mellifera PE=2 SV=1	1810	54	1.4e-177	49311	506	469	27	26	80.3	5.1	MTRLFMLVCLGIVCQGTTGNILRGESLNKSLPILHEWKFFDYDFGSDERRQDAILSGEYDYKNNYPSDIDQWHDKIFVTMLRYNGVPSSLNVISKKVGDGGPLLQPYPDWSFAKYDDCSGIVSASKLAIDKCDRLWVLDSGLVNNTQPMCSPKLLTFDLTTSQLLKQVEIPHDVAVNATTGKGRLSSLAVQSLDCNTNSDTMVYIADEKGEGLIVYHNSDDSFHRLTSNTFDYDPKFTKMTIDGESYTAQDGISGMALSPMTNNLYYSPVASTSLYYVNTEQFRTSDYQQNDIHYEGVQNILDTQSSAKVVSKSGVLFFGLVGDSALGCWNEHRTLERHNIRTVAQSDETLQMIASMKIKEALPHVPIFDRYINREYILVLSNKMQKMVNNDFNFDDVN…	3650	1	1	1	701.331	2	0.001	51	62	0	81.18	1.5e-07	R	QDAILSGEYDYK	N				Eyal_WJ_July_2015.6074.6074.2 File:~Eyal_WJ_July_2015.raw~, NativeID:~controllerType=0 controllerNumber=1 scan=6074~
2	2::tr|C6K481|C6K481_APIME	Major royal jelly protein 1 OS=Apis mellifera PE=2 SV=1	1810	54	1.4e-177	49311	506	469	27	26	80.3	5.1	MTRLFMLVCLGIVCQGTTGNILRGESLNKSLPILHEWKFFDYDFGSDERRQDAILSGEYDYKNNYPSDIDQWHDKIFVTMLRYNGVPSSLNVISKKVGDGGPLLQPYPDWSFAKYDDCSGIVSASKLAIDKCDRLWVLDSGLVNNTQPMCSPKLLTFDLTTSQLLKQVEIPHDVAVNATTGKGRLSSLAVQSLDCNTNSDTMVYIADEKGEGLIVYHNSDDSFHRLTSNTFDYDPKFTKMTIDGESYTAQDGISGMALSPMTNNLYYSPVASTSLYYVNTEQFRTSDYQQNDIHYEGVQNILDTQSSAKVVSKSGVLFFGLVGDSALGCWNEHRTLERHNIRTVAQSDETLQMIASMKIKEALPHVPIFDRYINREYILVLSNKMQKMVNNDFNFDDVN…	3651	1	1	1	701.331	2	0.0014	51	62	0	83.62	8.6e-08	R	QDAILSGEYDYK	N				Eyal_WJ_July_2015.5794.5794.2 File:~Eyal_WJ_July_2015.raw~, NativeID:~controllerType=0 controllerNumber=1 scan=5794~
2	2::tr|C6K481|C6K481_APIME	Major royal jelly protein 1 OS=Apis mellifera PE=2 SV=1	1810	54	1.4e-177	49311	506	469	27	26	80.3	5.1	MTRLFMLVCLGIVCQGTTGNILRGESLNKSLPILHEWKFFDYDFGSDERRQDAILSGEYDYKNNYPSDIDQWHDKIFVTMLRYNGVPSSLNVISKKVGDGGPLLQPYPDWSFAKYDDCSGIVSASKLAIDKCDRLWVLDSGLVNNTQPMCSPKLLTFDLTTSQLLKQVEIPHDVAVNATTGKGRLSSLAVQSLDCNTNSDTMVYIADEKGEGLIVYHNSDDSFHRLTSNTFDYDPKFTKMTIDGESYTAQDGISGMALSPMTNNLYYSPVASTSLYYVNTEQFRTSDYQQNDIHYEGVQNILDTQSSAKVVSKSGVLFFGLVGDSALGCWNEHRTLERHNIRTVAQSDETLQMIASMKIKEALPHVPIFDRYINREYILVLSNKMQKMVNNDFNFDDVN…	4107	1	1	1	498.221	3	0.001	416	427	1	21.7	0.076	R	CENPDNDRTPFK	I				Eyal_WJ_July_2015.3053.3053.3 File:~Eyal_WJ_July_2015.raw~, NativeID:~controllerType=0 controllerNumber=1 scan=3053~
2	2::tr|C6K481|C6K481_APIME	Major royal jelly protein 1 OS=Apis mellifera PE=2 SV=1	1810	54	1.4e-177	49311	506	469	27	26	80.3	5.1	MTRLFMLVCLGIVCQGTTGNILRGESLNKSLPILHEWKFFDYDFGSDERRQDAILSGEYDYKNNYPSDIDQWHDKIFVTMLRYNGVPSSLNVISKKVGDGGPLLQPYPDWSFAKYDDCSGIVSASKLAIDKCDRLWVLDSGLVNNTQPMCSPKLLTFDLTTSQLLKQVEIPHDVAVNATTGKGRLSSLAVQSLDCNTNSDTMVYIADEKGEGLIVYHNSDDSFHRLTSNTFDYDPKFTKMTIDGESYTAQDGISGMALSPMTNNLYYSPVASTSLYYVNTEQFRTSDYQQNDIHYEGVQNILDTQSSAKVVSKSGVLFFGLVGDSALGCWNEHRTLERHNIRTVAQSDETLQMIASMKIKEALPHVPIFDRYINREYILVLSNKMQKMVNNDFNFDDVN…	4115	1	1	1	746.932	2	-0.0046	154	166	0	74.78	4.1e-07	K	LLTFDLTTSQLLK	Q				Eyal_WJ_July_2015.11508.11508.2 File:~Eyal_WJ_July_2015.raw~, NativeID:~controllerType=0 controllerNumber=1 scan=11508~
2	2::tr|C6K481|C6K481_APIME	Major royal jelly protein 1 OS=Apis mellifera PE=2 SV=1	1810	54	1.4e-177	49311	506	469	27	26	80.3	5.1	MTRLFMLVCLGIVCQGTTGNILRGESLNKSLPILHEWKFFDYDFGSDERRQDAILSGEYDYKNNYPSDIDQWHDKIFVTMLRYNGVPSSLNVISKKVGDGGPLLQPYPDWSFAKYDDCSGIVSASKLAIDKCDRLWVLDSGLVNNTQPMCSPKLLTFDLTTSQLLKQVEIPHDVAVNATTGKGRLSSLAVQSLDCNTNSDTMVYIADEKGEGLIVYHNSDDSFHRLTSNTFDYDPKFTKMTIDGESYTAQDGISGMALSPMTNNLYYSPVASTSLYYVNTEQFRTSDYQQNDIHYEGVQNILDTQSSAKVVSKSGVLFFGLVGDSALGCWNEHRTLERHNIRTVAQSDETLQMIASMKIKEALPHVPIFDRYINREYILVLSNKMQKMVNNDFNFDDVN…	4116	1	1	1	746.933	2	-0.0031	154	166	0	68.89	1.6e-06	K	LLTFDLTTSQLLK	Q				Eyal_WJ_July_2015.11645.11645.2 File:~Eyal_WJ_July_2015.raw~, NativeID:~controllerType=0 controllerNumber=1 scan=11645~
2	2::tr|C6K481|C6K481_APIME	Major royal jelly protein 1 OS=Apis mellifera PE=2 SV=1	1810	54	1.4e-177	49311	506	469	27	26	80.3	5.1	MTRLFMLVCLGIVCQGTTGNILRGESLNKSLPILHEWKFFDYDFGSDERRQDAILSGEYDYKNNYPSDIDQWHDKIFVTMLRYNGVPSSLNVISKKVGDGGPLLQPYPDWSFAKYDDCSGIVSASKLAIDKCDRLWVLDSGLVNNTQPMCSPKLLTFDLTTSQLLKQVEIPHDVAVNATTGKGRLSSLAVQSLDCNTNSDTMVYIADEKGEGLIVYHNSDDSFHRLTSNTFDYDPKFTKMTIDGESYTAQDGISGMALSPMTNNLYYSPVASTSLYYVNTEQFRTSDYQQNDIHYEGVQNILDTQSSAKVVSKSGVLFFGLVGDSALGCWNEHRTLERHNIRTVAQSDETLQMIASMKIKEALPHVPIFDRYINREYILVLSNKMQKMVNNDFNFDDVN…	4117	1	1	1	746.933	2	-0.0025	154	166	0	61.23	9.6e-06	K	LLTFDLTTSQLLK	Q				Eyal_WJ_July_2015.11506.11506.2 File:~Eyal_WJ_July_2015.raw~, NativeID:~controllerType=0 controllerNumber=1 scan=11506~
2	2::tr|C6K481|C6K481_APIME	Major royal jelly protein 1 OS=Apis mellifera PE=2 SV=1	1810	54	1.4e-177	49311	506	469	27	26	80.3	5.1	MTRLFMLVCLGIVCQGTTGNILRGESLNKSLPILHEWKFFDYDFGSDERRQDAILSGEYDYKNNYPSDIDQWHDKIFVTMLRYNGVPSSLNVISKKVGDGGPLLQPYPDWSFAKYDDCSGIVSASKLAIDKCDRLWVLDSGLVNNTQPMCSPKLLTFDLTTSQLLKQVEIPHDVAVNATTGKGRLSSLAVQSLDCNTNSDTMVYIADEKGEGLIVYHNSDDSFHRLTSNTFDYDPKFTKMTIDGESYTAQDGISGMALSPMTNNLYYSPVASTSLYYVNTEQFRTSDYQQNDIHYEGVQNILDTQSSAKVVSKSGVLFFGLVGDSALGCWNEHRTLERHNIRTVAQSDETLQMIASMKIKEALPHVPIFDRYINREYILVLSNKMQKMVNNDFNFDDVN…	4118	1	1	1	746.934	2	-0.0021	154	166	0	75.36	3.6e-07	K	LLTFDLTTSQLLK	Q				Eyal_WJ_July_2015.11905.11905.2 File:~Eyal_WJ_July_2015.raw~, NativeID:~controllerType=0 controllerNumber=1 scan=11905~
2	2::tr|C6K481|C6K481_APIME	Major royal jelly protein 1 OS=Apis mellifera PE=2 SV=1	1810	54	1.4e-177	49311	506	469	27	26	80.3	5.1	MTRLFMLVCLGIVCQGTTGNILRGESLNKSLPILHEWKFFDYDFGSDERRQDAILSGEYDYKNNYPSDIDQWHDKIFVTMLRYNGVPSSLNVISKKVGDGGPLLQPYPDWSFAKYDDCSGIVSASKLAIDKCDRLWVLDSGLVNNTQPMCSPKLLTFDLTTSQLLKQVEIPHDVAVNATTGKGRLSSLAVQSLDCNTNSDTMVYIADEKGEGLIVYHNSDDSFHRLTSNTFDYDPKFTKMTIDGESYTAQDGISGMALSPMTNNLYYSPVASTSLYYVNTEQFRTSDYQQNDIHYEGVQNILDTQSSAKVVSKSGVLFFGLVGDSALGCWNEHRTLERHNIRTVAQSDETLQMIASMKIKEALPHVPIFDRYINREYILVLSNKMQKMVNNDFNFDDVN…	4119	1	1	1	746.934	2	-0.002	154	166	0	75.58	3.4e-07	K	LLTFDLTTSQLLK	Q				Eyal_WJ_July_2015.11907.11907.2 File:~Eyal_WJ_July_2015.raw~, NativeID:~controllerType=0 controllerNumber=1 scan=11907~
2	2::tr|C6K481|C6K481_APIME	Major royal jelly protein 1 OS=Apis mellifera PE=2 SV=1	1810	54	1.4e-177	49311	506	469	27	26	80.3	5.1	MTRLFMLVCLGIVCQGTTGNILRGESLNKSLPILHEWKFFDYDFGSDERRQDAILSGEYDYKNNYPSDIDQWHDKIFVTMLRYNGVPSSLNVISKKVGDGGPLLQPYPDWSFAKYDDCSGIVSASKLAIDKCDRLWVLDSGLVNNTQPMCSPKLLTFDLTTSQLLKQVEIPHDVAVNATTGKGRLSSLAVQSLDCNTNSDTMVYIADEKGEGLIVYHNSDDSFHRLTSNTFDYDPKFTKMTIDGESYTAQDGISGMALSPMTNNLYYSPVASTSLYYVNTEQFRTSDYQQNDIHYEGVQNILDTQSSAKVVSKSGVLFFGLVGDSALGCWNEHRTLERHNIRTVAQSDETLQMIASMKIKEALPHVPIFDRYINREYILVLSNKMQKMVNNDFNFDDVN…	4120	1	1	1	746.934	2	-0.0016	154	166	0	55.52	3.2e-05	K	LLTFDLTTSQLLK	Q				Eyal_WJ_July_2015.10020.10020.2 File:~Eyal_WJ_July_2015.raw~, NativeID:~controllerType=0 controllerNumber=1 scan=10020~
2	2::tr|C6K481|C6K481_APIME	Major royal jelly protein 1 OS=Apis mellifera PE=2 SV=1	1810	54	1.4e-177	49311	506	469	27	26	80.3	5.1	MTRLFMLVCLGIVCQGTTGNILRGESLNKSLPILHEWKFFDYDFGSDERRQDAILSGEYDYKNNYPSDIDQWHDKIFVTMLRYNGVPSSLNVISKKVGDGGPLLQPYPDWSFAKYDDCSGIVSASKLAIDKCDRLWVLDSGLVNNTQPMCSPKLLTFDLTTSQLLKQVEIPHDVAVNATTGKGRLSSLAVQSLDCNTNSDTMVYIADEKGEGLIVYHNSDDSFHRLTSNTFDYDPKFTKMTIDGESYTAQDGISGMALSPMTNNLYYSPVASTSLYYVNTEQFRTSDYQQNDIHYEGVQNILDTQSSAKVVSKSGVLFFGLVGDSALGCWNEHRTLERHNIRTVAQSDETLQMIASMKIKEALPHVPIFDRYINREYILVLSNKMQKMVNNDFNFDDVN…	4121	1	1	1	746.934	2	-0.0015	154	166	0	66.99	2.3e-06	K	LLTFDLTTSQLLK	Q				Eyal_WJ_July_2015.11773.11773.2 File:~Eyal_WJ_July_2015.raw~, NativeID:~controllerType=0 controllerNumber=1 scan=11773~
2	2::tr|C6K481|C6K481_APIME	Major royal jelly protein 1 OS=Apis mellifera PE=2 SV=1	1810	54	1.4e-177	49311	506	469	27	26	80.3	5.1	MTRLFMLVCLGIVCQGTTGNILRGESLNKSLPILHEWKFFDYDFGSDERRQDAILSGEYDYKNNYPSDIDQWHDKIFVTMLRYNGVPSSLNVISKKVGDGGPLLQPYPDWSFAKYDDCSGIVSASKLAIDKCDRLWVLDSGLVNNTQPMCSPKLLTFDLTTSQLLKQVEIPHDVAVNATTGKGRLSSLAVQSLDCNTNSDTMVYIADEKGEGLIVYHNSDDSFHRLTSNTFDYDPKFTKMTIDGESYTAQDGISGMALSPMTNNLYYSPVASTSLYYVNTEQFRTSDYQQNDIHYEGVQNILDTQSSAKVVSKSGVLFFGLVGDSALGCWNEHRTLERHNIRTVAQSDETLQMIASMKIKEALPHVPIFDRYINREYILVLSNKMQKMVNNDFNFDDVN…	4122	1	1	1	746.934	2	-0.0014	154	166	0	72.12	7.1e-07	K	LLTFDLTTSQLLK	Q				Eyal_WJ_July_2015.11325.11325.2 File:~Eyal_WJ_July_2015.raw~, NativeID:~controllerType=0 controllerNumber=1 scan=11325~
2	2::tr|C6K481|C6K481_APIME	Major royal jelly protein 1 OS=Apis mellifera PE=2 SV=1	1810	54	1.4e-177	49311	506	469	27	26	80.3	5.1	MTRLFMLVCLGIVCQGTTGNILRGESLNKSLPILHEWKFFDYDFGSDERRQDAILSGEYDYKNNYPSDIDQWHDKIFVTMLRYNGVPSSLNVISKKVGDGGPLLQPYPDWSFAKYDDCSGIVSASKLAIDKCDRLWVLDSGLVNNTQPMCSPKLLTFDLTTSQLLKQVEIPHDVAVNATTGKGRLSSLAVQSLDCNTNSDTMVYIADEKGEGLIVYHNSDDSFHRLTSNTFDYDPKFTKMTIDGESYTAQDGISGMALSPMTNNLYYSPVASTSLYYVNTEQFRTSDYQQNDIHYEGVQNILDTQSSAKVVSKSGVLFFGLVGDSALGCWNEHRTLERHNIRTVAQSDETLQMIASMKIKEALPHVPIFDRYINREYILVLSNKMQKMVNNDFNFDDVN…	4123	1	1	1	498.292	3	-0.0013	154	166	0	45.84	0.0003	K	LLTFDLTTSQLLK	Q				Eyal_WJ_July_2015.10145.10145.3 File:~Eyal_WJ_July_2015.raw~, NativeID:~controllerType=0 controllerNumber=1 scan=10145~
2	2::tr|C6K481|C6K481_APIME	Major royal jelly protein 1 OS=Apis mellifera PE=2 SV=1	1810	54	1.4e-177	49311	506	469	27	26	80.3	5.1	MTRLFMLVCLGIVCQGTTGNILRGESLNKSLPILHEWKFFDYDFGSDERRQDAILSGEYDYKNNYPSDIDQWHDKIFVTMLRYNGVPSSLNVISKKVGDGGPLLQPYPDWSFAKYDDCSGIVSASKLAIDKCDRLWVLDSGLVNNTQPMCSPKLLTFDLTTSQLLKQVEIPHDVAVNATTGKGRLSSLAVQSLDCNTNSDTMVYIADEKGEGLIVYHNSDDSFHRLTSNTFDYDPKFTKMTIDGESYTAQDGISGMALSPMTNNLYYSPVASTSLYYVNTEQFRTSDYQQNDIHYEGVQNILDTQSSAKVVSKSGVLFFGLVGDSALGCWNEHRTLERHNIRTVAQSDETLQMIASMKIKEALPHVPIFDRYINREYILVLSNKMQKMVNNDFNFDDVN…	4124	1	1	1	746.934	2	-0.0011	154	166	0	71.72	7.8e-07	K	LLTFDLTTSQLLK	Q				Eyal_WJ_July_2015.12056.12056.2 File:~Eyal_WJ_July_2015.raw~, NativeID:~controllerType=0 controllerNumber=1 scan=12056~
2	2::tr|C6K481|C6K481_APIME	Major royal jelly protein 1 OS=Apis mellifera PE=2 SV=1	1810	54	1.4e-177	49311	506	469	27	26	80.3	5.1	MTRLFMLVCLGIVCQGTTGNILRGESLNKSLPILHEWKFFDYDFGSDERRQDAILSGEYDYKNNYPSDIDQWHDKIFVTMLRYNGVPSSLNVISKKVGDGGPLLQPYPDWSFAKYDDCSGIVSASKLAIDKCDRLWVLDSGLVNNTQPMCSPKLLTFDLTTSQLLKQVEIPHDVAVNATTGKGRLSSLAVQSLDCNTNSDTMVYIADEKGEGLIVYHNSDDSFHRLTSNTFDYDPKFTKMTIDGESYTAQDGISGMALSPMTNNLYYSPVASTSLYYVNTEQFRTSDYQQNDIHYEGVQNILDTQSSAKVVSKSGVLFFGLVGDSALGCWNEHRTLERHNIRTVAQSDETLQMIASMKIKEALPHVPIFDRYINREYILVLSNKMQKMVNNDFNFDDVN…	4125	1	1	1	746.934	2	-0.001	154	166	0	72.74	6.1e-07	K	LLTFDLTTSQLLK	Q				Eyal_WJ_July_2015.11643.11643.2 File:~Eyal_WJ_July_2015.raw~, NativeID:~controllerType=0 controllerNumber=1 scan=11643~
2	2::tr|C6K481|C6K481_APIME	Major royal jelly protein 1 OS=Apis mellifera PE=2 SV=1	1810	54	1.4e-177	49311	506	469	27	26	80.3	5.1	MTRLFMLVCLGIVCQGTTGNILRGESLNKSLPILHEWKFFDYDFGSDERRQDAILSGEYDYKNNYPSDIDQWHDKIFVTMLRYNGVPSSLNVISKKVGDGGPLLQPYPDWSFAKYDDCSGIVSASKLAIDKCDRLWVLDSGLVNNTQPMCSPKLLTFDLTTSQLLKQVEIPHDVAVNATTGKGRLSSLAVQSLDCNTNSDTMVYIADEKGEGLIVYHNSDDSFHRLTSNTFDYDPKFTKMTIDGESYTAQDGISGMALSPMTNNLYYSPVASTSLYYVNTEQFRTSDYQQNDIHYEGVQNILDTQSSAKVVSKSGVLFFGLVGDSALGCWNEHRTLERHNIRTVAQSDETLQMIASMKIKEALPHVPIFDRYINREYILVLSNKMQKMVNNDFNFDDVN…	4126	1	1	1	746.934	2	-0.0007	154	166	0	64.99	3.7e-06	K	LLTFDLTTSQLLK	Q				Eyal_WJ_July_2015.11771.11771.2 File:~Eyal_WJ_July_2015.raw~, NativeID:~controllerType=0 controllerNumber=1 scan=11771~
2	2::tr|C6K481|C6K481_APIME	Major royal jelly protein 1 OS=Apis mellifera PE=2 SV=1	1810	54	1.4e-177	49311	506	469	27	26	80.3	5.1	MTRLFMLVCLGIVCQGTTGNILRGESLNKSLPILHEWKFFDYDFGSDERRQDAILSGEYDYKNNYPSDIDQWHDKIFVTMLRYNGVPSSLNVISKKVGDGGPLLQPYPDWSFAKYDDCSGIVSASKLAIDKCDRLWVLDSGLVNNTQPMCSPKLLTFDLTTSQLLKQVEIPHDVAVNATTGKGRLSSLAVQSLDCNTNSDTMVYIADEKGEGLIVYHNSDDSFHRLTSNTFDYDPKFTKMTIDGESYTAQDGISGMALSPMTNNLYYSPVASTSLYYVNTEQFRTSDYQQNDIHYEGVQNILDTQSSAKVVSKSGVLFFGLVGDSALGCWNEHRTLERHNIRTVAQSDETLQMIASMKIKEALPHVPIFDRYINREYILVLSNKMQKMVNNDFNFDDVN…	4127	1	1	1	746.934	2	-0.0007	154	166	0	77.15	2.2e-07	K	LLTFDLTTSQLLK	Q				Eyal_WJ_July_2015.10798.10798.2 File:~Eyal_WJ_July_2015.raw~, NativeID:~controllerType=0 controllerNumber=1 scan=10798~
2	2::tr|C6K481|C6K481_APIME	Major royal jelly protein 1 OS=Apis mellifera PE=2 SV=1	1810	54	1.4e-177	49311	506	469	27	26	80.3	5.1	MTRLFMLVCLGIVCQGTTGNILRGESLNKSLPILHEWKFFDYDFGSDERRQDAILSGEYDYKNNYPSDIDQWHDKIFVTMLRYNGVPSSLNVISKKVGDGGPLLQPYPDWSFAKYDDCSGIVSASKLAIDKCDRLWVLDSGLVNNTQPMCSPKLLTFDLTTSQLLKQVEIPHDVAVNATTGKGRLSSLAVQSLDCNTNSDTMVYIADEKGEGLIVYHNSDDSFHRLTSNTFDYDPKFTKMTIDGESYTAQDGISGMALSPMTNNLYYSPVASTSLYYVNTEQFRTSDYQQNDIHYEGVQNILDTQSSAKVVSKSGVLFFGLVGDSALGCWNEHRTLERHNIRTVAQSDETLQMIASMKIKEALPHVPIFDRYINREYILVLSNKMQKMVNNDFNFDDVN…	4128	1	1	1	746.934	2	-0.0004	154	166	0	79.71	1.2e-07	K	LLTFDLTTSQLLK	Q				Eyal_WJ_July_2015.10982.10982.2 File:~Eyal_WJ_July_2015.raw~, NativeID:~controllerType=0 controllerNumber=1 scan=10982~
2	2::tr|C6K481|C6K481_APIME	Major royal jelly protein 1 OS=Apis mellifera PE=2 SV=1	1810	54	1.4e-177	49311	506	469	27	26	80.3	5.1	MTRLFMLVCLGIVCQGTTGNILRGESLNKSLPILHEWKFFDYDFGSDERRQDAILSGEYDYKNNYPSDIDQWHDKIFVTMLRYNGVPSSLNVISKKVGDGGPLLQPYPDWSFAKYDDCSGIVSASKLAIDKCDRLWVLDSGLVNNTQPMCSPKLLTFDLTTSQLLKQVEIPHDVAVNATTGKGRLSSLAVQSLDCNTNSDTMVYIADEKGEGLIVYHNSDDSFHRLTSNTFDYDPKFTKMTIDGESYTAQDGISGMALSPMTNNLYYSPVASTSLYYVNTEQFRTSDYQQNDIHYEGVQNILDTQSSAKVVSKSGVLFFGLVGDSALGCWNEHRTLERHNIRTVAQSDETLQMIASMKIKEALPHVPIFDRYINREYILVLSNKMQKMVNNDFNFDDVN…	4129	1	1	1	746.935	2	-0.0003	154	166	0	86.87	2.4e-08	K	LLTFDLTTSQLLK	Q				Eyal_WJ_July_2015.10543.10543.2 File:~Eyal_WJ_July_2015.raw~, NativeID:~controllerType=0 controllerNumber=1 scan=10543~
2	2::tr|C6K481|C6K481_APIME	Major royal jelly protein 1 OS=Apis mellifera PE=2 SV=1	1810	54	1.4e-177	49311	506	469	27	26	80.3	5.1	MTRLFMLVCLGIVCQGTTGNILRGESLNKSLPILHEWKFFDYDFGSDERRQDAILSGEYDYKNNYPSDIDQWHDKIFVTMLRYNGVPSSLNVISKKVGDGGPLLQPYPDWSFAKYDDCSGIVSASKLAIDKCDRLWVLDSGLVNNTQPMCSPKLLTFDLTTSQLLKQVEIPHDVAVNATTGKGRLSSLAVQSLDCNTNSDTMVYIADEKGEGLIVYHNSDDSFHRLTSNTFDYDPKFTKMTIDGESYTAQDGISGMALSPMTNNLYYSPVASTSLYYVNTEQFRTSDYQQNDIHYEGVQNILDTQSSAKVVSKSGVLFFGLVGDSALGCWNEHRTLERHNIRTVAQSDETLQMIASMKIKEALPHVPIFDRYINREYILVLSNKMQKMVNNDFNFDDVN…	4130	1	1	1	498.292	3	0.0004	154	166	0	38.24	0.0017	K	LLTFDLTTSQLLK	Q				Eyal_WJ_July_2015.10158.10158.3 File:~Eyal_WJ_July_2015.raw~, NativeID:~controllerType=0 controllerNumber=1 scan=10158~
2	2::tr|C6K481|C6K481_APIME	Major royal jelly protein 1 OS=Apis mellifera PE=2 SV=1	1810	54	1.4e-177	49311	506	469	27	26	80.3	5.1	MTRLFMLVCLGIVCQGTTGNILRGESLNKSLPILHEWKFFDYDFGSDERRQDAILSGEYDYKNNYPSDIDQWHDKIFVTMLRYNGVPSSLNVISKKVGDGGPLLQPYPDWSFAKYDDCSGIVSASKLAIDKCDRLWVLDSGLVNNTQPMCSPKLLTFDLTTSQLLKQVEIPHDVAVNATTGKGRLSSLAVQSLDCNTNSDTMVYIADEKGEGLIVYHNSDDSFHRLTSNTFDYDPKFTKMTIDGESYTAQDGISGMALSPMTNNLYYSPVASTSLYYVNTEQFRTSDYQQNDIHYEGVQNILDTQSSAKVVSKSGVLFFGLVGDSALGCWNEHRTLERHNIRTVAQSDETLQMIASMKIKEALPHVPIFDRYINREYILVLSNKMQKMVNNDFNFDDVN…	4131	1	1	1	746.935	2	0.0005	154	166	0	82.96	5.9e-08	K	LLTFDLTTSQLLK	Q				Eyal_WJ_July_2015.12061.12061.2 File:~Eyal_WJ_July_2015.raw~, NativeID:~controllerType=0 controllerNumber=1 scan=12061~
2	2::tr|C6K481|C6K481_APIME	Major royal jelly protein 1 OS=Apis mellifera PE=2 SV=1	1810	54	1.4e-177	49311	506	469	27	26	80.3	5.1	MTRLFMLVCLGIVCQGTTGNILRGESLNKSLPILHEWKFFDYDFGSDERRQDAILSGEYDYKNNYPSDIDQWHDKIFVTMLRYNGVPSSLNVISKKVGDGGPLLQPYPDWSFAKYDDCSGIVSASKLAIDKCDRLWVLDSGLVNNTQPMCSPKLLTFDLTTSQLLKQVEIPHDVAVNATTGKGRLSSLAVQSLDCNTNSDTMVYIADEKGEGLIVYHNSDDSFHRLTSNTFDYDPKFTKMTIDGESYTAQDGISGMALSPMTNNLYYSPVASTSLYYVNTEQFRTSDYQQNDIHYEGVQNILDTQSSAKVVSKSGVLFFGLVGDSALGCWNEHRTLERHNIRTVAQSDETLQMIASMKIKEALPHVPIFDRYINREYILVLSNKMQKMVNNDFNFDDVN…	4132	1	1	1	746.935	2	0.0006	154	166	0	75.99	2.9e-07	K	LLTFDLTTSQLLK	Q				Eyal_WJ_July_2015.11140.11140.2 File:~Eyal_WJ_July_2015.raw~, NativeID:~controllerType=0 controllerNumber=1 scan=11140~
2	2::tr|C6K481|C6K481_APIME	Major royal jelly protein 1 OS=Apis mellifera PE=2 SV=1	1810	54	1.4e-177	49311	506	469	27	26	80.3	5.1	MTRLFMLVCLGIVCQGTTGNILRGESLNKSLPILHEWKFFDYDFGSDERRQDAILSGEYDYKNNYPSDIDQWHDKIFVTMLRYNGVPSSLNVISKKVGDGGPLLQPYPDWSFAKYDDCSGIVSASKLAIDKCDRLWVLDSGLVNNTQPMCSPKLLTFDLTTSQLLKQVEIPHDVAVNATTGKGRLSSLAVQSLDCNTNSDTMVYIADEKGEGLIVYHNSDDSFHRLTSNTFDYDPKFTKMTIDGESYTAQDGISGMALSPMTNNLYYSPVASTSLYYVNTEQFRTSDYQQNDIHYEGVQNILDTQSSAKVVSKSGVLFFGLVGDSALGCWNEHRTLERHNIRTVAQSDETLQMIASMKIKEALPHVPIFDRYINREYILVLSNKMQKMVNNDFNFDDVN…	4133	1	1	1	746.935	2	0.0007	154	166	0	67.96	1.9e-06	K	LLTFDLTTSQLLK	Q				Eyal_WJ_July_2015.11319.11319.2 File:~Eyal_WJ_July_2015.raw~, NativeID:~controllerType=0 controllerNumber=1 scan=11319~
2	2::tr|C6K481|C6K481_APIME	Major royal jelly protein 1 OS=Apis mellifera PE=2 SV=1	1810	54	1.4e-177	49311	506	469	27	26	80.3	5.1	MTRLFMLVCLGIVCQGTTGNILRGESLNKSLPILHEWKFFDYDFGSDERRQDAILSGEYDYKNNYPSDIDQWHDKIFVTMLRYNGVPSSLNVISKKVGDGGPLLQPYPDWSFAKYDDCSGIVSASKLAIDKCDRLWVLDSGLVNNTQPMCSPKLLTFDLTTSQLLKQVEIPHDVAVNATTGKGRLSSLAVQSLDCNTNSDTMVYIADEKGEGLIVYHNSDDSFHRLTSNTFDYDPKFTKMTIDGESYTAQDGISGMALSPMTNNLYYSPVASTSLYYVNTEQFRTSDYQQNDIHYEGVQNILDTQSSAKVVSKSGVLFFGLVGDSALGCWNEHRTLERHNIRTVAQSDETLQMIASMKIKEALPHVPIFDRYINREYILVLSNKMQKMVNNDFNFDDVN…	4134	1	1	1	746.935	2	0.0008	154	166	0	66.41	2.7e-06	K	LLTFDLTTSQLLK	Q				Eyal_WJ_July_2015.11138.11138.2 File:~Eyal_WJ_July_2015.raw~, NativeID:~controllerType=0 controllerNumber=1 scan=11138~
2	2::tr|C6K481|C6K481_APIME	Major royal jelly protein 1 OS=Apis mellifera PE=2 SV=1	1810	54	1.4e-177	49311	506	469	27	26	80.3	5.1	MTRLFMLVCLGIVCQGTTGNILRGESLNKSLPILHEWKFFDYDFGSDERRQDAILSGEYDYKNNYPSDIDQWHDKIFVTMLRYNGVPSSLNVISKKVGDGGPLLQPYPDWSFAKYDDCSGIVSASKLAIDKCDRLWVLDSGLVNNTQPMCSPKLLTFDLTTSQLLKQVEIPHDVAVNATTGKGRLSSLAVQSLDCNTNSDTMVYIADEKGEGLIVYHNSDDSFHRLTSNTFDYDPKFTKMTIDGESYTAQDGISGMALSPMTNNLYYSPVASTSLYYVNTEQFRTSDYQQNDIHYEGVQNILDTQSSAKVVSKSGVLFFGLVGDSALGCWNEHRTLERHNIRTVAQSDETLQMIASMKIKEALPHVPIFDRYINREYILVLSNKMQKMVNNDFNFDDVN…	4135	1	1	1	746.935	2	0.0011	154	166	0	83.41	5e-08	K	LLTFDLTTSQLLK	Q				Eyal_WJ_July_2015.10984.10984.2 File:~Eyal_WJ_July_2015.raw~, NativeID:~controllerType=0 controllerNumber=1 scan=10984~
2	2::tr|C6K481|C6K481_APIME	Major royal jelly protein 1 OS=Apis mellifera PE=2 SV=1	1810	54	1.4e-177	49311	506	469	27	26	80.3	5.1	MTRLFMLVCLGIVCQGTTGNILRGESLNKSLPILHEWKFFDYDFGSDERRQDAILSGEYDYKNNYPSDIDQWHDKIFVTMLRYNGVPSSLNVISKKVGDGGPLLQPYPDWSFAKYDDCSGIVSASKLAIDKCDRLWVLDSGLVNNTQPMCSPKLLTFDLTTSQLLKQVEIPHDVAVNATTGKGRLSSLAVQSLDCNTNSDTMVYIADEKGEGLIVYHNSDDSFHRLTSNTFDYDPKFTKMTIDGESYTAQDGISGMALSPMTNNLYYSPVASTSLYYVNTEQFRTSDYQQNDIHYEGVQNILDTQSSAKVVSKSGVLFFGLVGDSALGCWNEHRTLERHNIRTVAQSDETLQMIASMKIKEALPHVPIFDRYINREYILVLSNKMQKMVNNDFNFDDVN…	4136	1	1	1	746.936	2	0.0018	154	166	0	86.87	2.3e-08	K	LLTFDLTTSQLLK	Q				Eyal_WJ_July_2015.10277.10277.2 File:~Eyal_WJ_July_2015.raw~, NativeID:~controllerType=0 controllerNumber=1 scan=10277~
2	2::tr|C6K481|C6K481_APIME	Major royal jelly protein 1 OS=Apis mellifera PE=2 SV=1	1810	54	1.4e-177	49311	506	469	27	26	80.3	5.1	MTRLFMLVCLGIVCQGTTGNILRGESLNKSLPILHEWKFFDYDFGSDERRQDAILSGEYDYKNNYPSDIDQWHDKIFVTMLRYNGVPSSLNVISKKVGDGGPLLQPYPDWSFAKYDDCSGIVSASKLAIDKCDRLWVLDSGLVNNTQPMCSPKLLTFDLTTSQLLKQVEIPHDVAVNATTGKGRLSSLAVQSLDCNTNSDTMVYIADEKGEGLIVYHNSDDSFHRLTSNTFDYDPKFTKMTIDGESYTAQDGISGMALSPMTNNLYYSPVASTSLYYVNTEQFRTSDYQQNDIHYEGVQNILDTQSSAKVVSKSGVLFFGLVGDSALGCWNEHRTLERHNIRTVAQSDETLQMIASMKIKEALPHVPIFDRYINREYILVLSNKMQKMVNNDFNFDDVN…	4137	1	1	1	746.936	2	0.0022	154	166	0	96.49	2.5e-09	K	LLTFDLTTSQLLK	Q				Eyal_WJ_July_2015.10287.10287.2 File:~Eyal_WJ_July_2015.raw~, NativeID:~controllerType=0 controllerNumber=1 scan=10287~
2	2::tr|C6K481|C6K481_APIME	Major royal jelly protein 1 OS=Apis mellifera PE=2 SV=1	1810	54	1.4e-177	49311	506	469	27	26	80.3	5.1	MTRLFMLVCLGIVCQGTTGNILRGESLNKSLPILHEWKFFDYDFGSDERRQDAILSGEYDYKNNYPSDIDQWHDKIFVTMLRYNGVPSSLNVISKKVGDGGPLLQPYPDWSFAKYDDCSGIVSASKLAIDKCDRLWVLDSGLVNNTQPMCSPKLLTFDLTTSQLLKQVEIPHDVAVNATTGKGRLSSLAVQSLDCNTNSDTMVYIADEKGEGLIVYHNSDDSFHRLTSNTFDYDPKFTKMTIDGESYTAQDGISGMALSPMTNNLYYSPVASTSLYYVNTEQFRTSDYQQNDIHYEGVQNILDTQSSAKVVSKSGVLFFGLVGDSALGCWNEHRTLERHNIRTVAQSDETLQMIASMKIKEALPHVPIFDRYINREYILVLSNKMQKMVNNDFNFDDVN…	4138	1	1	1	746.936	2	0.0022	154	166	0	86.81	2.3e-08	K	LLTFDLTTSQLLK	Q				Eyal_WJ_July_2015.10796.10796.2 File:~Eyal_WJ_July_2015.raw~, NativeID:~controllerType=0 controllerNumber=1 scan=10796~
2	2::tr|C6K481|C6K481_APIME	Major royal jelly protein 1 OS=Apis mellifera PE=2 SV=1	1810	54	1.4e-177	49311	506	469	27	26	80.3	5.1	MTRLFMLVCLGIVCQGTTGNILRGESLNKSLPILHEWKFFDYDFGSDERRQDAILSGEYDYKNNYPSDIDQWHDKIFVTMLRYNGVPSSLNVISKKVGDGGPLLQPYPDWSFAKYDDCSGIVSASKLAIDKCDRLWVLDSGLVNNTQPMCSPKLLTFDLTTSQLLKQVEIPHDVAVNATTGKGRLSSLAVQSLDCNTNSDTMVYIADEKGEGLIVYHNSDDSFHRLTSNTFDYDPKFTKMTIDGESYTAQDGISGMALSPMTNNLYYSPVASTSLYYVNTEQFRTSDYQQNDIHYEGVQNILDTQSSAKVVSKSGVLFFGLVGDSALGCWNEHRTLERHNIRTVAQSDETLQMIASMKIKEALPHVPIFDRYINREYILVLSNKMQKMVNNDFNFDDVN…	4139	1	1	1	746.936	2	0.0027	154	166	0	89.66	1.2e-08	K	LLTFDLTTSQLLK	Q				Eyal_WJ_July_2015.10532.10532.2 File:~Eyal_WJ_July_2015.raw~, NativeID:~controllerType=0 controllerNumber=1 scan=10532~
2	2::tr|C6K481|C6K481_APIME	Major royal jelly protein 1 OS=Apis mellifera PE=2 SV=1	1810	54	1.4e-177	49311	506	469	27	26	80.3	5.1	MTRLFMLVCLGIVCQGTTGNILRGESLNKSLPILHEWKFFDYDFGSDERRQDAILSGEYDYKNNYPSDIDQWHDKIFVTMLRYNGVPSSLNVISKKVGDGGPLLQPYPDWSFAKYDDCSGIVSASKLAIDKCDRLWVLDSGLVNNTQPMCSPKLLTFDLTTSQLLKQVEIPHDVAVNATTGKGRLSSLAVQSLDCNTNSDTMVYIADEKGEGLIVYHNSDDSFHRLTSNTFDYDPKFTKMTIDGESYTAQDGISGMALSPMTNNLYYSPVASTSLYYVNTEQFRTSDYQQNDIHYEGVQNILDTQSSAKVVSKSGVLFFGLVGDSALGCWNEHRTLERHNIRTVAQSDETLQMIASMKIKEALPHVPIFDRYINREYILVLSNKMQKMVNNDFNFDDVN…	4140	1	1	1	746.936	2	0.0028	154	166	0	60.72	9.1e-06	K	LLTFDLTTSQLLK	Q				Eyal_WJ_July_2015.10028.10028.2 File:~Eyal_WJ_July_2015.raw~, NativeID:~controllerType=0 controllerNumber=1 scan=10028~
2	2::tr|C6K481|C6K481_APIME	Major royal jelly protein 1 OS=Apis mellifera PE=2 SV=1	1810	54	1.4e-177	49311	506	469	27	26	80.3	5.1	MTRLFMLVCLGIVCQGTTGNILRGESLNKSLPILHEWKFFDYDFGSDERRQDAILSGEYDYKNNYPSDIDQWHDKIFVTMLRYNGVPSSLNVISKKVGDGGPLLQPYPDWSFAKYDDCSGIVSASKLAIDKCDRLWVLDSGLVNNTQPMCSPKLLTFDLTTSQLLKQVEIPHDVAVNATTGKGRLSSLAVQSLDCNTNSDTMVYIADEKGEGLIVYHNSDDSFHRLTSNTFDYDPKFTKMTIDGESYTAQDGISGMALSPMTNNLYYSPVASTSLYYVNTEQFRTSDYQQNDIHYEGVQNILDTQSSAKVVSKSGVLFFGLVGDSALGCWNEHRTLERHNIRTVAQSDETLQMIASMKIKEALPHVPIFDRYINREYILVLSNKMQKMVNNDFNFDDVN…	4239	2	1	1	754.385	2	-0.0373	83	96	1	43.79	0.0015	R	YNGVPSSLNVISKK	V		2 Deamidated (NQ)	0.01000000100000.0	Eyal_WJ_July_2015.6836.6836.2 File:~Eyal_WJ_July_2015.raw~, NativeID:~controllerType=0 controllerNumber=1 scan=6836~
2	2::tr|C6K481|C6K481_APIME	Major royal jelly protein 1 OS=Apis mellifera PE=2 SV=1	1810	54	1.4e-177	49311	506	469	27	26	80.3	5.1	MTRLFMLVCLGIVCQGTTGNILRGESLNKSLPILHEWKFFDYDFGSDERRQDAILSGEYDYKNNYPSDIDQWHDKIFVTMLRYNGVPSSLNVISKKVGDGGPLLQPYPDWSFAKYDDCSGIVSASKLAIDKCDRLWVLDSGLVNNTQPMCSPKLLTFDLTTSQLLKQVEIPHDVAVNATTGKGRLSSLAVQSLDCNTNSDTMVYIADEKGEGLIVYHNSDDSFHRLTSNTFDYDPKFTKMTIDGESYTAQDGISGMALSPMTNNLYYSPVASTSLYYVNTEQFRTSDYQQNDIHYEGVQNILDTQSSAKVVSKSGVLFFGLVGDSALGCWNEHRTLERHNIRTVAQSDETLQMIASMKIKEALPHVPIFDRYINREYILVLSNKMQKMVNNDFNFDDVN…	4369	1	1	1	384.473	4	-0.0026	359	371	1	33.35	0.0073	K	IKEALPHVPIFDR	Y				Eyal_WJ_July_2015.7035.7035.4 File:~Eyal_WJ_July_2015.raw~, NativeID:~controllerType=0 controllerNumber=1 scan=7035~
2	2::tr|C6K481|C6K481_APIME	Major royal jelly protein 1 OS=Apis mellifera PE=2 SV=1	1810	54	1.4e-177	49311	506	469	27	26	80.3	5.1	MTRLFMLVCLGIVCQGTTGNILRGESLNKSLPILHEWKFFDYDFGSDERRQDAILSGEYDYKNNYPSDIDQWHDKIFVTMLRYNGVPSSLNVISKKVGDGGPLLQPYPDWSFAKYDDCSGIVSASKLAIDKCDRLWVLDSGLVNNTQPMCSPKLLTFDLTTSQLLKQVEIPHDVAVNATTGKGRLSSLAVQSLDCNTNSDTMVYIADEKGEGLIVYHNSDDSFHRLTSNTFDYDPKFTKMTIDGESYTAQDGISGMALSPMTNNLYYSPVASTSLYYVNTEQFRTSDYQQNDIHYEGVQNILDTQSSAKVVSKSGVLFFGLVGDSALGCWNEHRTLERHNIRTVAQSDETLQMIASMKIKEALPHVPIFDRYINREYILVLSNKMQKMVNNDFNFDDVN…	4370	1	1	1	384.474	4	-0.0014	359	371	1	31.2	0.011	K	IKEALPHVPIFDR	Y				Eyal_WJ_July_2015.7030.7030.4 File:~Eyal_WJ_July_2015.raw~, NativeID:~controllerType=0 controllerNumber=1 scan=7030~
2	2::tr|C6K481|C6K481_APIME	Major royal jelly protein 1 OS=Apis mellifera PE=2 SV=1	1810	54	1.4e-177	49311	506	469	27	26	80.3	5.1	MTRLFMLVCLGIVCQGTTGNILRGESLNKSLPILHEWKFFDYDFGSDERRQDAILSGEYDYKNNYPSDIDQWHDKIFVTMLRYNGVPSSLNVISKKVGDGGPLLQPYPDWSFAKYDDCSGIVSASKLAIDKCDRLWVLDSGLVNNTQPMCSPKLLTFDLTTSQLLKQVEIPHDVAVNATTGKGRLSSLAVQSLDCNTNSDTMVYIADEKGEGLIVYHNSDDSFHRLTSNTFDYDPKFTKMTIDGESYTAQDGISGMALSPMTNNLYYSPVASTSLYYVNTEQFRTSDYQQNDIHYEGVQNILDTQSSAKVVSKSGVLFFGLVGDSALGCWNEHRTLERHNIRTVAQSDETLQMIASMKIKEALPHVPIFDRYINREYILVLSNKMQKMVNNDFNFDDVN…	4456	1	1	1	779.378	2	-0.0048	50	62	1	53.52	0.00011	R	RQDAILSGEYDYK	N				Eyal_WJ_July_2015.5537.5537.2 File:~Eyal_WJ_July_2015.raw~, NativeID:~controllerType=0 controllerNumber=1 scan=5537~
2	2::tr|C6K481|C6K481_APIME	Major royal jelly protein 1 OS=Apis mellifera PE=2 SV=1	1810	54	1.4e-177	49311	506	469	27	26	80.3	5.1	MTRLFMLVCLGIVCQGTTGNILRGESLNKSLPILHEWKFFDYDFGSDERRQDAILSGEYDYKNNYPSDIDQWHDKIFVTMLRYNGVPSSLNVISKKVGDGGPLLQPYPDWSFAKYDDCSGIVSASKLAIDKCDRLWVLDSGLVNNTQPMCSPKLLTFDLTTSQLLKQVEIPHDVAVNATTGKGRLSSLAVQSLDCNTNSDTMVYIADEKGEGLIVYHNSDDSFHRLTSNTFDYDPKFTKMTIDGESYTAQDGISGMALSPMTNNLYYSPVASTSLYYVNTEQFRTSDYQQNDIHYEGVQNILDTQSSAKVVSKSGVLFFGLVGDSALGCWNEHRTLERHNIRTVAQSDETLQMIASMKIKEALPHVPIFDRYINREYILVLSNKMQKMVNNDFNFDDVN…	4457	1	1	1	519.922	3	-0.0029	50	62	1	50.05	0.00025	R	RQDAILSGEYDYK	N				Eyal_WJ_July_2015.5228.5228.3 File:~Eyal_WJ_July_2015.raw~, NativeID:~controllerType=0 controllerNumber=1 scan=5228~
2	2::tr|C6K481|C6K481_APIME	Major royal jelly protein 1 OS=Apis mellifera PE=2 SV=1	1810	54	1.4e-177	49311	506	469	27	26	80.3	5.1	MTRLFMLVCLGIVCQGTTGNILRGESLNKSLPILHEWKFFDYDFGSDERRQDAILSGEYDYKNNYPSDIDQWHDKIFVTMLRYNGVPSSLNVISKKVGDGGPLLQPYPDWSFAKYDDCSGIVSASKLAIDKCDRLWVLDSGLVNNTQPMCSPKLLTFDLTTSQLLKQVEIPHDVAVNATTGKGRLSSLAVQSLDCNTNSDTMVYIADEKGEGLIVYHNSDDSFHRLTSNTFDYDPKFTKMTIDGESYTAQDGISGMALSPMTNNLYYSPVASTSLYYVNTEQFRTSDYQQNDIHYEGVQNILDTQSSAKVVSKSGVLFFGLVGDSALGCWNEHRTLERHNIRTVAQSDETLQMIASMKIKEALPHVPIFDRYINREYILVLSNKMQKMVNNDFNFDDVN…	4458	1	1	1	519.922	3	-0.0029	50	62	1	48.15	0.00039	R	RQDAILSGEYDYK	N				Eyal_WJ_July_2015.5236.5236.3 File:~Eyal_WJ_July_2015.raw~, NativeID:~controllerType=0 controllerNumber=1 scan=5236~
2	2::tr|C6K481|C6K481_APIME	Major royal jelly protein 1 OS=Apis mellifera PE=2 SV=1	1810	54	1.4e-177	49311	506	469	27	26	80.3	5.1	MTRLFMLVCLGIVCQGTTGNILRGESLNKSLPILHEWKFFDYDFGSDERRQDAILSGEYDYKNNYPSDIDQWHDKIFVTMLRYNGVPSSLNVISKKVGDGGPLLQPYPDWSFAKYDDCSGIVSASKLAIDKCDRLWVLDSGLVNNTQPMCSPKLLTFDLTTSQLLKQVEIPHDVAVNATTGKGRLSSLAVQSLDCNTNSDTMVYIADEKGEGLIVYHNSDDSFHRLTSNTFDYDPKFTKMTIDGESYTAQDGISGMALSPMTNNLYYSPVASTSLYYVNTEQFRTSDYQQNDIHYEGVQNILDTQSSAKVVSKSGVLFFGLVGDSALGCWNEHRTLERHNIRTVAQSDETLQMIASMKIKEALPHVPIFDRYINREYILVLSNKMQKMVNNDFNFDDVN…	4459	1	1	1	779.38	2	-0.0022	50	62	1	63.45	1.2e-05	R	RQDAILSGEYDYK	N				Eyal_WJ_July_2015.5237.5237.2 File:~Eyal_WJ_July_2015.raw~, NativeID:~controllerType=0 controllerNumber=1 scan=5237~
2	2::tr|C6K481|C6K481_APIME	Major royal jelly protein 1 OS=Apis mellifera PE=2 SV=1	1810	54	1.4e-177	49311	506	469	27	26	80.3	5.1	MTRLFMLVCLGIVCQGTTGNILRGESLNKSLPILHEWKFFDYDFGSDERRQDAILSGEYDYKNNYPSDIDQWHDKIFVTMLRYNGVPSSLNVISKKVGDGGPLLQPYPDWSFAKYDDCSGIVSASKLAIDKCDRLWVLDSGLVNNTQPMCSPKLLTFDLTTSQLLKQVEIPHDVAVNATTGKGRLSSLAVQSLDCNTNSDTMVYIADEKGEGLIVYHNSDDSFHRLTSNTFDYDPKFTKMTIDGESYTAQDGISGMALSPMTNNLYYSPVASTSLYYVNTEQFRTSDYQQNDIHYEGVQNILDTQSSAKVVSKSGVLFFGLVGDSALGCWNEHRTLERHNIRTVAQSDETLQMIASMKIKEALPHVPIFDRYINREYILVLSNKMQKMVNNDFNFDDVN…	4462	1	1	1	779.38	2	-0.0007	50	62	1	63.11	1.3e-05	R	RQDAILSGEYDYK	N				Eyal_WJ_July_2015.5229.5229.2 File:~Eyal_WJ_July_2015.raw~, NativeID:~controllerType=0 controllerNumber=1 scan=5229~
2	2::tr|C6K481|C6K481_APIME	Major royal jelly protein 1 OS=Apis mellifera PE=2 SV=1	1810	54	1.4e-177	49311	506	469	27	26	80.3	5.1	MTRLFMLVCLGIVCQGTTGNILRGESLNKSLPILHEWKFFDYDFGSDERRQDAILSGEYDYKNNYPSDIDQWHDKIFVTMLRYNGVPSSLNVISKKVGDGGPLLQPYPDWSFAKYDDCSGIVSASKLAIDKCDRLWVLDSGLVNNTQPMCSPKLLTFDLTTSQLLKQVEIPHDVAVNATTGKGRLSSLAVQSLDCNTNSDTMVYIADEKGEGLIVYHNSDDSFHRLTSNTFDYDPKFTKMTIDGESYTAQDGISGMALSPMTNNLYYSPVASTSLYYVNTEQFRTSDYQQNDIHYEGVQNILDTQSSAKVVSKSGVLFFGLVGDSALGCWNEHRTLERHNIRTVAQSDETLQMIASMKIKEALPHVPIFDRYINREYILVLSNKMQKMVNNDFNFDDVN…	4465	1	1	1	779.383	2	0.005	50	62	1	59.8	3e-05	R	RQDAILSGEYDYK	N				Eyal_WJ_July_2015.5520.5520.2 File:~Eyal_WJ_July_2015.raw~, NativeID:~controllerType=0 controllerNumber=1 scan=5520~
2	2::tr|C6K481|C6K481_APIME	Major royal jelly protein 1 OS=Apis mellifera PE=2 SV=1	1810	54	1.4e-177	49311	506	469	27	26	80.3	5.1	MTRLFMLVCLGIVCQGTTGNILRGESLNKSLPILHEWKFFDYDFGSDERRQDAILSGEYDYKNNYPSDIDQWHDKIFVTMLRYNGVPSSLNVISKKVGDGGPLLQPYPDWSFAKYDDCSGIVSASKLAIDKCDRLWVLDSGLVNNTQPMCSPKLLTFDLTTSQLLKQVEIPHDVAVNATTGKGRLSSLAVQSLDCNTNSDTMVYIADEKGEGLIVYHNSDDSFHRLTSNTFDYDPKFTKMTIDGESYTAQDGISGMALSPMTNNLYYSPVASTSLYYVNTEQFRTSDYQQNDIHYEGVQNILDTQSSAKVVSKSGVLFFGLVGDSALGCWNEHRTLERHNIRTVAQSDETLQMIASMKIKEALPHVPIFDRYINREYILVLSNKMQKMVNNDFNFDDVN…	4705	1	1	1	807.929	2	-0.0125	402	415	0	57.2	6.4e-05	R	IMNANVNELILNTR	C				Eyal_WJ_July_2015.9632.9632.2 File:~Eyal_WJ_July_2015.raw~, NativeID:~controllerType=0 controllerNumber=1 scan=9632~
2	2::tr|C6K481|C6K481_APIME	Major royal jelly protein 1 OS=Apis mellifera PE=2 SV=1	1810	54	1.4e-177	49311	506	469	27	26	80.3	5.1	MTRLFMLVCLGIVCQGTTGNILRGESLNKSLPILHEWKFFDYDFGSDERRQDAILSGEYDYKNNYPSDIDQWHDKIFVTMLRYNGVPSSLNVISKKVGDGGPLLQPYPDWSFAKYDDCSGIVSASKLAIDKCDRLWVLDSGLVNNTQPMCSPKLLTFDLTTSQLLKQVEIPHDVAVNATTGKGRLSSLAVQSLDCNTNSDTMVYIADEKGEGLIVYHNSDDSFHRLTSNTFDYDPKFTKMTIDGESYTAQDGISGMALSPMTNNLYYSPVASTSLYYVNTEQFRTSDYQQNDIHYEGVQNILDTQSSAKVVSKSGVLFFGLVGDSALGCWNEHRTLERHNIRTVAQSDETLQMIASMKIKEALPHVPIFDRYINREYILVLSNKMQKMVNNDFNFDDVN…	4706	1	1	1	807.933	2	-0.004	402	415	0	60.2	3.2e-05	R	IMNANVNELILNTR	C				Eyal_WJ_July_2015.8988.8988.2 File:~Eyal_WJ_July_2015.raw~, NativeID:~controllerType=0 controllerNumber=1 scan=8988~
2	2::tr|C6K481|C6K481_APIME	Major royal jelly protein 1 OS=Apis mellifera PE=2 SV=1	1810	54	1.4e-177	49311	506	469	27	26	80.3	5.1	MTRLFMLVCLGIVCQGTTGNILRGESLNKSLPILHEWKFFDYDFGSDERRQDAILSGEYDYKNNYPSDIDQWHDKIFVTMLRYNGVPSSLNVISKKVGDGGPLLQPYPDWSFAKYDDCSGIVSASKLAIDKCDRLWVLDSGLVNNTQPMCSPKLLTFDLTTSQLLKQVEIPHDVAVNATTGKGRLSSLAVQSLDCNTNSDTMVYIADEKGEGLIVYHNSDDSFHRLTSNTFDYDPKFTKMTIDGESYTAQDGISGMALSPMTNNLYYSPVASTSLYYVNTEQFRTSDYQQNDIHYEGVQNILDTQSSAKVVSKSGVLFFGLVGDSALGCWNEHRTLERHNIRTVAQSDETLQMIASMKIKEALPHVPIFDRYINREYILVLSNKMQKMVNNDFNFDDVN…	4707	1	1	1	807.934	2	-0.0021	402	415	0	65.96	8.4e-06	R	IMNANVNELILNTR	C				Eyal_WJ_July_2015.8750.8750.2 File:~Eyal_WJ_July_2015.raw~, NativeID:~controllerType=0 controllerNumber=1 scan=8750~
2	2::tr|C6K481|C6K481_APIME	Major royal jelly protein 1 OS=Apis mellifera PE=2 SV=1	1810	54	1.4e-177	49311	506	469	27	26	80.3	5.1	MTRLFMLVCLGIVCQGTTGNILRGESLNKSLPILHEWKFFDYDFGSDERRQDAILSGEYDYKNNYPSDIDQWHDKIFVTMLRYNGVPSSLNVISKKVGDGGPLLQPYPDWSFAKYDDCSGIVSASKLAIDKCDRLWVLDSGLVNNTQPMCSPKLLTFDLTTSQLLKQVEIPHDVAVNATTGKGRLSSLAVQSLDCNTNSDTMVYIADEKGEGLIVYHNSDDSFHRLTSNTFDYDPKFTKMTIDGESYTAQDGISGMALSPMTNNLYYSPVASTSLYYVNTEQFRTSDYQQNDIHYEGVQNILDTQSSAKVVSKSGVLFFGLVGDSALGCWNEHRTLERHNIRTVAQSDETLQMIASMKIKEALPHVPIFDRYINREYILVLSNKMQKMVNNDFNFDDVN…	4708	1	1	1	807.934	2	-0.002	402	415	0	48.84	0.00043	R	IMNANVNELILNTR	C				Eyal_WJ_July_2015.11100.11100.2 File:~Eyal_WJ_July_2015.raw~, NativeID:~controllerType=0 controllerNumber=1 scan=11100~
2	2::tr|C6K481|C6K481_APIME	Major royal jelly protein 1 OS=Apis mellifera PE=2 SV=1	1810	54	1.4e-177	49311	506	469	27	26	80.3	5.1	MTRLFMLVCLGIVCQGTTGNILRGESLNKSLPILHEWKFFDYDFGSDERRQDAILSGEYDYKNNYPSDIDQWHDKIFVTMLRYNGVPSSLNVISKKVGDGGPLLQPYPDWSFAKYDDCSGIVSASKLAIDKCDRLWVLDSGLVNNTQPMCSPKLLTFDLTTSQLLKQVEIPHDVAVNATTGKGRLSSLAVQSLDCNTNSDTMVYIADEKGEGLIVYHNSDDSFHRLTSNTFDYDPKFTKMTIDGESYTAQDGISGMALSPMTNNLYYSPVASTSLYYVNTEQFRTSDYQQNDIHYEGVQNILDTQSSAKVVSKSGVLFFGLVGDSALGCWNEHRTLERHNIRTVAQSDETLQMIASMKIKEALPHVPIFDRYINREYILVLSNKMQKMVNNDFNFDDVN…	4709	1	1	1	807.935	2	-0.0012	402	415	0	91.21	2.5e-08	R	IMNANVNELILNTR	C				Eyal_WJ_July_2015.8051.8051.2 File:~Eyal_WJ_July_2015.raw~, NativeID:~controllerType=0 controllerNumber=1 scan=8051~
2	2::tr|C6K481|C6K481_APIME	Major royal jelly protein 1 OS=Apis mellifera PE=2 SV=1	1810	54	1.4e-177	49311	506	469	27	26	80.3	5.1	MTRLFMLVCLGIVCQGTTGNILRGESLNKSLPILHEWKFFDYDFGSDERRQDAILSGEYDYKNNYPSDIDQWHDKIFVTMLRYNGVPSSLNVISKKVGDGGPLLQPYPDWSFAKYDDCSGIVSASKLAIDKCDRLWVLDSGLVNNTQPMCSPKLLTFDLTTSQLLKQVEIPHDVAVNATTGKGRLSSLAVQSLDCNTNSDTMVYIADEKGEGLIVYHNSDDSFHRLTSNTFDYDPKFTKMTIDGESYTAQDGISGMALSPMTNNLYYSPVASTSLYYVNTEQFRTSDYQQNDIHYEGVQNILDTQSSAKVVSKSGVLFFGLVGDSALGCWNEHRTLERHNIRTVAQSDETLQMIASMKIKEALPHVPIFDRYINREYILVLSNKMQKMVNNDFNFDDVN…	4710	1	1	1	538.959	3	-0.0011	402	415	0	50.54	0.00029	R	IMNANVNELILNTR	C				Eyal_WJ_July_2015.8052.8052.3 File:~Eyal_WJ_July_2015.raw~, NativeID:~controllerType=0 controllerNumber=1 scan=8052~
2	2::tr|C6K481|C6K481_APIME	Major royal jelly protein 1 OS=Apis mellifera PE=2 SV=1	1810	54	1.4e-177	49311	506	469	27	26	80.3	5.1	MTRLFMLVCLGIVCQGTTGNILRGESLNKSLPILHEWKFFDYDFGSDERRQDAILSGEYDYKNNYPSDIDQWHDKIFVTMLRYNGVPSSLNVISKKVGDGGPLLQPYPDWSFAKYDDCSGIVSASKLAIDKCDRLWVLDSGLVNNTQPMCSPKLLTFDLTTSQLLKQVEIPHDVAVNATTGKGRLSSLAVQSLDCNTNSDTMVYIADEKGEGLIVYHNSDDSFHRLTSNTFDYDPKFTKMTIDGESYTAQDGISGMALSPMTNNLYYSPVASTSLYYVNTEQFRTSDYQQNDIHYEGVQNILDTQSSAKVVSKSGVLFFGLVGDSALGCWNEHRTLERHNIRTVAQSDETLQMIASMKIKEALPHVPIFDRYINREYILVLSNKMQKMVNNDFNFDDVN…	4711	1	1	1	807.935	2	-0.0009	402	415	0	39.95	0.0033	R	IMNANVNELILNTR	C				Eyal_WJ_July_2015.10937.10937.2 File:~Eyal_WJ_July_2015.raw~, NativeID:~controllerType=0 controllerNumber=1 scan=10937~
2	2::tr|C6K481|C6K481_APIME	Major royal jelly protein 1 OS=Apis mellifera PE=2 SV=1	1810	54	1.4e-177	49311	506	469	27	26	80.3	5.1	MTRLFMLVCLGIVCQGTTGNILRGESLNKSLPILHEWKFFDYDFGSDERRQDAILSGEYDYKNNYPSDIDQWHDKIFVTMLRYNGVPSSLNVISKKVGDGGPLLQPYPDWSFAKYDDCSGIVSASKLAIDKCDRLWVLDSGLVNNTQPMCSPKLLTFDLTTSQLLKQVEIPHDVAVNATTGKGRLSSLAVQSLDCNTNSDTMVYIADEKGEGLIVYHNSDDSFHRLTSNTFDYDPKFTKMTIDGESYTAQDGISGMALSPMTNNLYYSPVASTSLYYVNTEQFRTSDYQQNDIHYEGVQNILDTQSSAKVVSKSGVLFFGLVGDSALGCWNEHRTLERHNIRTVAQSDETLQMIASMKIKEALPHVPIFDRYINREYILVLSNKMQKMVNNDFNFDDVN…	4712	1	1	1	807.935	2	0.0001	402	415	0	47.98	0.00052	R	IMNANVNELILNTR	C				Eyal_WJ_July_2015.10911.10911.2 File:~Eyal_WJ_July_2015.raw~, NativeID:~controllerType=0 controllerNumber=1 scan=10911~
2	2::tr|C6K481|C6K481_APIME	Major royal jelly protein 1 OS=Apis mellifera PE=2 SV=1	1810	54	1.4e-177	49311	506	469	27	26	80.3	5.1	MTRLFMLVCLGIVCQGTTGNILRGESLNKSLPILHEWKFFDYDFGSDERRQDAILSGEYDYKNNYPSDIDQWHDKIFVTMLRYNGVPSSLNVISKKVGDGGPLLQPYPDWSFAKYDDCSGIVSASKLAIDKCDRLWVLDSGLVNNTQPMCSPKLLTFDLTTSQLLKQVEIPHDVAVNATTGKGRLSSLAVQSLDCNTNSDTMVYIADEKGEGLIVYHNSDDSFHRLTSNTFDYDPKFTKMTIDGESYTAQDGISGMALSPMTNNLYYSPVASTSLYYVNTEQFRTSDYQQNDIHYEGVQNILDTQSSAKVVSKSGVLFFGLVGDSALGCWNEHRTLERHNIRTVAQSDETLQMIASMKIKEALPHVPIFDRYINREYILVLSNKMQKMVNNDFNFDDVN…	4713	1	1	1	807.935	2	0.0001	402	415	0	70.1	3.2e-06	R	IMNANVNELILNTR	C				Eyal_WJ_July_2015.9274.9274.2 File:~Eyal_WJ_July_2015.raw~, NativeID:~controllerType=0 controllerNumber=1 scan=9274~
2	2::tr|C6K481|C6K481_APIME	Major royal jelly protein 1 OS=Apis mellifera PE=2 SV=1	1810	54	1.4e-177	49311	506	469	27	26	80.3	5.1	MTRLFMLVCLGIVCQGTTGNILRGESLNKSLPILHEWKFFDYDFGSDERRQDAILSGEYDYKNNYPSDIDQWHDKIFVTMLRYNGVPSSLNVISKKVGDGGPLLQPYPDWSFAKYDDCSGIVSASKLAIDKCDRLWVLDSGLVNNTQPMCSPKLLTFDLTTSQLLKQVEIPHDVAVNATTGKGRLSSLAVQSLDCNTNSDTMVYIADEKGEGLIVYHNSDDSFHRLTSNTFDYDPKFTKMTIDGESYTAQDGISGMALSPMTNNLYYSPVASTSLYYVNTEQFRTSDYQQNDIHYEGVQNILDTQSSAKVVSKSGVLFFGLVGDSALGCWNEHRTLERHNIRTVAQSDETLQMIASMKIKEALPHVPIFDRYINREYILVLSNKMQKMVNNDFNFDDVN…	4714	1	1	1	807.935	2	0.0003	402	415	0	67.43	5.9e-06	R	IMNANVNELILNTR	C				Eyal_WJ_July_2015.9001.9001.2 File:~Eyal_WJ_July_2015.raw~, NativeID:~controllerType=0 controllerNumber=1 scan=9001~
2	2::tr|C6K481|C6K481_APIME	Major royal jelly protein 1 OS=Apis mellifera PE=2 SV=1	1810	54	1.4e-177	49311	506	469	27	26	80.3	5.1	MTRLFMLVCLGIVCQGTTGNILRGESLNKSLPILHEWKFFDYDFGSDERRQDAILSGEYDYKNNYPSDIDQWHDKIFVTMLRYNGVPSSLNVISKKVGDGGPLLQPYPDWSFAKYDDCSGIVSASKLAIDKCDRLWVLDSGLVNNTQPMCSPKLLTFDLTTSQLLKQVEIPHDVAVNATTGKGRLSSLAVQSLDCNTNSDTMVYIADEKGEGLIVYHNSDDSFHRLTSNTFDYDPKFTKMTIDGESYTAQDGISGMALSPMTNNLYYSPVASTSLYYVNTEQFRTSDYQQNDIHYEGVQNILDTQSSAKVVSKSGVLFFGLVGDSALGCWNEHRTLERHNIRTVAQSDETLQMIASMKIKEALPHVPIFDRYINREYILVLSNKMQKMVNNDFNFDDVN…	4715	1	1	1	538.96	3	0.0013	402	415	0	33.02	0.016	R	IMNANVNELILNTR	C				Eyal_WJ_July_2015.8439.8439.3 File:~Eyal_WJ_July_2015.raw~, NativeID:~controllerType=0 controllerNumber=1 scan=8439~
2	2::tr|C6K481|C6K481_APIME	Major royal jelly protein 1 OS=Apis mellifera PE=2 SV=1	1810	54	1.4e-177	49311	506	469	27	26	80.3	5.1	MTRLFMLVCLGIVCQGTTGNILRGESLNKSLPILHEWKFFDYDFGSDERRQDAILSGEYDYKNNYPSDIDQWHDKIFVTMLRYNGVPSSLNVISKKVGDGGPLLQPYPDWSFAKYDDCSGIVSASKLAIDKCDRLWVLDSGLVNNTQPMCSPKLLTFDLTTSQLLKQVEIPHDVAVNATTGKGRLSSLAVQSLDCNTNSDTMVYIADEKGEGLIVYHNSDDSFHRLTSNTFDYDPKFTKMTIDGESYTAQDGISGMALSPMTNNLYYSPVASTSLYYVNTEQFRTSDYQQNDIHYEGVQNILDTQSSAKVVSKSGVLFFGLVGDSALGCWNEHRTLERHNIRTVAQSDETLQMIASMKIKEALPHVPIFDRYINREYILVLSNKMQKMVNNDFNFDDVN…	4716	1	1	1	807.936	2	0.0018	402	415	0	94.29	1.2e-08	R	IMNANVNELILNTR	C				Eyal_WJ_July_2015.8069.8069.2 File:~Eyal_WJ_July_2015.raw~, NativeID:~controllerType=0 controllerNumber=1 scan=8069~
2	2::tr|C6K481|C6K481_APIME	Major royal jelly protein 1 OS=Apis mellifera PE=2 SV=1	1810	54	1.4e-177	49311	506	469	27	26	80.3	5.1	MTRLFMLVCLGIVCQGTTGNILRGESLNKSLPILHEWKFFDYDFGSDERRQDAILSGEYDYKNNYPSDIDQWHDKIFVTMLRYNGVPSSLNVISKKVGDGGPLLQPYPDWSFAKYDDCSGIVSASKLAIDKCDRLWVLDSGLVNNTQPMCSPKLLTFDLTTSQLLKQVEIPHDVAVNATTGKGRLSSLAVQSLDCNTNSDTMVYIADEKGEGLIVYHNSDDSFHRLTSNTFDYDPKFTKMTIDGESYTAQDGISGMALSPMTNNLYYSPVASTSLYYVNTEQFRTSDYQQNDIHYEGVQNILDTQSSAKVVSKSGVLFFGLVGDSALGCWNEHRTLERHNIRTVAQSDETLQMIASMKIKEALPHVPIFDRYINREYILVLSNKMQKMVNNDFNFDDVN…	4717	1	1	1	807.936	2	0.002	402	415	0	70.99	2.5e-06	R	IMNANVNELILNTR	C				Eyal_WJ_July_2015.9320.9320.2 File:~Eyal_WJ_July_2015.raw~, NativeID:~controllerType=0 controllerNumber=1 scan=9320~
2	2::tr|C6K481|C6K481_APIME	Major royal jelly protein 1 OS=Apis mellifera PE=2 SV=1	1810	54	1.4e-177	49311	506	469	27	26	80.3	5.1	MTRLFMLVCLGIVCQGTTGNILRGESLNKSLPILHEWKFFDYDFGSDERRQDAILSGEYDYKNNYPSDIDQWHDKIFVTMLRYNGVPSSLNVISKKVGDGGPLLQPYPDWSFAKYDDCSGIVSASKLAIDKCDRLWVLDSGLVNNTQPMCSPKLLTFDLTTSQLLKQVEIPHDVAVNATTGKGRLSSLAVQSLDCNTNSDTMVYIADEKGEGLIVYHNSDDSFHRLTSNTFDYDPKFTKMTIDGESYTAQDGISGMALSPMTNNLYYSPVASTSLYYVNTEQFRTSDYQQNDIHYEGVQNILDTQSSAKVVSKSGVLFFGLVGDSALGCWNEHRTLERHNIRTVAQSDETLQMIASMKIKEALPHVPIFDRYINREYILVLSNKMQKMVNNDFNFDDVN…	4718	1	1	1	538.96	3	0.0027	402	415	0	46.93	0.00067	R	IMNANVNELILNTR	C				Eyal_WJ_July_2015.8070.8070.3 File:~Eyal_WJ_July_2015.raw~, NativeID:~controllerType=0 controllerNumber=1 scan=8070~
2	2::tr|C6K481|C6K481_APIME	Major royal jelly protein 1 OS=Apis mellifera PE=2 SV=1	1810	54	1.4e-177	49311	506	469	27	26	80.3	5.1	MTRLFMLVCLGIVCQGTTGNILRGESLNKSLPILHEWKFFDYDFGSDERRQDAILSGEYDYKNNYPSDIDQWHDKIFVTMLRYNGVPSSLNVISKKVGDGGPLLQPYPDWSFAKYDDCSGIVSASKLAIDKCDRLWVLDSGLVNNTQPMCSPKLLTFDLTTSQLLKQVEIPHDVAVNATTGKGRLSSLAVQSLDCNTNSDTMVYIADEKGEGLIVYHNSDDSFHRLTSNTFDYDPKFTKMTIDGESYTAQDGISGMALSPMTNNLYYSPVASTSLYYVNTEQFRTSDYQQNDIHYEGVQNILDTQSSAKVVSKSGVLFFGLVGDSALGCWNEHRTLERHNIRTVAQSDETLQMIASMKIKEALPHVPIFDRYINREYILVLSNKMQKMVNNDFNFDDVN…	4719	1	1	1	807.937	2	0.0033	402	415	0	46.1	0.00081	R	IMNANVNELILNTR	C				Eyal_WJ_July_2015.11121.11121.2 File:~Eyal_WJ_July_2015.raw~, NativeID:~controllerType=0 controllerNumber=1 scan=11121~
2	2::tr|C6K481|C6K481_APIME	Major royal jelly protein 1 OS=Apis mellifera PE=2 SV=1	1810	54	1.4e-177	49311	506	469	27	26	80.3	5.1	MTRLFMLVCLGIVCQGTTGNILRGESLNKSLPILHEWKFFDYDFGSDERRQDAILSGEYDYKNNYPSDIDQWHDKIFVTMLRYNGVPSSLNVISKKVGDGGPLLQPYPDWSFAKYDDCSGIVSASKLAIDKCDRLWVLDSGLVNNTQPMCSPKLLTFDLTTSQLLKQVEIPHDVAVNATTGKGRLSSLAVQSLDCNTNSDTMVYIADEKGEGLIVYHNSDDSFHRLTSNTFDYDPKFTKMTIDGESYTAQDGISGMALSPMTNNLYYSPVASTSLYYVNTEQFRTSDYQQNDIHYEGVQNILDTQSSAKVVSKSGVLFFGLVGDSALGCWNEHRTLERHNIRTVAQSDETLQMIASMKIKEALPHVPIFDRYINREYILVLSNKMQKMVNNDFNFDDVN…	4722	1	1	1	808.422	2	-0.0114	402	415	0	76.05	9.4e-07	R	IMNANVNELILNTR	C		Deamidated (NQ)	0.00000000000100.0	Eyal_WJ_July_2015.8001.8001.2 File:~Eyal_WJ_July_2015.raw~, NativeID:~controllerType=0 controllerNumber=1 scan=8001~
2	2::tr|C6K481|C6K481_APIME	Major royal jelly protein 1 OS=Apis mellifera PE=2 SV=1	1810	54	1.4e-177	49311	506	469	27	26	80.3	5.1	MTRLFMLVCLGIVCQGTTGNILRGESLNKSLPILHEWKFFDYDFGSDERRQDAILSGEYDYKNNYPSDIDQWHDKIFVTMLRYNGVPSSLNVISKKVGDGGPLLQPYPDWSFAKYDDCSGIVSASKLAIDKCDRLWVLDSGLVNNTQPMCSPKLLTFDLTTSQLLKQVEIPHDVAVNATTGKGRLSSLAVQSLDCNTNSDTMVYIADEKGEGLIVYHNSDDSFHRLTSNTFDYDPKFTKMTIDGESYTAQDGISGMALSPMTNNLYYSPVASTSLYYVNTEQFRTSDYQQNDIHYEGVQNILDTQSSAKVVSKSGVLFFGLVGDSALGCWNEHRTLERHNIRTVAQSDETLQMIASMKIKEALPHVPIFDRYINREYILVLSNKMQKMVNNDFNFDDVN…	4723	1	1	1	808.422	2	-0.0106	402	415	0	43.14	0.0018	R	IMNANVNELILNTR	C		Deamidated (NQ)	0.00000000000100.0	Eyal_WJ_July_2015.7186.7186.2 File:~Eyal_WJ_July_2015.raw~, NativeID:~controllerType=0 controllerNumber=1 scan=7186~
2	2::tr|C6K481|C6K481_APIME	Major royal jelly protein 1 OS=Apis mellifera PE=2 SV=1	1810	54	1.4e-177	49311	506	469	27	26	80.3	5.1	MTRLFMLVCLGIVCQGTTGNILRGESLNKSLPILHEWKFFDYDFGSDERRQDAILSGEYDYKNNYPSDIDQWHDKIFVTMLRYNGVPSSLNVISKKVGDGGPLLQPYPDWSFAKYDDCSGIVSASKLAIDKCDRLWVLDSGLVNNTQPMCSPKLLTFDLTTSQLLKQVEIPHDVAVNATTGKGRLSSLAVQSLDCNTNSDTMVYIADEKGEGLIVYHNSDDSFHRLTSNTFDYDPKFTKMTIDGESYTAQDGISGMALSPMTNNLYYSPVASTSLYYVNTEQFRTSDYQQNDIHYEGVQNILDTQSSAKVVSKSGVLFFGLVGDSALGCWNEHRTLERHNIRTVAQSDETLQMIASMKIKEALPHVPIFDRYINREYILVLSNKMQKMVNNDFNFDDVN…	4724	1	1	1	808.424	2	-0.0062	402	415	0	72.25	2.3e-06	R	IMNANVNELILNTR	C		Deamidated (NQ)	0.00000010000000.0	Eyal_WJ_July_2015.7197.7197.2 File:~Eyal_WJ_July_2015.raw~, NativeID:~controllerType=0 controllerNumber=1 scan=7197~
2	2::tr|C6K481|C6K481_APIME	Major royal jelly protein 1 OS=Apis mellifera PE=2 SV=1	1810	54	1.4e-177	49311	506	469	27	26	80.3	5.1	MTRLFMLVCLGIVCQGTTGNILRGESLNKSLPILHEWKFFDYDFGSDERRQDAILSGEYDYKNNYPSDIDQWHDKIFVTMLRYNGVPSSLNVISKKVGDGGPLLQPYPDWSFAKYDDCSGIVSASKLAIDKCDRLWVLDSGLVNNTQPMCSPKLLTFDLTTSQLLKQVEIPHDVAVNATTGKGRLSSLAVQSLDCNTNSDTMVYIADEKGEGLIVYHNSDDSFHRLTSNTFDYDPKFTKMTIDGESYTAQDGISGMALSPMTNNLYYSPVASTSLYYVNTEQFRTSDYQQNDIHYEGVQNILDTQSSAKVVSKSGVLFFGLVGDSALGCWNEHRTLERHNIRTVAQSDETLQMIASMKIKEALPHVPIFDRYINREYILVLSNKMQKMVNNDFNFDDVN…	4725	1	1	1	808.428	2	0.0011	402	415	0	82.44	2e-07	R	IMNANVNELILNTR	C		Deamidated (NQ)	0.00000000000100.0	Eyal_WJ_July_2015.7812.7812.2 File:~Eyal_WJ_July_2015.raw~, NativeID:~controllerType=0 controllerNumber=1 scan=7812~
2	2::tr|C6K481|C6K481_APIME	Major royal jelly protein 1 OS=Apis mellifera PE=2 SV=1	1810	54	1.4e-177	49311	506	469	27	26	80.3	5.1	MTRLFMLVCLGIVCQGTTGNILRGESLNKSLPILHEWKFFDYDFGSDERRQDAILSGEYDYKNNYPSDIDQWHDKIFVTMLRYNGVPSSLNVISKKVGDGGPLLQPYPDWSFAKYDDCSGIVSASKLAIDKCDRLWVLDSGLVNNTQPMCSPKLLTFDLTTSQLLKQVEIPHDVAVNATTGKGRLSSLAVQSLDCNTNSDTMVYIADEKGEGLIVYHNSDDSFHRLTSNTFDYDPKFTKMTIDGESYTAQDGISGMALSPMTNNLYYSPVASTSLYYVNTEQFRTSDYQQNDIHYEGVQNILDTQSSAKVVSKSGVLFFGLVGDSALGCWNEHRTLERHNIRTVAQSDETLQMIASMKIKEALPHVPIFDRYINREYILVLSNKMQKMVNNDFNFDDVN…	4726	1	1	1	539.288	3	0.0013	402	415	0	31.57	0.025	R	IMNANVNELILNTR	C		Deamidated (NQ)	0.00000010000000.0	Eyal_WJ_July_2015.8591.8591.3 File:~Eyal_WJ_July_2015.raw~, NativeID:~controllerType=0 controllerNumber=1 scan=8591~
2	2::tr|C6K481|C6K481_APIME	Major royal jelly protein 1 OS=Apis mellifera PE=2 SV=1	1810	54	1.4e-177	49311	506	469	27	26	80.3	5.1	MTRLFMLVCLGIVCQGTTGNILRGESLNKSLPILHEWKFFDYDFGSDERRQDAILSGEYDYKNNYPSDIDQWHDKIFVTMLRYNGVPSSLNVISKKVGDGGPLLQPYPDWSFAKYDDCSGIVSASKLAIDKCDRLWVLDSGLVNNTQPMCSPKLLTFDLTTSQLLKQVEIPHDVAVNATTGKGRLSSLAVQSLDCNTNSDTMVYIADEKGEGLIVYHNSDDSFHRLTSNTFDYDPKFTKMTIDGESYTAQDGISGMALSPMTNNLYYSPVASTSLYYVNTEQFRTSDYQQNDIHYEGVQNILDTQSSAKVVSKSGVLFFGLVGDSALGCWNEHRTLERHNIRTVAQSDETLQMIASMKIKEALPHVPIFDRYINREYILVLSNKMQKMVNNDFNFDDVN…	4727	1	1	1	539.288	3	0.0018	402	415	0	41.92	0.0023	R	IMNANVNELILNTR	C		Deamidated (NQ)	0.00100000000000.0	Eyal_WJ_July_2015.8606.8606.3 File:~Eyal_WJ_July_2015.raw~, NativeID:~controllerType=0 controllerNumber=1 scan=8606~
2	2::tr|C6K481|C6K481_APIME	Major royal jelly protein 1 OS=Apis mellifera PE=2 SV=1	1810	54	1.4e-177	49311	506	469	27	26	80.3	5.1	MTRLFMLVCLGIVCQGTTGNILRGESLNKSLPILHEWKFFDYDFGSDERRQDAILSGEYDYKNNYPSDIDQWHDKIFVTMLRYNGVPSSLNVISKKVGDGGPLLQPYPDWSFAKYDDCSGIVSASKLAIDKCDRLWVLDSGLVNNTQPMCSPKLLTFDLTTSQLLKQVEIPHDVAVNATTGKGRLSSLAVQSLDCNTNSDTMVYIADEKGEGLIVYHNSDDSFHRLTSNTFDYDPKFTKMTIDGESYTAQDGISGMALSPMTNNLYYSPVASTSLYYVNTEQFRTSDYQQNDIHYEGVQNILDTQSSAKVVSKSGVLFFGLVGDSALGCWNEHRTLERHNIRTVAQSDETLQMIASMKIKEALPHVPIFDRYINREYILVLSNKMQKMVNNDFNFDDVN…	4728	1	1	1	808.429	2	0.0029	402	415	0	82.52	2.1e-07	R	IMNANVNELILNTR	C		Deamidated (NQ)	0.00000000000100.0	Eyal_WJ_July_2015.7829.7829.2 File:~Eyal_WJ_July_2015.raw~, NativeID:~controllerType=0 controllerNumber=1 scan=7829~
2	2::tr|C6K481|C6K481_APIME	Major royal jelly protein 1 OS=Apis mellifera PE=2 SV=1	1810	54	1.4e-177	49311	506	469	27	26	80.3	5.1	MTRLFMLVCLGIVCQGTTGNILRGESLNKSLPILHEWKFFDYDFGSDERRQDAILSGEYDYKNNYPSDIDQWHDKIFVTMLRYNGVPSSLNVISKKVGDGGPLLQPYPDWSFAKYDDCSGIVSASKLAIDKCDRLWVLDSGLVNNTQPMCSPKLLTFDLTTSQLLKQVEIPHDVAVNATTGKGRLSSLAVQSLDCNTNSDTMVYIADEKGEGLIVYHNSDDSFHRLTSNTFDYDPKFTKMTIDGESYTAQDGISGMALSPMTNNLYYSPVASTSLYYVNTEQFRTSDYQQNDIHYEGVQNILDTQSSAKVVSKSGVLFFGLVGDSALGCWNEHRTLERHNIRTVAQSDETLQMIASMKIKEALPHVPIFDRYINREYILVLSNKMQKMVNNDFNFDDVN…	4729	1	1	1	808.43	2	0.0062	402	415	0	82.41	2.1e-07	R	IMNANVNELILNTR	C		Deamidated (NQ)	0.00100000000000.0	Eyal_WJ_July_2015.8254.8254.2 File:~Eyal_WJ_July_2015.raw~, NativeID:~controllerType=0 controllerNumber=1 scan=8254~
2	2::tr|C6K481|C6K481_APIME	Major royal jelly protein 1 OS=Apis mellifera PE=2 SV=1	1810	54	1.4e-177	49311	506	469	27	26	80.3	5.1	MTRLFMLVCLGIVCQGTTGNILRGESLNKSLPILHEWKFFDYDFGSDERRQDAILSGEYDYKNNYPSDIDQWHDKIFVTMLRYNGVPSSLNVISKKVGDGGPLLQPYPDWSFAKYDDCSGIVSASKLAIDKCDRLWVLDSGLVNNTQPMCSPKLLTFDLTTSQLLKQVEIPHDVAVNATTGKGRLSSLAVQSLDCNTNSDTMVYIADEKGEGLIVYHNSDDSFHRLTSNTFDYDPKFTKMTIDGESYTAQDGISGMALSPMTNNLYYSPVASTSLYYVNTEQFRTSDYQQNDIHYEGVQNILDTQSSAKVVSKSGVLFFGLVGDSALGCWNEHRTLERHNIRTVAQSDETLQMIASMKIKEALPHVPIFDRYINREYILVLSNKMQKMVNNDFNFDDVN…	4730	1	1	1	539.289	3	0.0064	402	415	0	58.64	4.9e-05	R	IMNANVNELILNTR	C		Deamidated (NQ)	0.00001000000000.0	Eyal_WJ_July_2015.8259.8259.3 File:~Eyal_WJ_July_2015.raw~, NativeID:~controllerType=0 controllerNumber=1 scan=8259~
2	2::tr|C6K481|C6K481_APIME	Major royal jelly protein 1 OS=Apis mellifera PE=2 SV=1	1810	54	1.4e-177	49311	506	469	27	26	80.3	5.1	MTRLFMLVCLGIVCQGTTGNILRGESLNKSLPILHEWKFFDYDFGSDERRQDAILSGEYDYKNNYPSDIDQWHDKIFVTMLRYNGVPSSLNVISKKVGDGGPLLQPYPDWSFAKYDDCSGIVSASKLAIDKCDRLWVLDSGLVNNTQPMCSPKLLTFDLTTSQLLKQVEIPHDVAVNATTGKGRLSSLAVQSLDCNTNSDTMVYIADEKGEGLIVYHNSDDSFHRLTSNTFDYDPKFTKMTIDGESYTAQDGISGMALSPMTNNLYYSPVASTSLYYVNTEQFRTSDYQQNDIHYEGVQNILDTQSSAKVVSKSGVLFFGLVGDSALGCWNEHRTLERHNIRTVAQSDETLQMIASMKIKEALPHVPIFDRYINREYILVLSNKMQKMVNNDFNFDDVN…	4731	1	1	1	808.431	2	0.0068	402	415	0	109.25	4.3e-10	R	IMNANVNELILNTR	C		Deamidated (NQ)	0.00100000000000.0	Eyal_WJ_July_2015.8233.8233.2 File:~Eyal_WJ_July_2015.raw~, NativeID:~controllerType=0 controllerNumber=1 scan=8233~
2	2::tr|C6K481|C6K481_APIME	Major royal jelly protein 1 OS=Apis mellifera PE=2 SV=1	1810	54	1.4e-177	49311	506	469	27	26	80.3	5.1	MTRLFMLVCLGIVCQGTTGNILRGESLNKSLPILHEWKFFDYDFGSDERRQDAILSGEYDYKNNYPSDIDQWHDKIFVTMLRYNGVPSSLNVISKKVGDGGPLLQPYPDWSFAKYDDCSGIVSASKLAIDKCDRLWVLDSGLVNNTQPMCSPKLLTFDLTTSQLLKQVEIPHDVAVNATTGKGRLSSLAVQSLDCNTNSDTMVYIADEKGEGLIVYHNSDDSFHRLTSNTFDYDPKFTKMTIDGESYTAQDGISGMALSPMTNNLYYSPVASTSLYYVNTEQFRTSDYQQNDIHYEGVQNILDTQSSAKVVSKSGVLFFGLVGDSALGCWNEHRTLERHNIRTVAQSDETLQMIASMKIKEALPHVPIFDRYINREYILVLSNKMQKMVNNDFNFDDVN…	4732	1	1	1	808.431	2	0.0075	402	415	0	89.69	4e-08	R	IMNANVNELILNTR	C		Deamidated (NQ)	0.00001000000000.0	Eyal_WJ_July_2015.8525.8525.2 File:~Eyal_WJ_July_2015.raw~, NativeID:~controllerType=0 controllerNumber=1 scan=8525~
2	2::tr|C6K481|C6K481_APIME	Major royal jelly protein 1 OS=Apis mellifera PE=2 SV=1	1810	54	1.4e-177	49311	506	469	27	26	80.3	5.1	MTRLFMLVCLGIVCQGTTGNILRGESLNKSLPILHEWKFFDYDFGSDERRQDAILSGEYDYKNNYPSDIDQWHDKIFVTMLRYNGVPSSLNVISKKVGDGGPLLQPYPDWSFAKYDDCSGIVSASKLAIDKCDRLWVLDSGLVNNTQPMCSPKLLTFDLTTSQLLKQVEIPHDVAVNATTGKGRLSSLAVQSLDCNTNSDTMVYIADEKGEGLIVYHNSDDSFHRLTSNTFDYDPKFTKMTIDGESYTAQDGISGMALSPMTNNLYYSPVASTSLYYVNTEQFRTSDYQQNDIHYEGVQNILDTQSSAKVVSKSGVLFFGLVGDSALGCWNEHRTLERHNIRTVAQSDETLQMIASMKIKEALPHVPIFDRYINREYILVLSNKMQKMVNNDFNFDDVN…	4733	1	1	1	539.29	3	0.0086	402	415	0	47.83	0.00059	R	IMNANVNELILNTR	C		Deamidated (NQ)	0.00000010000000.0	Eyal_WJ_July_2015.8235.8235.3 File:~Eyal_WJ_July_2015.raw~, NativeID:~controllerType=0 controllerNumber=1 scan=8235~
2	2::tr|C6K481|C6K481_APIME	Major royal jelly protein 1 OS=Apis mellifera PE=2 SV=1	1810	54	1.4e-177	49311	506	469	27	26	80.3	5.1	MTRLFMLVCLGIVCQGTTGNILRGESLNKSLPILHEWKFFDYDFGSDERRQDAILSGEYDYKNNYPSDIDQWHDKIFVTMLRYNGVPSSLNVISKKVGDGGPLLQPYPDWSFAKYDDCSGIVSASKLAIDKCDRLWVLDSGLVNNTQPMCSPKLLTFDLTTSQLLKQVEIPHDVAVNATTGKGRLSSLAVQSLDCNTNSDTMVYIADEKGEGLIVYHNSDDSFHRLTSNTFDYDPKFTKMTIDGESYTAQDGISGMALSPMTNNLYYSPVASTSLYYVNTEQFRTSDYQQNDIHYEGVQNILDTQSSAKVVSKSGVLFFGLVGDSALGCWNEHRTLERHNIRTVAQSDETLQMIASMKIKEALPHVPIFDRYINREYILVLSNKMQKMVNNDFNFDDVN…	4734	1	1	1	808.432	2	0.0086	402	415	0	72.82	1.9e-06	R	IMNANVNELILNTR	C		Deamidated (NQ)	0.00001000000000.0	Eyal_WJ_July_2015.8570.8570.2 File:~Eyal_WJ_July_2015.raw~, NativeID:~controllerType=0 controllerNumber=1 scan=8570~
2	2::tr|C6K481|C6K481_APIME	Major royal jelly protein 1 OS=Apis mellifera PE=2 SV=1	1810	54	1.4e-177	49311	506	469	27	26	80.3	5.1	MTRLFMLVCLGIVCQGTTGNILRGESLNKSLPILHEWKFFDYDFGSDERRQDAILSGEYDYKNNYPSDIDQWHDKIFVTMLRYNGVPSSLNVISKKVGDGGPLLQPYPDWSFAKYDDCSGIVSASKLAIDKCDRLWVLDSGLVNNTQPMCSPKLLTFDLTTSQLLKQVEIPHDVAVNATTGKGRLSSLAVQSLDCNTNSDTMVYIADEKGEGLIVYHNSDDSFHRLTSNTFDYDPKFTKMTIDGESYTAQDGISGMALSPMTNNLYYSPVASTSLYYVNTEQFRTSDYQQNDIHYEGVQNILDTQSSAKVVSKSGVLFFGLVGDSALGCWNEHRTLERHNIRTVAQSDETLQMIASMKIKEALPHVPIFDRYINREYILVLSNKMQKMVNNDFNFDDVN…	4740	1	1	1	808.922	2	0.0055	402	415	0	57.97	5.8e-05	R	IMNANVNELILNTR	C		2 Deamidated (NQ)	0.00100010000000.0	Eyal_WJ_July_2015.7333.7333.2 File:~Eyal_WJ_July_2015.raw~, NativeID:~controllerType=0 controllerNumber=1 scan=7333~
2	2::tr|C6K481|C6K481_APIME	Major royal jelly protein 1 OS=Apis mellifera PE=2 SV=1	1810	54	1.4e-177	49311	506	469	27	26	80.3	5.1	MTRLFMLVCLGIVCQGTTGNILRGESLNKSLPILHEWKFFDYDFGSDERRQDAILSGEYDYKNNYPSDIDQWHDKIFVTMLRYNGVPSSLNVISKKVGDGGPLLQPYPDWSFAKYDDCSGIVSASKLAIDKCDRLWVLDSGLVNNTQPMCSPKLLTFDLTTSQLLKQVEIPHDVAVNATTGKGRLSSLAVQSLDCNTNSDTMVYIADEKGEGLIVYHNSDDSFHRLTSNTFDYDPKFTKMTIDGESYTAQDGISGMALSPMTNNLYYSPVASTSLYYVNTEQFRTSDYQQNDIHYEGVQNILDTQSSAKVVSKSGVLFFGLVGDSALGCWNEHRTLERHNIRTVAQSDETLQMIASMKIKEALPHVPIFDRYINREYILVLSNKMQKMVNNDFNFDDVN…	4741	1	1	1	808.925	2	0.0109	402	415	0	72.77	1.8e-06	R	IMNANVNELILNTR	C		2 Deamidated (NQ)	0.00100000000100.0	Eyal_WJ_July_2015.7949.7949.2 File:~Eyal_WJ_July_2015.raw~, NativeID:~controllerType=0 controllerNumber=1 scan=7949~
2	2::tr|C6K481|C6K481_APIME	Major royal jelly protein 1 OS=Apis mellifera PE=2 SV=1	1810	54	1.4e-177	49311	506	469	27	26	80.3	5.1	MTRLFMLVCLGIVCQGTTGNILRGESLNKSLPILHEWKFFDYDFGSDERRQDAILSGEYDYKNNYPSDIDQWHDKIFVTMLRYNGVPSSLNVISKKVGDGGPLLQPYPDWSFAKYDDCSGIVSASKLAIDKCDRLWVLDSGLVNNTQPMCSPKLLTFDLTTSQLLKQVEIPHDVAVNATTGKGRLSSLAVQSLDCNTNSDTMVYIADEKGEGLIVYHNSDDSFHRLTSNTFDYDPKFTKMTIDGESYTAQDGISGMALSPMTNNLYYSPVASTSLYYVNTEQFRTSDYQQNDIHYEGVQNILDTQSSAKVVSKSGVLFFGLVGDSALGCWNEHRTLERHNIRTVAQSDETLQMIASMKIKEALPHVPIFDRYINREYILVLSNKMQKMVNNDFNFDDVN…	4802	1	1	1	544.29	3	-0.0023	402	415	0	51.02	0.00029	R	IMNANVNELILNTR	C		Oxidation (M)	0.02000000000000.0	Eyal_WJ_July_2015.7163.7163.3 File:~Eyal_WJ_July_2015.raw~, NativeID:~controllerType=0 controllerNumber=1 scan=7163~
2	2::tr|C6K481|C6K481_APIME	Major royal jelly protein 1 OS=Apis mellifera PE=2 SV=1	1810	54	1.4e-177	49311	506	469	27	26	80.3	5.1	MTRLFMLVCLGIVCQGTTGNILRGESLNKSLPILHEWKFFDYDFGSDERRQDAILSGEYDYKNNYPSDIDQWHDKIFVTMLRYNGVPSSLNVISKKVGDGGPLLQPYPDWSFAKYDDCSGIVSASKLAIDKCDRLWVLDSGLVNNTQPMCSPKLLTFDLTTSQLLKQVEIPHDVAVNATTGKGRLSSLAVQSLDCNTNSDTMVYIADEKGEGLIVYHNSDDSFHRLTSNTFDYDPKFTKMTIDGESYTAQDGISGMALSPMTNNLYYSPVASTSLYYVNTEQFRTSDYQQNDIHYEGVQNILDTQSSAKVVSKSGVLFFGLVGDSALGCWNEHRTLERHNIRTVAQSDETLQMIASMKIKEALPHVPIFDRYINREYILVLSNKMQKMVNNDFNFDDVN…	4803	1	1	1	815.932	2	-0.0022	402	415	0	74.06	1.4e-06	R	IMNANVNELILNTR	C		Oxidation (M)	0.02000000000000.0	Eyal_WJ_July_2015.10765.10765.2 File:~Eyal_WJ_July_2015.raw~, NativeID:~controllerType=0 controllerNumber=1 scan=10765~
2	2::tr|C6K481|C6K481_APIME	Major royal jelly protein 1 OS=Apis mellifera PE=2 SV=1	1810	54	1.4e-177	49311	506	469	27	26	80.3	5.1	MTRLFMLVCLGIVCQGTTGNILRGESLNKSLPILHEWKFFDYDFGSDERRQDAILSGEYDYKNNYPSDIDQWHDKIFVTMLRYNGVPSSLNVISKKVGDGGPLLQPYPDWSFAKYDDCSGIVSASKLAIDKCDRLWVLDSGLVNNTQPMCSPKLLTFDLTTSQLLKQVEIPHDVAVNATTGKGRLSSLAVQSLDCNTNSDTMVYIADEKGEGLIVYHNSDDSFHRLTSNTFDYDPKFTKMTIDGESYTAQDGISGMALSPMTNNLYYSPVASTSLYYVNTEQFRTSDYQQNDIHYEGVQNILDTQSSAKVVSKSGVLFFGLVGDSALGCWNEHRTLERHNIRTVAQSDETLQMIASMKIKEALPHVPIFDRYINREYILVLSNKMQKMVNNDFNFDDVN…	4804	1	1	1	815.932	2	-0.0006	402	415	0	73.65	1.6e-06	R	IMNANVNELILNTR	C		Oxidation (M)	0.02000000000000.0	Eyal_WJ_July_2015.8173.8173.2 File:~Eyal_WJ_July_2015.raw~, NativeID:~controllerType=0 controllerNumber=1 scan=8173~
2	2::tr|C6K481|C6K481_APIME	Major royal jelly protein 1 OS=Apis mellifera PE=2 SV=1	1810	54	1.4e-177	49311	506	469	27	26	80.3	5.1	MTRLFMLVCLGIVCQGTTGNILRGESLNKSLPILHEWKFFDYDFGSDERRQDAILSGEYDYKNNYPSDIDQWHDKIFVTMLRYNGVPSSLNVISKKVGDGGPLLQPYPDWSFAKYDDCSGIVSASKLAIDKCDRLWVLDSGLVNNTQPMCSPKLLTFDLTTSQLLKQVEIPHDVAVNATTGKGRLSSLAVQSLDCNTNSDTMVYIADEKGEGLIVYHNSDDSFHRLTSNTFDYDPKFTKMTIDGESYTAQDGISGMALSPMTNNLYYSPVASTSLYYVNTEQFRTSDYQQNDIHYEGVQNILDTQSSAKVVSKSGVLFFGLVGDSALGCWNEHRTLERHNIRTVAQSDETLQMIASMKIKEALPHVPIFDRYINREYILVLSNKMQKMVNNDFNFDDVN…	4805	1	1	1	815.933	2	-0.0002	402	415	0	96.85	7.8e-09	R	IMNANVNELILNTR	C		Oxidation (M)	0.02000000000000.0	Eyal_WJ_July_2015.7162.7162.2 File:~Eyal_WJ_July_2015.raw~, NativeID:~controllerType=0 controllerNumber=1 scan=7162~
2	2::tr|C6K481|C6K481_APIME	Major royal jelly protein 1 OS=Apis mellifera PE=2 SV=1	1810	54	1.4e-177	49311	506	469	27	26	80.3	5.1	MTRLFMLVCLGIVCQGTTGNILRGESLNKSLPILHEWKFFDYDFGSDERRQDAILSGEYDYKNNYPSDIDQWHDKIFVTMLRYNGVPSSLNVISKKVGDGGPLLQPYPDWSFAKYDDCSGIVSASKLAIDKCDRLWVLDSGLVNNTQPMCSPKLLTFDLTTSQLLKQVEIPHDVAVNATTGKGRLSSLAVQSLDCNTNSDTMVYIADEKGEGLIVYHNSDDSFHRLTSNTFDYDPKFTKMTIDGESYTAQDGISGMALSPMTNNLYYSPVASTSLYYVNTEQFRTSDYQQNDIHYEGVQNILDTQSSAKVVSKSGVLFFGLVGDSALGCWNEHRTLERHNIRTVAQSDETLQMIASMKIKEALPHVPIFDRYINREYILVLSNKMQKMVNNDFNFDDVN…	4807	1	1	1	544.291	3	0.0012	402	415	0	43.24	0.0018	R	IMNANVNELILNTR	C		Oxidation (M)	0.02000000000000.0	Eyal_WJ_July_2015.7150.7150.3 File:~Eyal_WJ_July_2015.raw~, NativeID:~controllerType=0 controllerNumber=1 scan=7150~
2	2::tr|C6K481|C6K481_APIME	Major royal jelly protein 1 OS=Apis mellifera PE=2 SV=1	1810	54	1.4e-177	49311	506	469	27	26	80.3	5.1	MTRLFMLVCLGIVCQGTTGNILRGESLNKSLPILHEWKFFDYDFGSDERRQDAILSGEYDYKNNYPSDIDQWHDKIFVTMLRYNGVPSSLNVISKKVGDGGPLLQPYPDWSFAKYDDCSGIVSASKLAIDKCDRLWVLDSGLVNNTQPMCSPKLLTFDLTTSQLLKQVEIPHDVAVNATTGKGRLSSLAVQSLDCNTNSDTMVYIADEKGEGLIVYHNSDDSFHRLTSNTFDYDPKFTKMTIDGESYTAQDGISGMALSPMTNNLYYSPVASTSLYYVNTEQFRTSDYQQNDIHYEGVQNILDTQSSAKVVSKSGVLFFGLVGDSALGCWNEHRTLERHNIRTVAQSDETLQMIASMKIKEALPHVPIFDRYINREYILVLSNKMQKMVNNDFNFDDVN…	4808	1	1	1	815.933	2	0.0012	402	415	0	85.02	1.2e-07	R	IMNANVNELILNTR	C		Oxidation (M)	0.02000000000000.0	Eyal_WJ_July_2015.7148.7148.2 File:~Eyal_WJ_July_2015.raw~, NativeID:~controllerType=0 controllerNumber=1 scan=7148~
2	2::tr|C6K481|C6K481_APIME	Major royal jelly protein 1 OS=Apis mellifera PE=2 SV=1	1810	54	1.4e-177	49311	506	469	27	26	80.3	5.1	MTRLFMLVCLGIVCQGTTGNILRGESLNKSLPILHEWKFFDYDFGSDERRQDAILSGEYDYKNNYPSDIDQWHDKIFVTMLRYNGVPSSLNVISKKVGDGGPLLQPYPDWSFAKYDDCSGIVSASKLAIDKCDRLWVLDSGLVNNTQPMCSPKLLTFDLTTSQLLKQVEIPHDVAVNATTGKGRLSSLAVQSLDCNTNSDTMVYIADEKGEGLIVYHNSDDSFHRLTSNTFDYDPKFTKMTIDGESYTAQDGISGMALSPMTNNLYYSPVASTSLYYVNTEQFRTSDYQQNDIHYEGVQNILDTQSSAKVVSKSGVLFFGLVGDSALGCWNEHRTLERHNIRTVAQSDETLQMIASMKIKEALPHVPIFDRYINREYILVLSNKMQKMVNNDFNFDDVN…	4809	1	1	1	815.933	2	0.0016	402	415	0	73.62	1.6e-06	R	IMNANVNELILNTR	C		Oxidation (M)	0.02000000000000.0	Eyal_WJ_July_2015.10980.10980.2 File:~Eyal_WJ_July_2015.raw~, NativeID:~controllerType=0 controllerNumber=1 scan=10980~
2	2::tr|C6K481|C6K481_APIME	Major royal jelly protein 1 OS=Apis mellifera PE=2 SV=1	1810	54	1.4e-177	49311	506	469	27	26	80.3	5.1	MTRLFMLVCLGIVCQGTTGNILRGESLNKSLPILHEWKFFDYDFGSDERRQDAILSGEYDYKNNYPSDIDQWHDKIFVTMLRYNGVPSSLNVISKKVGDGGPLLQPYPDWSFAKYDDCSGIVSASKLAIDKCDRLWVLDSGLVNNTQPMCSPKLLTFDLTTSQLLKQVEIPHDVAVNATTGKGRLSSLAVQSLDCNTNSDTMVYIADEKGEGLIVYHNSDDSFHRLTSNTFDYDPKFTKMTIDGESYTAQDGISGMALSPMTNNLYYSPVASTSLYYVNTEQFRTSDYQQNDIHYEGVQNILDTQSSAKVVSKSGVLFFGLVGDSALGCWNEHRTLERHNIRTVAQSDETLQMIASMKIKEALPHVPIFDRYINREYILVLSNKMQKMVNNDFNFDDVN…	4810	1	1	1	815.934	2	0.0031	402	415	0	79.82	4e-07	R	IMNANVNELILNTR	C		Oxidation (M)	0.02000000000000.0	Eyal_WJ_July_2015.7693.7693.2 File:~Eyal_WJ_July_2015.raw~, NativeID:~controllerType=0 controllerNumber=1 scan=7693~
2	2::tr|C6K481|C6K481_APIME	Major royal jelly protein 1 OS=Apis mellifera PE=2 SV=1	1810	54	1.4e-177	49311	506	469	27	26	80.3	5.1	MTRLFMLVCLGIVCQGTTGNILRGESLNKSLPILHEWKFFDYDFGSDERRQDAILSGEYDYKNNYPSDIDQWHDKIFVTMLRYNGVPSSLNVISKKVGDGGPLLQPYPDWSFAKYDDCSGIVSASKLAIDKCDRLWVLDSGLVNNTQPMCSPKLLTFDLTTSQLLKQVEIPHDVAVNATTGKGRLSSLAVQSLDCNTNSDTMVYIADEKGEGLIVYHNSDDSFHRLTSNTFDYDPKFTKMTIDGESYTAQDGISGMALSPMTNNLYYSPVASTSLYYVNTEQFRTSDYQQNDIHYEGVQNILDTQSSAKVVSKSGVLFFGLVGDSALGCWNEHRTLERHNIRTVAQSDETLQMIASMKIKEALPHVPIFDRYINREYILVLSNKMQKMVNNDFNFDDVN…	4811	1	1	1	815.935	2	0.0038	402	415	0	94.26	1.4e-08	R	IMNANVNELILNTR	C		Oxidation (M)	0.02000000000000.0	Eyal_WJ_July_2015.8019.8019.2 File:~Eyal_WJ_July_2015.raw~, NativeID:~controllerType=0 controllerNumber=1 scan=8019~
2	2::tr|C6K481|C6K481_APIME	Major royal jelly protein 1 OS=Apis mellifera PE=2 SV=1	1810	54	1.4e-177	49311	506	469	27	26	80.3	5.1	MTRLFMLVCLGIVCQGTTGNILRGESLNKSLPILHEWKFFDYDFGSDERRQDAILSGEYDYKNNYPSDIDQWHDKIFVTMLRYNGVPSSLNVISKKVGDGGPLLQPYPDWSFAKYDDCSGIVSASKLAIDKCDRLWVLDSGLVNNTQPMCSPKLLTFDLTTSQLLKQVEIPHDVAVNATTGKGRLSSLAVQSLDCNTNSDTMVYIADEKGEGLIVYHNSDDSFHRLTSNTFDYDPKFTKMTIDGESYTAQDGISGMALSPMTNNLYYSPVASTSLYYVNTEQFRTSDYQQNDIHYEGVQNILDTQSSAKVVSKSGVLFFGLVGDSALGCWNEHRTLERHNIRTVAQSDETLQMIASMKIKEALPHVPIFDRYINREYILVLSNKMQKMVNNDFNFDDVN…	4812	1	1	1	544.292	3	0.0044	402	415	0	48.68	0.00051	R	IMNANVNELILNTR	C		Oxidation (M)	0.02000000000000.0	Eyal_WJ_July_2015.7583.7583.3 File:~Eyal_WJ_July_2015.raw~, NativeID:~controllerType=0 controllerNumber=1 scan=7583~
2	2::tr|C6K481|C6K481_APIME	Major royal jelly protein 1 OS=Apis mellifera PE=2 SV=1	1810	54	1.4e-177	49311	506	469	27	26	80.3	5.1	MTRLFMLVCLGIVCQGTTGNILRGESLNKSLPILHEWKFFDYDFGSDERRQDAILSGEYDYKNNYPSDIDQWHDKIFVTMLRYNGVPSSLNVISKKVGDGGPLLQPYPDWSFAKYDDCSGIVSASKLAIDKCDRLWVLDSGLVNNTQPMCSPKLLTFDLTTSQLLKQVEIPHDVAVNATTGKGRLSSLAVQSLDCNTNSDTMVYIADEKGEGLIVYHNSDDSFHRLTSNTFDYDPKFTKMTIDGESYTAQDGISGMALSPMTNNLYYSPVASTSLYYVNTEQFRTSDYQQNDIHYEGVQNILDTQSSAKVVSKSGVLFFGLVGDSALGCWNEHRTLERHNIRTVAQSDETLQMIASMKIKEALPHVPIFDRYINREYILVLSNKMQKMVNNDFNFDDVN…	4813	1	1	1	815.935	2	0.0049	402	415	0	69.97	3.8e-06	R	IMNANVNELILNTR	C		Oxidation (M)	0.02000000000000.0	Eyal_WJ_July_2015.10973.10973.2 File:~Eyal_WJ_July_2015.raw~, NativeID:~controllerType=0 controllerNumber=1 scan=10973~
2	2::tr|C6K481|C6K481_APIME	Major royal jelly protein 1 OS=Apis mellifera PE=2 SV=1	1810	54	1.4e-177	49311	506	469	27	26	80.3	5.1	MTRLFMLVCLGIVCQGTTGNILRGESLNKSLPILHEWKFFDYDFGSDERRQDAILSGEYDYKNNYPSDIDQWHDKIFVTMLRYNGVPSSLNVISKKVGDGGPLLQPYPDWSFAKYDDCSGIVSASKLAIDKCDRLWVLDSGLVNNTQPMCSPKLLTFDLTTSQLLKQVEIPHDVAVNATTGKGRLSSLAVQSLDCNTNSDTMVYIADEKGEGLIVYHNSDDSFHRLTSNTFDYDPKFTKMTIDGESYTAQDGISGMALSPMTNNLYYSPVASTSLYYVNTEQFRTSDYQQNDIHYEGVQNILDTQSSAKVVSKSGVLFFGLVGDSALGCWNEHRTLERHNIRTVAQSDETLQMIASMKIKEALPHVPIFDRYINREYILVLSNKMQKMVNNDFNFDDVN…	4814	1	1	1	815.935	2	0.005	402	415	0	63.98	1.5e-05	R	IMNANVNELILNTR	C		Oxidation (M)	0.02000000000000.0	Eyal_WJ_July_2015.10759.10759.2 File:~Eyal_WJ_July_2015.raw~, NativeID:~controllerType=0 controllerNumber=1 scan=10759~
2	2::tr|C6K481|C6K481_APIME	Major royal jelly protein 1 OS=Apis mellifera PE=2 SV=1	1810	54	1.4e-177	49311	506	469	27	26	80.3	5.1	MTRLFMLVCLGIVCQGTTGNILRGESLNKSLPILHEWKFFDYDFGSDERRQDAILSGEYDYKNNYPSDIDQWHDKIFVTMLRYNGVPSSLNVISKKVGDGGPLLQPYPDWSFAKYDDCSGIVSASKLAIDKCDRLWVLDSGLVNNTQPMCSPKLLTFDLTTSQLLKQVEIPHDVAVNATTGKGRLSSLAVQSLDCNTNSDTMVYIADEKGEGLIVYHNSDDSFHRLTSNTFDYDPKFTKMTIDGESYTAQDGISGMALSPMTNNLYYSPVASTSLYYVNTEQFRTSDYQQNDIHYEGVQNILDTQSSAKVVSKSGVLFFGLVGDSALGCWNEHRTLERHNIRTVAQSDETLQMIASMKIKEALPHVPIFDRYINREYILVLSNKMQKMVNNDFNFDDVN…	4815	1	1	1	544.293	3	0.0052	402	415	0	25.26	0.11	R	IMNANVNELILNTR	C		Oxidation (M)	0.02000000000000.0	Eyal_WJ_July_2015.7674.7674.3 File:~Eyal_WJ_July_2015.raw~, NativeID:~controllerType=0 controllerNumber=1 scan=7674~
2	2::tr|C6K481|C6K481_APIME	Major royal jelly protein 1 OS=Apis mellifera PE=2 SV=1	1810	54	1.4e-177	49311	506	469	27	26	80.3	5.1	MTRLFMLVCLGIVCQGTTGNILRGESLNKSLPILHEWKFFDYDFGSDERRQDAILSGEYDYKNNYPSDIDQWHDKIFVTMLRYNGVPSSLNVISKKVGDGGPLLQPYPDWSFAKYDDCSGIVSASKLAIDKCDRLWVLDSGLVNNTQPMCSPKLLTFDLTTSQLLKQVEIPHDVAVNATTGKGRLSSLAVQSLDCNTNSDTMVYIADEKGEGLIVYHNSDDSFHRLTSNTFDYDPKFTKMTIDGESYTAQDGISGMALSPMTNNLYYSPVASTSLYYVNTEQFRTSDYQQNDIHYEGVQNILDTQSSAKVVSKSGVLFFGLVGDSALGCWNEHRTLERHNIRTVAQSDETLQMIASMKIKEALPHVPIFDRYINREYILVLSNKMQKMVNNDFNFDDVN…	4816	1	1	1	815.935	2	0.0054	402	415	0	80	3.7e-07	R	IMNANVNELILNTR	C		Oxidation (M)	0.02000000000000.0	Eyal_WJ_July_2015.7654.7654.2 File:~Eyal_WJ_July_2015.raw~, NativeID:~controllerType=0 controllerNumber=1 scan=7654~
2	2::tr|C6K481|C6K481_APIME	Major royal jelly protein 1 OS=Apis mellifera PE=2 SV=1	1810	54	1.4e-177	49311	506	469	27	26	80.3	5.1	MTRLFMLVCLGIVCQGTTGNILRGESLNKSLPILHEWKFFDYDFGSDERRQDAILSGEYDYKNNYPSDIDQWHDKIFVTMLRYNGVPSSLNVISKKVGDGGPLLQPYPDWSFAKYDDCSGIVSASKLAIDKCDRLWVLDSGLVNNTQPMCSPKLLTFDLTTSQLLKQVEIPHDVAVNATTGKGRLSSLAVQSLDCNTNSDTMVYIADEKGEGLIVYHNSDDSFHRLTSNTFDYDPKFTKMTIDGESYTAQDGISGMALSPMTNNLYYSPVASTSLYYVNTEQFRTSDYQQNDIHYEGVQNILDTQSSAKVVSKSGVLFFGLVGDSALGCWNEHRTLERHNIRTVAQSDETLQMIASMKIKEALPHVPIFDRYINREYILVLSNKMQKMVNNDFNFDDVN…	4817	1	1	1	815.936	2	0.0061	402	415	0	77.56	6.5e-07	R	IMNANVNELILNTR	C		Oxidation (M)	0.02000000000000.0	Eyal_WJ_July_2015.8630.8630.2 File:~Eyal_WJ_July_2015.raw~, NativeID:~controllerType=0 controllerNumber=1 scan=8630~
2	2::tr|C6K481|C6K481_APIME	Major royal jelly protein 1 OS=Apis mellifera PE=2 SV=1	1810	54	1.4e-177	49311	506	469	27	26	80.3	5.1	MTRLFMLVCLGIVCQGTTGNILRGESLNKSLPILHEWKFFDYDFGSDERRQDAILSGEYDYKNNYPSDIDQWHDKIFVTMLRYNGVPSSLNVISKKVGDGGPLLQPYPDWSFAKYDDCSGIVSASKLAIDKCDRLWVLDSGLVNNTQPMCSPKLLTFDLTTSQLLKQVEIPHDVAVNATTGKGRLSSLAVQSLDCNTNSDTMVYIADEKGEGLIVYHNSDDSFHRLTSNTFDYDPKFTKMTIDGESYTAQDGISGMALSPMTNNLYYSPVASTSLYYVNTEQFRTSDYQQNDIHYEGVQNILDTQSSAKVVSKSGVLFFGLVGDSALGCWNEHRTLERHNIRTVAQSDETLQMIASMKIKEALPHVPIFDRYINREYILVLSNKMQKMVNNDFNFDDVN…	4824	1	1	1	544.574	3	-0.0011	63	75	0	20.48	0.094	K	NNYPSDIDQWHDK	I				Eyal_WJ_July_2015.5039.5039.3 File:~Eyal_WJ_July_2015.raw~, NativeID:~controllerType=0 controllerNumber=1 scan=5039~
2	2::tr|C6K481|C6K481_APIME	Major royal jelly protein 1 OS=Apis mellifera PE=2 SV=1	1810	54	1.4e-177	49311	506	469	27	26	80.3	5.1	MTRLFMLVCLGIVCQGTTGNILRGESLNKSLPILHEWKFFDYDFGSDERRQDAILSGEYDYKNNYPSDIDQWHDKIFVTMLRYNGVPSSLNVISKKVGDGGPLLQPYPDWSFAKYDDCSGIVSASKLAIDKCDRLWVLDSGLVNNTQPMCSPKLLTFDLTTSQLLKQVEIPHDVAVNATTGKGRLSSLAVQSLDCNTNSDTMVYIADEKGEGLIVYHNSDDSFHRLTSNTFDYDPKFTKMTIDGESYTAQDGISGMALSPMTNNLYYSPVASTSLYYVNTEQFRTSDYQQNDIHYEGVQNILDTQSSAKVVSKSGVLFFGLVGDSALGCWNEHRTLERHNIRTVAQSDETLQMIASMKIKEALPHVPIFDRYINREYILVLSNKMQKMVNNDFNFDDVN…	4826	1	1	1	816.357	2	-0.0009	63	75	0	56.02	2.7e-05	K	NNYPSDIDQWHDK	I				Eyal_WJ_July_2015.5116.5116.2 File:~Eyal_WJ_July_2015.raw~, NativeID:~controllerType=0 controllerNumber=1 scan=5116~
2	2::tr|C6K481|C6K481_APIME	Major royal jelly protein 1 OS=Apis mellifera PE=2 SV=1	1810	54	1.4e-177	49311	506	469	27	26	80.3	5.1	MTRLFMLVCLGIVCQGTTGNILRGESLNKSLPILHEWKFFDYDFGSDERRQDAILSGEYDYKNNYPSDIDQWHDKIFVTMLRYNGVPSSLNVISKKVGDGGPLLQPYPDWSFAKYDDCSGIVSASKLAIDKCDRLWVLDSGLVNNTQPMCSPKLLTFDLTTSQLLKQVEIPHDVAVNATTGKGRLSSLAVQSLDCNTNSDTMVYIADEKGEGLIVYHNSDDSFHRLTSNTFDYDPKFTKMTIDGESYTAQDGISGMALSPMTNNLYYSPVASTSLYYVNTEQFRTSDYQQNDIHYEGVQNILDTQSSAKVVSKSGVLFFGLVGDSALGCWNEHRTLERHNIRTVAQSDETLQMIASMKIKEALPHVPIFDRYINREYILVLSNKMQKMVNNDFNFDDVN…	4828	1	1	1	544.574	3	0.0002	63	75	0	24.57	0.037	K	NNYPSDIDQWHDK	I				Eyal_WJ_July_2015.5047.5047.3 File:~Eyal_WJ_July_2015.raw~, NativeID:~controllerType=0 controllerNumber=1 scan=5047~
2	2::tr|C6K481|C6K481_APIME	Major royal jelly protein 1 OS=Apis mellifera PE=2 SV=1	1810	54	1.4e-177	49311	506	469	27	26	80.3	5.1	MTRLFMLVCLGIVCQGTTGNILRGESLNKSLPILHEWKFFDYDFGSDERRQDAILSGEYDYKNNYPSDIDQWHDKIFVTMLRYNGVPSSLNVISKKVGDGGPLLQPYPDWSFAKYDDCSGIVSASKLAIDKCDRLWVLDSGLVNNTQPMCSPKLLTFDLTTSQLLKQVEIPHDVAVNATTGKGRLSSLAVQSLDCNTNSDTMVYIADEKGEGLIVYHNSDDSFHRLTSNTFDYDPKFTKMTIDGESYTAQDGISGMALSPMTNNLYYSPVASTSLYYVNTEQFRTSDYQQNDIHYEGVQNILDTQSSAKVVSKSGVLFFGLVGDSALGCWNEHRTLERHNIRTVAQSDETLQMIASMKIKEALPHVPIFDRYINREYILVLSNKMQKMVNNDFNFDDVN…	4832	1	1	1	816.359	2	0.0019	63	75	0	67.75	1.8e-06	K	NNYPSDIDQWHDK	I				Eyal_WJ_July_2015.4793.4793.2 File:~Eyal_WJ_July_2015.raw~, NativeID:~controllerType=0 controllerNumber=1 scan=4793~
2	2::tr|C6K481|C6K481_APIME	Major royal jelly protein 1 OS=Apis mellifera PE=2 SV=1	1810	54	1.4e-177	49311	506	469	27	26	80.3	5.1	MTRLFMLVCLGIVCQGTTGNILRGESLNKSLPILHEWKFFDYDFGSDERRQDAILSGEYDYKNNYPSDIDQWHDKIFVTMLRYNGVPSSLNVISKKVGDGGPLLQPYPDWSFAKYDDCSGIVSASKLAIDKCDRLWVLDSGLVNNTQPMCSPKLLTFDLTTSQLLKQVEIPHDVAVNATTGKGRLSSLAVQSLDCNTNSDTMVYIADEKGEGLIVYHNSDDSFHRLTSNTFDYDPKFTKMTIDGESYTAQDGISGMALSPMTNNLYYSPVASTSLYYVNTEQFRTSDYQQNDIHYEGVQNILDTQSSAKVVSKSGVLFFGLVGDSALGCWNEHRTLERHNIRTVAQSDETLQMIASMKIKEALPHVPIFDRYINREYILVLSNKMQKMVNNDFNFDDVN…	4834	1	1	1	816.359	2	0.0023	63	75	0	54.13	4.3e-05	K	NNYPSDIDQWHDK	I				Eyal_WJ_July_2015.5082.5082.2 File:~Eyal_WJ_July_2015.raw~, NativeID:~controllerType=0 controllerNumber=1 scan=5082~
2	2::tr|C6K481|C6K481_APIME	Major royal jelly protein 1 OS=Apis mellifera PE=2 SV=1	1810	54	1.4e-177	49311	506	469	27	26	80.3	5.1	MTRLFMLVCLGIVCQGTTGNILRGESLNKSLPILHEWKFFDYDFGSDERRQDAILSGEYDYKNNYPSDIDQWHDKIFVTMLRYNGVPSSLNVISKKVGDGGPLLQPYPDWSFAKYDDCSGIVSASKLAIDKCDRLWVLDSGLVNNTQPMCSPKLLTFDLTTSQLLKQVEIPHDVAVNATTGKGRLSSLAVQSLDCNTNSDTMVYIADEKGEGLIVYHNSDDSFHRLTSNTFDYDPKFTKMTIDGESYTAQDGISGMALSPMTNNLYYSPVASTSLYYVNTEQFRTSDYQQNDIHYEGVQNILDTQSSAKVVSKSGVLFFGLVGDSALGCWNEHRTLERHNIRTVAQSDETLQMIASMKIKEALPHVPIFDRYINREYILVLSNKMQKMVNNDFNFDDVN…	4835	1	1	1	544.575	3	0.0028	63	75	0	26.08	0.028	K	NNYPSDIDQWHDK	I				Eyal_WJ_July_2015.4770.4770.3 File:~Eyal_WJ_July_2015.raw~, NativeID:~controllerType=0 controllerNumber=1 scan=4770~
2	2::tr|C6K481|C6K481_APIME	Major royal jelly protein 1 OS=Apis mellifera PE=2 SV=1	1810	54	1.4e-177	49311	506	469	27	26	80.3	5.1	MTRLFMLVCLGIVCQGTTGNILRGESLNKSLPILHEWKFFDYDFGSDERRQDAILSGEYDYKNNYPSDIDQWHDKIFVTMLRYNGVPSSLNVISKKVGDGGPLLQPYPDWSFAKYDDCSGIVSASKLAIDKCDRLWVLDSGLVNNTQPMCSPKLLTFDLTTSQLLKQVEIPHDVAVNATTGKGRLSSLAVQSLDCNTNSDTMVYIADEKGEGLIVYHNSDDSFHRLTSNTFDYDPKFTKMTIDGESYTAQDGISGMALSPMTNNLYYSPVASTSLYYVNTEQFRTSDYQQNDIHYEGVQNILDTQSSAKVVSKSGVLFFGLVGDSALGCWNEHRTLERHNIRTVAQSDETLQMIASMKIKEALPHVPIFDRYINREYILVLSNKMQKMVNNDFNFDDVN…	4836	1	1	1	816.359	2	0.0029	63	75	0	64.56	4e-06	K	NNYPSDIDQWHDK	I				Eyal_WJ_July_2015.4784.4784.2 File:~Eyal_WJ_July_2015.raw~, NativeID:~controllerType=0 controllerNumber=1 scan=4784~
2	2::tr|C6K481|C6K481_APIME	Major royal jelly protein 1 OS=Apis mellifera PE=2 SV=1	1810	54	1.4e-177	49311	506	469	27	26	80.3	5.1	MTRLFMLVCLGIVCQGTTGNILRGESLNKSLPILHEWKFFDYDFGSDERRQDAILSGEYDYKNNYPSDIDQWHDKIFVTMLRYNGVPSSLNVISKKVGDGGPLLQPYPDWSFAKYDDCSGIVSASKLAIDKCDRLWVLDSGLVNNTQPMCSPKLLTFDLTTSQLLKQVEIPHDVAVNATTGKGRLSSLAVQSLDCNTNSDTMVYIADEKGEGLIVYHNSDDSFHRLTSNTFDYDPKFTKMTIDGESYTAQDGISGMALSPMTNNLYYSPVASTSLYYVNTEQFRTSDYQQNDIHYEGVQNILDTQSSAKVVSKSGVLFFGLVGDSALGCWNEHRTLERHNIRTVAQSDETLQMIASMKIKEALPHVPIFDRYINREYILVLSNKMQKMVNNDFNFDDVN…	4837	1	1	1	544.575	3	0.0029	63	75	0	32.16	0.0069	K	NNYPSDIDQWHDK	I				Eyal_WJ_July_2015.4776.4776.3 File:~Eyal_WJ_July_2015.raw~, NativeID:~controllerType=0 controllerNumber=1 scan=4776~
2	2::tr|C6K481|C6K481_APIME	Major royal jelly protein 1 OS=Apis mellifera PE=2 SV=1	1810	54	1.4e-177	49311	506	469	27	26	80.3	5.1	MTRLFMLVCLGIVCQGTTGNILRGESLNKSLPILHEWKFFDYDFGSDERRQDAILSGEYDYKNNYPSDIDQWHDKIFVTMLRYNGVPSSLNVISKKVGDGGPLLQPYPDWSFAKYDDCSGIVSASKLAIDKCDRLWVLDSGLVNNTQPMCSPKLLTFDLTTSQLLKQVEIPHDVAVNATTGKGRLSSLAVQSLDCNTNSDTMVYIADEKGEGLIVYHNSDDSFHRLTSNTFDYDPKFTKMTIDGESYTAQDGISGMALSPMTNNLYYSPVASTSLYYVNTEQFRTSDYQQNDIHYEGVQNILDTQSSAKVVSKSGVLFFGLVGDSALGCWNEHRTLERHNIRTVAQSDETLQMIASMKIKEALPHVPIFDRYINREYILVLSNKMQKMVNNDFNFDDVN…	4839	1	1	1	544.619	3	-0.0012	402	415	0	24.34	0.14	R	IMNANVNELILNTR	C		Deamidated (NQ); Oxidation (M)	0.02000000000100.0	Eyal_WJ_July_2015.6917.6917.3 File:~Eyal_WJ_July_2015.raw~, NativeID:~controllerType=0 controllerNumber=1 scan=6917~
2	2::tr|C6K481|C6K481_APIME	Major royal jelly protein 1 OS=Apis mellifera PE=2 SV=1	1810	54	1.4e-177	49311	506	469	27	26	80.3	5.1	MTRLFMLVCLGIVCQGTTGNILRGESLNKSLPILHEWKFFDYDFGSDERRQDAILSGEYDYKNNYPSDIDQWHDKIFVTMLRYNGVPSSLNVISKKVGDGGPLLQPYPDWSFAKYDDCSGIVSASKLAIDKCDRLWVLDSGLVNNTQPMCSPKLLTFDLTTSQLLKQVEIPHDVAVNATTGKGRLSSLAVQSLDCNTNSDTMVYIADEKGEGLIVYHNSDDSFHRLTSNTFDYDPKFTKMTIDGESYTAQDGISGMALSPMTNNLYYSPVASTSLYYVNTEQFRTSDYQQNDIHYEGVQNILDTQSSAKVVSKSGVLFFGLVGDSALGCWNEHRTLERHNIRTVAQSDETLQMIASMKIKEALPHVPIFDRYINREYILVLSNKMQKMVNNDFNFDDVN…	4840	1	1	1	544.619	3	-0.0009	402	415	0	35.72	0.01	R	IMNANVNELILNTR	C		Deamidated (NQ); Oxidation (M)	0.02000010000000.0	Eyal_WJ_July_2015.6387.6387.3 File:~Eyal_WJ_July_2015.raw~, NativeID:~controllerType=0 controllerNumber=1 scan=6387~
2	2::tr|C6K481|C6K481_APIME	Major royal jelly protein 1 OS=Apis mellifera PE=2 SV=1	1810	54	1.4e-177	49311	506	469	27	26	80.3	5.1	MTRLFMLVCLGIVCQGTTGNILRGESLNKSLPILHEWKFFDYDFGSDERRQDAILSGEYDYKNNYPSDIDQWHDKIFVTMLRYNGVPSSLNVISKKVGDGGPLLQPYPDWSFAKYDDCSGIVSASKLAIDKCDRLWVLDSGLVNNTQPMCSPKLLTFDLTTSQLLKQVEIPHDVAVNATTGKGRLSSLAVQSLDCNTNSDTMVYIADEKGEGLIVYHNSDDSFHRLTSNTFDYDPKFTKMTIDGESYTAQDGISGMALSPMTNNLYYSPVASTSLYYVNTEQFRTSDYQQNDIHYEGVQNILDTQSSAKVVSKSGVLFFGLVGDSALGCWNEHRTLERHNIRTVAQSDETLQMIASMKIKEALPHVPIFDRYINREYILVLSNKMQKMVNNDFNFDDVN…	4841	1	1	1	816.425	2	0.0004	402	415	0	87.48	6.9e-08	R	IMNANVNELILNTR	C		Deamidated (NQ); Oxidation (M)	0.02000010000000.0	Eyal_WJ_July_2015.6365.6365.2 File:~Eyal_WJ_July_2015.raw~, NativeID:~controllerType=0 controllerNumber=1 scan=6365~
2	2::tr|C6K481|C6K481_APIME	Major royal jelly protein 1 OS=Apis mellifera PE=2 SV=1	1810	54	1.4e-177	49311	506	469	27	26	80.3	5.1	MTRLFMLVCLGIVCQGTTGNILRGESLNKSLPILHEWKFFDYDFGSDERRQDAILSGEYDYKNNYPSDIDQWHDKIFVTMLRYNGVPSSLNVISKKVGDGGPLLQPYPDWSFAKYDDCSGIVSASKLAIDKCDRLWVLDSGLVNNTQPMCSPKLLTFDLTTSQLLKQVEIPHDVAVNATTGKGRLSSLAVQSLDCNTNSDTMVYIADEKGEGLIVYHNSDDSFHRLTSNTFDYDPKFTKMTIDGESYTAQDGISGMALSPMTNNLYYSPVASTSLYYVNTEQFRTSDYQQNDIHYEGVQNILDTQSSAKVVSKSGVLFFGLVGDSALGCWNEHRTLERHNIRTVAQSDETLQMIASMKIKEALPHVPIFDRYINREYILVLSNKMQKMVNNDFNFDDVN…	4842	1	1	1	544.619	3	0.0008	402	415	0	35.53	0.011	R	IMNANVNELILNTR	C		Deamidated (NQ); Oxidation (M)	0.02000010000000.0	Eyal_WJ_July_2015.6402.6402.3 File:~Eyal_WJ_July_2015.raw~, NativeID:~controllerType=0 controllerNumber=1 scan=6402~
2	2::tr|C6K481|C6K481_APIME	Major royal jelly protein 1 OS=Apis mellifera PE=2 SV=1	1810	54	1.4e-177	49311	506	469	27	26	80.3	5.1	MTRLFMLVCLGIVCQGTTGNILRGESLNKSLPILHEWKFFDYDFGSDERRQDAILSGEYDYKNNYPSDIDQWHDKIFVTMLRYNGVPSSLNVISKKVGDGGPLLQPYPDWSFAKYDDCSGIVSASKLAIDKCDRLWVLDSGLVNNTQPMCSPKLLTFDLTTSQLLKQVEIPHDVAVNATTGKGRLSSLAVQSLDCNTNSDTMVYIADEKGEGLIVYHNSDDSFHRLTSNTFDYDPKFTKMTIDGESYTAQDGISGMALSPMTNNLYYSPVASTSLYYVNTEQFRTSDYQQNDIHYEGVQNILDTQSSAKVVSKSGVLFFGLVGDSALGCWNEHRTLERHNIRTVAQSDETLQMIASMKIKEALPHVPIFDRYINREYILVLSNKMQKMVNNDFNFDDVN…	4843	1	1	1	816.425	2	0.0015	402	415	0	96.99	7.5e-09	R	IMNANVNELILNTR	C		Deamidated (NQ); Oxidation (M)	0.02000010000000.0	Eyal_WJ_July_2015.6380.6380.2 File:~Eyal_WJ_July_2015.raw~, NativeID:~controllerType=0 controllerNumber=1 scan=6380~
2	2::tr|C6K481|C6K481_APIME	Major royal jelly protein 1 OS=Apis mellifera PE=2 SV=1	1810	54	1.4e-177	49311	506	469	27	26	80.3	5.1	MTRLFMLVCLGIVCQGTTGNILRGESLNKSLPILHEWKFFDYDFGSDERRQDAILSGEYDYKNNYPSDIDQWHDKIFVTMLRYNGVPSSLNVISKKVGDGGPLLQPYPDWSFAKYDDCSGIVSASKLAIDKCDRLWVLDSGLVNNTQPMCSPKLLTFDLTTSQLLKQVEIPHDVAVNATTGKGRLSSLAVQSLDCNTNSDTMVYIADEKGEGLIVYHNSDDSFHRLTSNTFDYDPKFTKMTIDGESYTAQDGISGMALSPMTNNLYYSPVASTSLYYVNTEQFRTSDYQQNDIHYEGVQNILDTQSSAKVVSKSGVLFFGLVGDSALGCWNEHRTLERHNIRTVAQSDETLQMIASMKIKEALPHVPIFDRYINREYILVLSNKMQKMVNNDFNFDDVN…	4844	1	1	1	816.426	2	0.0027	402	415	0	88.53	5.3e-08	R	IMNANVNELILNTR	C		Deamidated (NQ); Oxidation (M)	0.02000000000100.0	Eyal_WJ_July_2015.6884.6884.2 File:~Eyal_WJ_July_2015.raw~, NativeID:~controllerType=0 controllerNumber=1 scan=6884~
2	2::tr|C6K481|C6K481_APIME	Major royal jelly protein 1 OS=Apis mellifera PE=2 SV=1	1810	54	1.4e-177	49311	506	469	27	26	80.3	5.1	MTRLFMLVCLGIVCQGTTGNILRGESLNKSLPILHEWKFFDYDFGSDERRQDAILSGEYDYKNNYPSDIDQWHDKIFVTMLRYNGVPSSLNVISKKVGDGGPLLQPYPDWSFAKYDDCSGIVSASKLAIDKCDRLWVLDSGLVNNTQPMCSPKLLTFDLTTSQLLKQVEIPHDVAVNATTGKGRLSSLAVQSLDCNTNSDTMVYIADEKGEGLIVYHNSDDSFHRLTSNTFDYDPKFTKMTIDGESYTAQDGISGMALSPMTNNLYYSPVASTSLYYVNTEQFRTSDYQQNDIHYEGVQNILDTQSSAKVVSKSGVLFFGLVGDSALGCWNEHRTLERHNIRTVAQSDETLQMIASMKIKEALPHVPIFDRYINREYILVLSNKMQKMVNNDFNFDDVN…	4845	1	1	1	544.62	3	0.0028	402	415	0	30.11	0.037	R	IMNANVNELILNTR	C		Deamidated (NQ); Oxidation (M)	0.02000000000100.0	Eyal_WJ_July_2015.6902.6902.3 File:~Eyal_WJ_July_2015.raw~, NativeID:~controllerType=0 controllerNumber=1 scan=6902~
2	2::tr|C6K481|C6K481_APIME	Major royal jelly protein 1 OS=Apis mellifera PE=2 SV=1	1810	54	1.4e-177	49311	506	469	27	26	80.3	5.1	MTRLFMLVCLGIVCQGTTGNILRGESLNKSLPILHEWKFFDYDFGSDERRQDAILSGEYDYKNNYPSDIDQWHDKIFVTMLRYNGVPSSLNVISKKVGDGGPLLQPYPDWSFAKYDDCSGIVSASKLAIDKCDRLWVLDSGLVNNTQPMCSPKLLTFDLTTSQLLKQVEIPHDVAVNATTGKGRLSSLAVQSLDCNTNSDTMVYIADEKGEGLIVYHNSDDSFHRLTSNTFDYDPKFTKMTIDGESYTAQDGISGMALSPMTNNLYYSPVASTSLYYVNTEQFRTSDYQQNDIHYEGVQNILDTQSSAKVVSKSGVLFFGLVGDSALGCWNEHRTLERHNIRTVAQSDETLQMIASMKIKEALPHVPIFDRYINREYILVLSNKMQKMVNNDFNFDDVN…	4846	1	1	1	816.426	2	0.0028	402	415	0	84.65	1.3e-07	R	IMNANVNELILNTR	C		Deamidated (NQ); Oxidation (M)	0.02000000000100.0	Eyal_WJ_July_2015.6897.6897.2 File:~Eyal_WJ_July_2015.raw~, NativeID:~controllerType=0 controllerNumber=1 scan=6897~
2	2::tr|C6K481|C6K481_APIME	Major royal jelly protein 1 OS=Apis mellifera PE=2 SV=1	1810	54	1.4e-177	49311	506	469	27	26	80.3	5.1	MTRLFMLVCLGIVCQGTTGNILRGESLNKSLPILHEWKFFDYDFGSDERRQDAILSGEYDYKNNYPSDIDQWHDKIFVTMLRYNGVPSSLNVISKKVGDGGPLLQPYPDWSFAKYDDCSGIVSASKLAIDKCDRLWVLDSGLVNNTQPMCSPKLLTFDLTTSQLLKQVEIPHDVAVNATTGKGRLSSLAVQSLDCNTNSDTMVYIADEKGEGLIVYHNSDDSFHRLTSNTFDYDPKFTKMTIDGESYTAQDGISGMALSPMTNNLYYSPVASTSLYYVNTEQFRTSDYQQNDIHYEGVQNILDTQSSAKVVSKSGVLFFGLVGDSALGCWNEHRTLERHNIRTVAQSDETLQMIASMKIKEALPHVPIFDRYINREYILVLSNKMQKMVNNDFNFDDVN…	4847	1	1	1	816.427	2	0.0042	402	415	0	82.2	2.3e-07	R	IMNANVNELILNTR	C		Deamidated (NQ); Oxidation (M)	0.02000010000000.0	Eyal_WJ_July_2015.7764.7764.2 File:~Eyal_WJ_July_2015.raw~, NativeID:~controllerType=0 controllerNumber=1 scan=7764~
2	2::tr|C6K481|C6K481_APIME	Major royal jelly protein 1 OS=Apis mellifera PE=2 SV=1	1810	54	1.4e-177	49311	506	469	27	26	80.3	5.1	MTRLFMLVCLGIVCQGTTGNILRGESLNKSLPILHEWKFFDYDFGSDERRQDAILSGEYDYKNNYPSDIDQWHDKIFVTMLRYNGVPSSLNVISKKVGDGGPLLQPYPDWSFAKYDDCSGIVSASKLAIDKCDRLWVLDSGLVNNTQPMCSPKLLTFDLTTSQLLKQVEIPHDVAVNATTGKGRLSSLAVQSLDCNTNSDTMVYIADEKGEGLIVYHNSDDSFHRLTSNTFDYDPKFTKMTIDGESYTAQDGISGMALSPMTNNLYYSPVASTSLYYVNTEQFRTSDYQQNDIHYEGVQNILDTQSSAKVVSKSGVLFFGLVGDSALGCWNEHRTLERHNIRTVAQSDETLQMIASMKIKEALPHVPIFDRYINREYILVLSNKMQKMVNNDFNFDDVN…	4848	1	1	1	816.427	2	0.0043	402	415	0	94.26	1.4e-08	R	IMNANVNELILNTR	C		Deamidated (NQ); Oxidation (M)	0.02100000000000.0	Eyal_WJ_July_2015.7465.7465.2 File:~Eyal_WJ_July_2015.raw~, NativeID:~controllerType=0 controllerNumber=1 scan=7465~
2	2::tr|C6K481|C6K481_APIME	Major royal jelly protein 1 OS=Apis mellifera PE=2 SV=1	1810	54	1.4e-177	49311	506	469	27	26	80.3	5.1	MTRLFMLVCLGIVCQGTTGNILRGESLNKSLPILHEWKFFDYDFGSDERRQDAILSGEYDYKNNYPSDIDQWHDKIFVTMLRYNGVPSSLNVISKKVGDGGPLLQPYPDWSFAKYDDCSGIVSASKLAIDKCDRLWVLDSGLVNNTQPMCSPKLLTFDLTTSQLLKQVEIPHDVAVNATTGKGRLSSLAVQSLDCNTNSDTMVYIADEKGEGLIVYHNSDDSFHRLTSNTFDYDPKFTKMTIDGESYTAQDGISGMALSPMTNNLYYSPVASTSLYYVNTEQFRTSDYQQNDIHYEGVQNILDTQSSAKVVSKSGVLFFGLVGDSALGCWNEHRTLERHNIRTVAQSDETLQMIASMKIKEALPHVPIFDRYINREYILVLSNKMQKMVNNDFNFDDVN…	4849	1	1	1	544.62	3	0.0046	402	415	0	46.22	0.0009	R	IMNANVNELILNTR	C		Deamidated (NQ); Oxidation (M)	0.02001000000000.0	Eyal_WJ_July_2015.7490.7490.3 File:~Eyal_WJ_July_2015.raw~, NativeID:~controllerType=0 controllerNumber=1 scan=7490~
2	2::tr|C6K481|C6K481_APIME	Major royal jelly protein 1 OS=Apis mellifera PE=2 SV=1	1810	54	1.4e-177	49311	506	469	27	26	80.3	5.1	MTRLFMLVCLGIVCQGTTGNILRGESLNKSLPILHEWKFFDYDFGSDERRQDAILSGEYDYKNNYPSDIDQWHDKIFVTMLRYNGVPSSLNVISKKVGDGGPLLQPYPDWSFAKYDDCSGIVSASKLAIDKCDRLWVLDSGLVNNTQPMCSPKLLTFDLTTSQLLKQVEIPHDVAVNATTGKGRLSSLAVQSLDCNTNSDTMVYIADEKGEGLIVYHNSDDSFHRLTSNTFDYDPKFTKMTIDGESYTAQDGISGMALSPMTNNLYYSPVASTSLYYVNTEQFRTSDYQQNDIHYEGVQNILDTQSSAKVVSKSGVLFFGLVGDSALGCWNEHRTLERHNIRTVAQSDETLQMIASMKIKEALPHVPIFDRYINREYILVLSNKMQKMVNNDFNFDDVN…	4850	1	1	1	816.427	2	0.0049	402	415	0	86.21	9e-08	R	IMNANVNELILNTR	C		Deamidated (NQ); Oxidation (M)	0.02100000000000.0	Eyal_WJ_July_2015.7446.7446.2 File:~Eyal_WJ_July_2015.raw~, NativeID:~controllerType=0 controllerNumber=1 scan=7446~
2	2::tr|C6K481|C6K481_APIME	Major royal jelly protein 1 OS=Apis mellifera PE=2 SV=1	1810	54	1.4e-177	49311	506	469	27	26	80.3	5.1	MTRLFMLVCLGIVCQGTTGNILRGESLNKSLPILHEWKFFDYDFGSDERRQDAILSGEYDYKNNYPSDIDQWHDKIFVTMLRYNGVPSSLNVISKKVGDGGPLLQPYPDWSFAKYDDCSGIVSASKLAIDKCDRLWVLDSGLVNNTQPMCSPKLLTFDLTTSQLLKQVEIPHDVAVNATTGKGRLSSLAVQSLDCNTNSDTMVYIADEKGEGLIVYHNSDDSFHRLTSNTFDYDPKFTKMTIDGESYTAQDGISGMALSPMTNNLYYSPVASTSLYYVNTEQFRTSDYQQNDIHYEGVQNILDTQSSAKVVSKSGVLFFGLVGDSALGCWNEHRTLERHNIRTVAQSDETLQMIASMKIKEALPHVPIFDRYINREYILVLSNKMQKMVNNDFNFDDVN…	4851	1	1	1	544.62	3	0.005	402	415	0	45.09	0.0012	R	IMNANVNELILNTR	C		Deamidated (NQ); Oxidation (M)	0.02001000000000.0	Eyal_WJ_July_2015.7469.7469.3 File:~Eyal_WJ_July_2015.raw~, NativeID:~controllerType=0 controllerNumber=1 scan=7469~
2	2::tr|C6K481|C6K481_APIME	Major royal jelly protein 1 OS=Apis mellifera PE=2 SV=1	1810	54	1.4e-177	49311	506	469	27	26	80.3	5.1	MTRLFMLVCLGIVCQGTTGNILRGESLNKSLPILHEWKFFDYDFGSDERRQDAILSGEYDYKNNYPSDIDQWHDKIFVTMLRYNGVPSSLNVISKKVGDGGPLLQPYPDWSFAKYDDCSGIVSASKLAIDKCDRLWVLDSGLVNNTQPMCSPKLLTFDLTTSQLLKQVEIPHDVAVNATTGKGRLSSLAVQSLDCNTNSDTMVYIADEKGEGLIVYHNSDDSFHRLTSNTFDYDPKFTKMTIDGESYTAQDGISGMALSPMTNNLYYSPVASTSLYYVNTEQFRTSDYQQNDIHYEGVQNILDTQSSAKVVSKSGVLFFGLVGDSALGCWNEHRTLERHNIRTVAQSDETLQMIASMKIKEALPHVPIFDRYINREYILVLSNKMQKMVNNDFNFDDVN…	4852	1	1	1	816.428	2	0.0057	402	415	0	81.97	2.4e-07	R	IMNANVNELILNTR	C		Deamidated (NQ); Oxidation (M)	0.02001000000000.0	Eyal_WJ_July_2015.7778.7778.2 File:~Eyal_WJ_July_2015.raw~, NativeID:~controllerType=0 controllerNumber=1 scan=7778~
2	2::tr|C6K481|C6K481_APIME	Major royal jelly protein 1 OS=Apis mellifera PE=2 SV=1	1810	54	1.4e-177	49311	506	469	27	26	80.3	5.1	MTRLFMLVCLGIVCQGTTGNILRGESLNKSLPILHEWKFFDYDFGSDERRQDAILSGEYDYKNNYPSDIDQWHDKIFVTMLRYNGVPSSLNVISKKVGDGGPLLQPYPDWSFAKYDDCSGIVSASKLAIDKCDRLWVLDSGLVNNTQPMCSPKLLTFDLTTSQLLKQVEIPHDVAVNATTGKGRLSSLAVQSLDCNTNSDTMVYIADEKGEGLIVYHNSDDSFHRLTSNTFDYDPKFTKMTIDGESYTAQDGISGMALSPMTNNLYYSPVASTSLYYVNTEQFRTSDYQQNDIHYEGVQNILDTQSSAKVVSKSGVLFFGLVGDSALGCWNEHRTLERHNIRTVAQSDETLQMIASMKIKEALPHVPIFDRYINREYILVLSNKMQKMVNNDFNFDDVN…	4853	1	1	1	816.849	2	-0.0009	63	75	0	74.61	3e-07	K	NNYPSDIDQWHDK	I		Deamidated (NQ)	0.0100000000000.0	Eyal_WJ_July_2015.5404.5404.2 File:~Eyal_WJ_July_2015.raw~, NativeID:~controllerType=0 controllerNumber=1 scan=5404~
2	2::tr|C6K481|C6K481_APIME	Major royal jelly protein 1 OS=Apis mellifera PE=2 SV=1	1810	54	1.4e-177	49311	506	469	27	26	80.3	5.1	MTRLFMLVCLGIVCQGTTGNILRGESLNKSLPILHEWKFFDYDFGSDERRQDAILSGEYDYKNNYPSDIDQWHDKIFVTMLRYNGVPSSLNVISKKVGDGGPLLQPYPDWSFAKYDDCSGIVSASKLAIDKCDRLWVLDSGLVNNTQPMCSPKLLTFDLTTSQLLKQVEIPHDVAVNATTGKGRLSSLAVQSLDCNTNSDTMVYIADEKGEGLIVYHNSDDSFHRLTSNTFDYDPKFTKMTIDGESYTAQDGISGMALSPMTNNLYYSPVASTSLYYVNTEQFRTSDYQQNDIHYEGVQNILDTQSSAKVVSKSGVLFFGLVGDSALGCWNEHRTLERHNIRTVAQSDETLQMIASMKIKEALPHVPIFDRYINREYILVLSNKMQKMVNNDFNFDDVN…	4854	1	1	1	544.902	3	-0.0007	63	75	0	27.2	0.016	K	NNYPSDIDQWHDK	I		Deamidated (NQ)	0.0100000000000.0	Eyal_WJ_July_2015.5402.5402.3 File:~Eyal_WJ_July_2015.raw~, NativeID:~controllerType=0 controllerNumber=1 scan=5402~
2	2::tr|C6K481|C6K481_APIME	Major royal jelly protein 1 OS=Apis mellifera PE=2 SV=1	1810	54	1.4e-177	49311	506	469	27	26	80.3	5.1	MTRLFMLVCLGIVCQGTTGNILRGESLNKSLPILHEWKFFDYDFGSDERRQDAILSGEYDYKNNYPSDIDQWHDKIFVTMLRYNGVPSSLNVISKKVGDGGPLLQPYPDWSFAKYDDCSGIVSASKLAIDKCDRLWVLDSGLVNNTQPMCSPKLLTFDLTTSQLLKQVEIPHDVAVNATTGKGRLSSLAVQSLDCNTNSDTMVYIADEKGEGLIVYHNSDDSFHRLTSNTFDYDPKFTKMTIDGESYTAQDGISGMALSPMTNNLYYSPVASTSLYYVNTEQFRTSDYQQNDIHYEGVQNILDTQSSAKVVSKSGVLFFGLVGDSALGCWNEHRTLERHNIRTVAQSDETLQMIASMKIKEALPHVPIFDRYINREYILVLSNKMQKMVNNDFNFDDVN…	4855	1	1	1	816.85	2	0.0006	63	75	0	70.63	7.4e-07	K	NNYPSDIDQWHDK	I		Deamidated (NQ)	0.0100000000000.0	Eyal_WJ_July_2015.5412.5412.2 File:~Eyal_WJ_July_2015.raw~, NativeID:~controllerType=0 controllerNumber=1 scan=5412~
2	2::tr|C6K481|C6K481_APIME	Major royal jelly protein 1 OS=Apis mellifera PE=2 SV=1	1810	54	1.4e-177	49311	506	469	27	26	80.3	5.1	MTRLFMLVCLGIVCQGTTGNILRGESLNKSLPILHEWKFFDYDFGSDERRQDAILSGEYDYKNNYPSDIDQWHDKIFVTMLRYNGVPSSLNVISKKVGDGGPLLQPYPDWSFAKYDDCSGIVSASKLAIDKCDRLWVLDSGLVNNTQPMCSPKLLTFDLTTSQLLKQVEIPHDVAVNATTGKGRLSSLAVQSLDCNTNSDTMVYIADEKGEGLIVYHNSDDSFHRLTSNTFDYDPKFTKMTIDGESYTAQDGISGMALSPMTNNLYYSPVASTSLYYVNTEQFRTSDYQQNDIHYEGVQNILDTQSSAKVVSKSGVLFFGLVGDSALGCWNEHRTLERHNIRTVAQSDETLQMIASMKIKEALPHVPIFDRYINREYILVLSNKMQKMVNNDFNFDDVN…	4856	1	1	1	544.903	3	0.0015	63	75	0	36.24	0.0021	K	NNYPSDIDQWHDK	I		Deamidated (NQ)	0.0100000000000.0	Eyal_WJ_July_2015.5411.5411.3 File:~Eyal_WJ_July_2015.raw~, NativeID:~controllerType=0 controllerNumber=1 scan=5411~
2	2::tr|C6K481|C6K481_APIME	Major royal jelly protein 1 OS=Apis mellifera PE=2 SV=1	1810	54	1.4e-177	49311	506	469	27	26	80.3	5.1	MTRLFMLVCLGIVCQGTTGNILRGESLNKSLPILHEWKFFDYDFGSDERRQDAILSGEYDYKNNYPSDIDQWHDKIFVTMLRYNGVPSSLNVISKKVGDGGPLLQPYPDWSFAKYDDCSGIVSASKLAIDKCDRLWVLDSGLVNNTQPMCSPKLLTFDLTTSQLLKQVEIPHDVAVNATTGKGRLSSLAVQSLDCNTNSDTMVYIADEKGEGLIVYHNSDDSFHRLTSNTFDYDPKFTKMTIDGESYTAQDGISGMALSPMTNNLYYSPVASTSLYYVNTEQFRTSDYQQNDIHYEGVQNILDTQSSAKVVSKSGVLFFGLVGDSALGCWNEHRTLERHNIRTVAQSDETLQMIASMKIKEALPHVPIFDRYINREYILVLSNKMQKMVNNDFNFDDVN…	4857	1	1	1	816.851	2	0.0018	63	75	0	71.32	6.5e-07	K	NNYPSDIDQWHDK	I		Deamidated (NQ)	0.0100000000000.0	Eyal_WJ_July_2015.5144.5144.2 File:~Eyal_WJ_July_2015.raw~, NativeID:~controllerType=0 controllerNumber=1 scan=5144~
2	2::tr|C6K481|C6K481_APIME	Major royal jelly protein 1 OS=Apis mellifera PE=2 SV=1	1810	54	1.4e-177	49311	506	469	27	26	80.3	5.1	MTRLFMLVCLGIVCQGTTGNILRGESLNKSLPILHEWKFFDYDFGSDERRQDAILSGEYDYKNNYPSDIDQWHDKIFVTMLRYNGVPSSLNVISKKVGDGGPLLQPYPDWSFAKYDDCSGIVSASKLAIDKCDRLWVLDSGLVNNTQPMCSPKLLTFDLTTSQLLKQVEIPHDVAVNATTGKGRLSSLAVQSLDCNTNSDTMVYIADEKGEGLIVYHNSDDSFHRLTSNTFDYDPKFTKMTIDGESYTAQDGISGMALSPMTNNLYYSPVASTSLYYVNTEQFRTSDYQQNDIHYEGVQNILDTQSSAKVVSKSGVLFFGLVGDSALGCWNEHRTLERHNIRTVAQSDETLQMIASMKIKEALPHVPIFDRYINREYILVLSNKMQKMVNNDFNFDDVN…	4858	1	1	1	544.903	3	0.0024	63	75	0	25.67	0.024	K	NNYPSDIDQWHDK	I		Deamidated (NQ)	0.0100000000000.0	Eyal_WJ_July_2015.5140.5140.3 File:~Eyal_WJ_July_2015.raw~, NativeID:~controllerType=0 controllerNumber=1 scan=5140~
2	2::tr|C6K481|C6K481_APIME	Major royal jelly protein 1 OS=Apis mellifera PE=2 SV=1	1810	54	1.4e-177	49311	506	469	27	26	80.3	5.1	MTRLFMLVCLGIVCQGTTGNILRGESLNKSLPILHEWKFFDYDFGSDERRQDAILSGEYDYKNNYPSDIDQWHDKIFVTMLRYNGVPSSLNVISKKVGDGGPLLQPYPDWSFAKYDDCSGIVSASKLAIDKCDRLWVLDSGLVNNTQPMCSPKLLTFDLTTSQLLKQVEIPHDVAVNATTGKGRLSSLAVQSLDCNTNSDTMVYIADEKGEGLIVYHNSDDSFHRLTSNTFDYDPKFTKMTIDGESYTAQDGISGMALSPMTNNLYYSPVASTSLYYVNTEQFRTSDYQQNDIHYEGVQNILDTQSSAKVVSKSGVLFFGLVGDSALGCWNEHRTLERHNIRTVAQSDETLQMIASMKIKEALPHVPIFDRYINREYILVLSNKMQKMVNNDFNFDDVN…	4859	1	1	1	544.903	3	0.0033	63	75	0	25.16	0.027	K	NNYPSDIDQWHDK	I		Deamidated (NQ)	0.0000000010000.0	Eyal_WJ_July_2015.5695.5695.3 File:~Eyal_WJ_July_2015.raw~, NativeID:~controllerType=0 controllerNumber=1 scan=5695~
2	2::tr|C6K481|C6K481_APIME	Major royal jelly protein 1 OS=Apis mellifera PE=2 SV=1	1810	54	1.4e-177	49311	506	469	27	26	80.3	5.1	MTRLFMLVCLGIVCQGTTGNILRGESLNKSLPILHEWKFFDYDFGSDERRQDAILSGEYDYKNNYPSDIDQWHDKIFVTMLRYNGVPSSLNVISKKVGDGGPLLQPYPDWSFAKYDDCSGIVSASKLAIDKCDRLWVLDSGLVNNTQPMCSPKLLTFDLTTSQLLKQVEIPHDVAVNATTGKGRLSSLAVQSLDCNTNSDTMVYIADEKGEGLIVYHNSDDSFHRLTSNTFDYDPKFTKMTIDGESYTAQDGISGMALSPMTNNLYYSPVASTSLYYVNTEQFRTSDYQQNDIHYEGVQNILDTQSSAKVVSKSGVLFFGLVGDSALGCWNEHRTLERHNIRTVAQSDETLQMIASMKIKEALPHVPIFDRYINREYILVLSNKMQKMVNNDFNFDDVN…	4860	1	1	1	816.852	2	0.0041	63	75	0	62.47	5.1e-06	K	NNYPSDIDQWHDK	I		Deamidated (NQ)	0.0100000000000.0	Eyal_WJ_July_2015.5130.5130.2 File:~Eyal_WJ_July_2015.raw~, NativeID:~controllerType=0 controllerNumber=1 scan=5130~
2	2::tr|C6K481|C6K481_APIME	Major royal jelly protein 1 OS=Apis mellifera PE=2 SV=1	1810	54	1.4e-177	49311	506	469	27	26	80.3	5.1	MTRLFMLVCLGIVCQGTTGNILRGESLNKSLPILHEWKFFDYDFGSDERRQDAILSGEYDYKNNYPSDIDQWHDKIFVTMLRYNGVPSSLNVISKKVGDGGPLLQPYPDWSFAKYDDCSGIVSASKLAIDKCDRLWVLDSGLVNNTQPMCSPKLLTFDLTTSQLLKQVEIPHDVAVNATTGKGRLSSLAVQSLDCNTNSDTMVYIADEKGEGLIVYHNSDDSFHRLTSNTFDYDPKFTKMTIDGESYTAQDGISGMALSPMTNNLYYSPVASTSLYYVNTEQFRTSDYQQNDIHYEGVQNILDTQSSAKVVSKSGVLFFGLVGDSALGCWNEHRTLERHNIRTVAQSDETLQMIASMKIKEALPHVPIFDRYINREYILVLSNKMQKMVNNDFNFDDVN…	4862	1	1	1	544.905	3	0.0075	63	75	0	35.27	0.0028	K	NNYPSDIDQWHDK	I		Deamidated (NQ)	0.0100000000000.0	Eyal_WJ_July_2015.5126.5126.3 File:~Eyal_WJ_July_2015.raw~, NativeID:~controllerType=0 controllerNumber=1 scan=5126~
2	2::tr|C6K481|C6K481_APIME	Major royal jelly protein 1 OS=Apis mellifera PE=2 SV=1	1810	54	1.4e-177	49311	506	469	27	26	80.3	5.1	MTRLFMLVCLGIVCQGTTGNILRGESLNKSLPILHEWKFFDYDFGSDERRQDAILSGEYDYKNNYPSDIDQWHDKIFVTMLRYNGVPSSLNVISKKVGDGGPLLQPYPDWSFAKYDDCSGIVSASKLAIDKCDRLWVLDSGLVNNTQPMCSPKLLTFDLTTSQLLKQVEIPHDVAVNATTGKGRLSSLAVQSLDCNTNSDTMVYIADEKGEGLIVYHNSDDSFHRLTSNTFDYDPKFTKMTIDGESYTAQDGISGMALSPMTNNLYYSPVASTSLYYVNTEQFRTSDYQQNDIHYEGVQNILDTQSSAKVVSKSGVLFFGLVGDSALGCWNEHRTLERHNIRTVAQSDETLQMIASMKIKEALPHVPIFDRYINREYILVLSNKMQKMVNNDFNFDDVN…	4864	1	1	1	816.917	2	0.0007	402	415	0	97.18	7.1e-09	R	IMNANVNELILNTR	C		2 Deamidated (NQ); Oxidation (M)	0.02100010000000.0	Eyal_WJ_July_2015.6647.6647.2 File:~Eyal_WJ_July_2015.raw~, NativeID:~controllerType=0 controllerNumber=1 scan=6647~
2	2::tr|C6K481|C6K481_APIME	Major royal jelly protein 1 OS=Apis mellifera PE=2 SV=1	1810	54	1.4e-177	49311	506	469	27	26	80.3	5.1	MTRLFMLVCLGIVCQGTTGNILRGESLNKSLPILHEWKFFDYDFGSDERRQDAILSGEYDYKNNYPSDIDQWHDKIFVTMLRYNGVPSSLNVISKKVGDGGPLLQPYPDWSFAKYDDCSGIVSASKLAIDKCDRLWVLDSGLVNNTQPMCSPKLLTFDLTTSQLLKQVEIPHDVAVNATTGKGRLSSLAVQSLDCNTNSDTMVYIADEKGEGLIVYHNSDDSFHRLTSNTFDYDPKFTKMTIDGESYTAQDGISGMALSPMTNNLYYSPVASTSLYYVNTEQFRTSDYQQNDIHYEGVQNILDTQSSAKVVSKSGVLFFGLVGDSALGCWNEHRTLERHNIRTVAQSDETLQMIASMKIKEALPHVPIFDRYINREYILVLSNKMQKMVNNDFNFDDVN…	4865	1	1	1	816.919	2	0.0044	402	415	0	87.96	6e-08	R	IMNANVNELILNTR	C		2 Deamidated (NQ); Oxidation (M)	0.02100010000000.0	Eyal_WJ_July_2015.6636.6636.2 File:~Eyal_WJ_July_2015.raw~, NativeID:~controllerType=0 controllerNumber=1 scan=6636~
2	2::tr|C6K481|C6K481_APIME	Major royal jelly protein 1 OS=Apis mellifera PE=2 SV=1	1810	54	1.4e-177	49311	506	469	27	26	80.3	5.1	MTRLFMLVCLGIVCQGTTGNILRGESLNKSLPILHEWKFFDYDFGSDERRQDAILSGEYDYKNNYPSDIDQWHDKIFVTMLRYNGVPSSLNVISKKVGDGGPLLQPYPDWSFAKYDDCSGIVSASKLAIDKCDRLWVLDSGLVNNTQPMCSPKLLTFDLTTSQLLKQVEIPHDVAVNATTGKGRLSSLAVQSLDCNTNSDTMVYIADEKGEGLIVYHNSDDSFHRLTSNTFDYDPKFTKMTIDGESYTAQDGISGMALSPMTNNLYYSPVASTSLYYVNTEQFRTSDYQQNDIHYEGVQNILDTQSSAKVVSKSGVLFFGLVGDSALGCWNEHRTLERHNIRTVAQSDETLQMIASMKIKEALPHVPIFDRYINREYILVLSNKMQKMVNNDFNFDDVN…	5078	1	1	1	560.296	3	-0.0018	167	182	0	30.27	0.038	K	QVEIPHDVAVNATTGK	G				Eyal_WJ_July_2015.5012.5012.3 File:~Eyal_WJ_July_2015.raw~, NativeID:~controllerType=0 controllerNumber=1 scan=5012~
2	2::tr|C6K481|C6K481_APIME	Major royal jelly protein 1 OS=Apis mellifera PE=2 SV=1	1810	54	1.4e-177	49311	506	469	27	26	80.3	5.1	MTRLFMLVCLGIVCQGTTGNILRGESLNKSLPILHEWKFFDYDFGSDERRQDAILSGEYDYKNNYPSDIDQWHDKIFVTMLRYNGVPSSLNVISKKVGDGGPLLQPYPDWSFAKYDDCSGIVSASKLAIDKCDRLWVLDSGLVNNTQPMCSPKLLTFDLTTSQLLKQVEIPHDVAVNATTGKGRLSSLAVQSLDCNTNSDTMVYIADEKGEGLIVYHNSDDSFHRLTSNTFDYDPKFTKMTIDGESYTAQDGISGMALSPMTNNLYYSPVASTSLYYVNTEQFRTSDYQQNDIHYEGVQNILDTQSSAKVVSKSGVLFFGLVGDSALGCWNEHRTLERHNIRTVAQSDETLQMIASMKIKEALPHVPIFDRYINREYILVLSNKMQKMVNNDFNFDDVN…	5079	1	1	1	560.298	3	0.0024	167	182	0	29.56	0.045	K	QVEIPHDVAVNATTGK	G				Eyal_WJ_July_2015.4998.4998.3 File:~Eyal_WJ_July_2015.raw~, NativeID:~controllerType=0 controllerNumber=1 scan=4998~
2	2::tr|C6K481|C6K481_APIME	Major royal jelly protein 1 OS=Apis mellifera PE=2 SV=1	1810	54	1.4e-177	49311	506	469	27	26	80.3	5.1	MTRLFMLVCLGIVCQGTTGNILRGESLNKSLPILHEWKFFDYDFGSDERRQDAILSGEYDYKNNYPSDIDQWHDKIFVTMLRYNGVPSSLNVISKKVGDGGPLLQPYPDWSFAKYDDCSGIVSASKLAIDKCDRLWVLDSGLVNNTQPMCSPKLLTFDLTTSQLLKQVEIPHDVAVNATTGKGRLSSLAVQSLDCNTNSDTMVYIADEKGEGLIVYHNSDDSFHRLTSNTFDYDPKFTKMTIDGESYTAQDGISGMALSPMTNNLYYSPVASTSLYYVNTEQFRTSDYQQNDIHYEGVQNILDTQSSAKVVSKSGVLFFGLVGDSALGCWNEHRTLERHNIRTVAQSDETLQMIASMKIKEALPHVPIFDRYINREYILVLSNKMQKMVNNDFNFDDVN…	5416	1	1	1	873.867	2	-0.0278	388	401	0	41.04	0.00052	K	MVNNDFNFDDVNFR	I				Eyal_WJ_July_2015.8456.8456.2 File:~Eyal_WJ_July_2015.raw~, NativeID:~controllerType=0 controllerNumber=1 scan=8456~
2	2::tr|C6K481|C6K481_APIME	Major royal jelly protein 1 OS=Apis mellifera PE=2 SV=1	1810	54	1.4e-177	49311	506	469	27	26	80.3	5.1	MTRLFMLVCLGIVCQGTTGNILRGESLNKSLPILHEWKFFDYDFGSDERRQDAILSGEYDYKNNYPSDIDQWHDKIFVTMLRYNGVPSSLNVISKKVGDGGPLLQPYPDWSFAKYDDCSGIVSASKLAIDKCDRLWVLDSGLVNNTQPMCSPKLLTFDLTTSQLLKQVEIPHDVAVNATTGKGRLSSLAVQSLDCNTNSDTMVYIADEKGEGLIVYHNSDDSFHRLTSNTFDYDPKFTKMTIDGESYTAQDGISGMALSPMTNNLYYSPVASTSLYYVNTEQFRTSDYQQNDIHYEGVQNILDTQSSAKVVSKSGVLFFGLVGDSALGCWNEHRTLERHNIRTVAQSDETLQMIASMKIKEALPHVPIFDRYINREYILVLSNKMQKMVNNDFNFDDVN…	5418	1	1	1	582.923	3	-0.0004	388	401	0	71.35	9e-07	K	MVNNDFNFDDVNFR	I				Eyal_WJ_July_2015.8492.8492.3 File:~Eyal_WJ_July_2015.raw~, NativeID:~controllerType=0 controllerNumber=1 scan=8492~
2	2::tr|C6K481|C6K481_APIME	Major royal jelly protein 1 OS=Apis mellifera PE=2 SV=1	1810	54	1.4e-177	49311	506	469	27	26	80.3	5.1	MTRLFMLVCLGIVCQGTTGNILRGESLNKSLPILHEWKFFDYDFGSDERRQDAILSGEYDYKNNYPSDIDQWHDKIFVTMLRYNGVPSSLNVISKKVGDGGPLLQPYPDWSFAKYDDCSGIVSASKLAIDKCDRLWVLDSGLVNNTQPMCSPKLLTFDLTTSQLLKQVEIPHDVAVNATTGKGRLSSLAVQSLDCNTNSDTMVYIADEKGEGLIVYHNSDDSFHRLTSNTFDYDPKFTKMTIDGESYTAQDGISGMALSPMTNNLYYSPVASTSLYYVNTEQFRTSDYQQNDIHYEGVQNILDTQSSAKVVSKSGVLFFGLVGDSALGCWNEHRTLERHNIRTVAQSDETLQMIASMKIKEALPHVPIFDRYINREYILVLSNKMQKMVNNDFNFDDVN…	5419	1	1	1	873.881	2	-0.0001	388	401	0	106.72	2.6e-10	K	MVNNDFNFDDVNFR	I				Eyal_WJ_July_2015.8491.8491.2 File:~Eyal_WJ_July_2015.raw~, NativeID:~controllerType=0 controllerNumber=1 scan=8491~
2	2::tr|C6K481|C6K481_APIME	Major royal jelly protein 1 OS=Apis mellifera PE=2 SV=1	1810	54	1.4e-177	49311	506	469	27	26	80.3	5.1	MTRLFMLVCLGIVCQGTTGNILRGESLNKSLPILHEWKFFDYDFGSDERRQDAILSGEYDYKNNYPSDIDQWHDKIFVTMLRYNGVPSSLNVISKKVGDGGPLLQPYPDWSFAKYDDCSGIVSASKLAIDKCDRLWVLDSGLVNNTQPMCSPKLLTFDLTTSQLLKQVEIPHDVAVNATTGKGRLSSLAVQSLDCNTNSDTMVYIADEKGEGLIVYHNSDDSFHRLTSNTFDYDPKFTKMTIDGESYTAQDGISGMALSPMTNNLYYSPVASTSLYYVNTEQFRTSDYQQNDIHYEGVQNILDTQSSAKVVSKSGVLFFGLVGDSALGCWNEHRTLERHNIRTVAQSDETLQMIASMKIKEALPHVPIFDRYINREYILVLSNKMQKMVNNDFNFDDVN…	5420	1	1	1	582.923	3	0.0009	388	401	0	64.99	3.9e-06	K	MVNNDFNFDDVNFR	I				Eyal_WJ_July_2015.8484.8484.3 File:~Eyal_WJ_July_2015.raw~, NativeID:~controllerType=0 controllerNumber=1 scan=8484~
2	2::tr|C6K481|C6K481_APIME	Major royal jelly protein 1 OS=Apis mellifera PE=2 SV=1	1810	54	1.4e-177	49311	506	469	27	26	80.3	5.1	MTRLFMLVCLGIVCQGTTGNILRGESLNKSLPILHEWKFFDYDFGSDERRQDAILSGEYDYKNNYPSDIDQWHDKIFVTMLRYNGVPSSLNVISKKVGDGGPLLQPYPDWSFAKYDDCSGIVSASKLAIDKCDRLWVLDSGLVNNTQPMCSPKLLTFDLTTSQLLKQVEIPHDVAVNATTGKGRLSSLAVQSLDCNTNSDTMVYIADEKGEGLIVYHNSDDSFHRLTSNTFDYDPKFTKMTIDGESYTAQDGISGMALSPMTNNLYYSPVASTSLYYVNTEQFRTSDYQQNDIHYEGVQNILDTQSSAKVVSKSGVLFFGLVGDSALGCWNEHRTLERHNIRTVAQSDETLQMIASMKIKEALPHVPIFDRYINREYILVLSNKMQKMVNNDFNFDDVN…	5421	1	1	1	873.881	2	0.0014	388	401	0	93.31	5.8e-09	K	MVNNDFNFDDVNFR	I				Eyal_WJ_July_2015.8483.8483.2 File:~Eyal_WJ_July_2015.raw~, NativeID:~controllerType=0 controllerNumber=1 scan=8483~
2	2::tr|C6K481|C6K481_APIME	Major royal jelly protein 1 OS=Apis mellifera PE=2 SV=1	1810	54	1.4e-177	49311	506	469	27	26	80.3	5.1	MTRLFMLVCLGIVCQGTTGNILRGESLNKSLPILHEWKFFDYDFGSDERRQDAILSGEYDYKNNYPSDIDQWHDKIFVTMLRYNGVPSSLNVISKKVGDGGPLLQPYPDWSFAKYDDCSGIVSASKLAIDKCDRLWVLDSGLVNNTQPMCSPKLLTFDLTTSQLLKQVEIPHDVAVNATTGKGRLSSLAVQSLDCNTNSDTMVYIADEKGEGLIVYHNSDDSFHRLTSNTFDYDPKFTKMTIDGESYTAQDGISGMALSPMTNNLYYSPVASTSLYYVNTEQFRTSDYQQNDIHYEGVQNILDTQSSAKVVSKSGVLFFGLVGDSALGCWNEHRTLERHNIRTVAQSDETLQMIASMKIKEALPHVPIFDRYINREYILVLSNKMQKMVNNDFNFDDVN…	5424	1	1	1	874.368	2	-0.0095	388	401	0	46.29	0.00015	K	MVNNDFNFDDVNFR	I		Deamidated (NQ)	0.00000000000100.0	Eyal_WJ_July_2015.8142.8142.2 File:~Eyal_WJ_July_2015.raw~, NativeID:~controllerType=0 controllerNumber=1 scan=8142~
2	2::tr|C6K481|C6K481_APIME	Major royal jelly protein 1 OS=Apis mellifera PE=2 SV=1	1810	54	1.4e-177	49311	506	469	27	26	80.3	5.1	MTRLFMLVCLGIVCQGTTGNILRGESLNKSLPILHEWKFFDYDFGSDERRQDAILSGEYDYKNNYPSDIDQWHDKIFVTMLRYNGVPSSLNVISKKVGDGGPLLQPYPDWSFAKYDDCSGIVSASKLAIDKCDRLWVLDSGLVNNTQPMCSPKLLTFDLTTSQLLKQVEIPHDVAVNATTGKGRLSSLAVQSLDCNTNSDTMVYIADEKGEGLIVYHNSDDSFHRLTSNTFDYDPKFTKMTIDGESYTAQDGISGMALSPMTNNLYYSPVASTSLYYVNTEQFRTSDYQQNDIHYEGVQNILDTQSSAKVVSKSGVLFFGLVGDSALGCWNEHRTLERHNIRTVAQSDETLQMIASMKIKEALPHVPIFDRYINREYILVLSNKMQKMVNNDFNFDDVN…	5426	1	1	1	874.373	2	0.0014	388	401	0	81.1	6.3e-08	K	MVNNDFNFDDVNFR	I		Deamidated (NQ)	0.00000010000000.0	Eyal_WJ_July_2015.8675.8675.2 File:~Eyal_WJ_July_2015.raw~, NativeID:~controllerType=0 controllerNumber=1 scan=8675~
2	2::tr|C6K481|C6K481_APIME	Major royal jelly protein 1 OS=Apis mellifera PE=2 SV=1	1810	54	1.4e-177	49311	506	469	27	26	80.3	5.1	MTRLFMLVCLGIVCQGTTGNILRGESLNKSLPILHEWKFFDYDFGSDERRQDAILSGEYDYKNNYPSDIDQWHDKIFVTMLRYNGVPSSLNVISKKVGDGGPLLQPYPDWSFAKYDDCSGIVSASKLAIDKCDRLWVLDSGLVNNTQPMCSPKLLTFDLTTSQLLKQVEIPHDVAVNATTGKGRLSSLAVQSLDCNTNSDTMVYIADEKGEGLIVYHNSDDSFHRLTSNTFDYDPKFTKMTIDGESYTAQDGISGMALSPMTNNLYYSPVASTSLYYVNTEQFRTSDYQQNDIHYEGVQNILDTQSSAKVVSKSGVLFFGLVGDSALGCWNEHRTLERHNIRTVAQSDETLQMIASMKIKEALPHVPIFDRYINREYILVLSNKMQKMVNNDFNFDDVN…	5427	1	1	1	874.375	2	0.0043	388	401	0	81.29	6.9e-08	K	MVNNDFNFDDVNFR	I		Deamidated (NQ)	0.00010000000000.0	Eyal_WJ_July_2015.8655.8655.2 File:~Eyal_WJ_July_2015.raw~, NativeID:~controllerType=0 controllerNumber=1 scan=8655~
2	2::tr|C6K481|C6K481_APIME	Major royal jelly protein 1 OS=Apis mellifera PE=2 SV=1	1810	54	1.4e-177	49311	506	469	27	26	80.3	5.1	MTRLFMLVCLGIVCQGTTGNILRGESLNKSLPILHEWKFFDYDFGSDERRQDAILSGEYDYKNNYPSDIDQWHDKIFVTMLRYNGVPSSLNVISKKVGDGGPLLQPYPDWSFAKYDDCSGIVSASKLAIDKCDRLWVLDSGLVNNTQPMCSPKLLTFDLTTSQLLKQVEIPHDVAVNATTGKGRLSSLAVQSLDCNTNSDTMVYIADEKGEGLIVYHNSDDSFHRLTSNTFDYDPKFTKMTIDGESYTAQDGISGMALSPMTNNLYYSPVASTSLYYVNTEQFRTSDYQQNDIHYEGVQNILDTQSSAKVVSKSGVLFFGLVGDSALGCWNEHRTLERHNIRTVAQSDETLQMIASMKIKEALPHVPIFDRYINREYILVLSNKMQKMVNNDFNFDDVN…	5428	1	1	1	874.869	2	0.0083	388	401	0	79.15	9.4e-08	K	MVNNDFNFDDVNFR	I		2 Deamidated (NQ)	0.00110000000000.0	Eyal_WJ_July_2015.8839.8839.2 File:~Eyal_WJ_July_2015.raw~, NativeID:~controllerType=0 controllerNumber=1 scan=8839~
2	2::tr|C6K481|C6K481_APIME	Major royal jelly protein 1 OS=Apis mellifera PE=2 SV=1	1810	54	1.4e-177	49311	506	469	27	26	80.3	5.1	MTRLFMLVCLGIVCQGTTGNILRGESLNKSLPILHEWKFFDYDFGSDERRQDAILSGEYDYKNNYPSDIDQWHDKIFVTMLRYNGVPSSLNVISKKVGDGGPLLQPYPDWSFAKYDDCSGIVSASKLAIDKCDRLWVLDSGLVNNTQPMCSPKLLTFDLTTSQLLKQVEIPHDVAVNATTGKGRLSSLAVQSLDCNTNSDTMVYIADEKGEGLIVYHNSDDSFHRLTSNTFDYDPKFTKMTIDGESYTAQDGISGMALSPMTNNLYYSPVASTSLYYVNTEQFRTSDYQQNDIHYEGVQNILDTQSSAKVVSKSGVLFFGLVGDSALGCWNEHRTLERHNIRTVAQSDETLQMIASMKIKEALPHVPIFDRYINREYILVLSNKMQKMVNNDFNFDDVN…	5429	1	1	1	874.87	2	0.0116	388	401	0	78.53	1.2e-07	K	MVNNDFNFDDVNFR	I		2 Deamidated (NQ)	0.00110000000000.0	Eyal_WJ_July_2015.8867.8867.2 File:~Eyal_WJ_July_2015.raw~, NativeID:~controllerType=0 controllerNumber=1 scan=8867~
2	2::tr|C6K481|C6K481_APIME	Major royal jelly protein 1 OS=Apis mellifera PE=2 SV=1	1810	54	1.4e-177	49311	506	469	27	26	80.3	5.1	MTRLFMLVCLGIVCQGTTGNILRGESLNKSLPILHEWKFFDYDFGSDERRQDAILSGEYDYKNNYPSDIDQWHDKIFVTMLRYNGVPSSLNVISKKVGDGGPLLQPYPDWSFAKYDDCSGIVSASKLAIDKCDRLWVLDSGLVNNTQPMCSPKLLTFDLTTSQLLKQVEIPHDVAVNATTGKGRLSSLAVQSLDCNTNSDTMVYIADEKGEGLIVYHNSDDSFHRLTSNTFDYDPKFTKMTIDGESYTAQDGISGMALSPMTNNLYYSPVASTSLYYVNTEQFRTSDYQQNDIHYEGVQNILDTQSSAKVVSKSGVLFFGLVGDSALGCWNEHRTLERHNIRTVAQSDETLQMIASMKIKEALPHVPIFDRYINREYILVLSNKMQKMVNNDFNFDDVN…	5443	1	1	1	876.928	2	-0.0018	343	358	0	76.45	8.9e-07	R	TVAQSDETLQMIASMK	I				Eyal_WJ_July_2015.8611.8611.2 File:~Eyal_WJ_July_2015.raw~, NativeID:~controllerType=0 controllerNumber=1 scan=8611~
2	2::tr|C6K481|C6K481_APIME	Major royal jelly protein 1 OS=Apis mellifera PE=2 SV=1	1810	54	1.4e-177	49311	506	469	27	26	80.3	5.1	MTRLFMLVCLGIVCQGTTGNILRGESLNKSLPILHEWKFFDYDFGSDERRQDAILSGEYDYKNNYPSDIDQWHDKIFVTMLRYNGVPSSLNVISKKVGDGGPLLQPYPDWSFAKYDDCSGIVSASKLAIDKCDRLWVLDSGLVNNTQPMCSPKLLTFDLTTSQLLKQVEIPHDVAVNATTGKGRLSSLAVQSLDCNTNSDTMVYIADEKGEGLIVYHNSDDSFHRLTSNTFDYDPKFTKMTIDGESYTAQDGISGMALSPMTNNLYYSPVASTSLYYVNTEQFRTSDYQQNDIHYEGVQNILDTQSSAKVVSKSGVLFFGLVGDSALGCWNEHRTLERHNIRTVAQSDETLQMIASMKIKEALPHVPIFDRYINREYILVLSNKMQKMVNNDFNFDDVN…	5444	1	1	1	876.928	2	-0.0013	343	358	0	62.7	2.1e-05	R	TVAQSDETLQMIASMK	I				Eyal_WJ_July_2015.8596.8596.2 File:~Eyal_WJ_July_2015.raw~, NativeID:~controllerType=0 controllerNumber=1 scan=8596~
2	2::tr|C6K481|C6K481_APIME	Major royal jelly protein 1 OS=Apis mellifera PE=2 SV=1	1810	54	1.4e-177	49311	506	469	27	26	80.3	5.1	MTRLFMLVCLGIVCQGTTGNILRGESLNKSLPILHEWKFFDYDFGSDERRQDAILSGEYDYKNNYPSDIDQWHDKIFVTMLRYNGVPSSLNVISKKVGDGGPLLQPYPDWSFAKYDDCSGIVSASKLAIDKCDRLWVLDSGLVNNTQPMCSPKLLTFDLTTSQLLKQVEIPHDVAVNATTGKGRLSSLAVQSLDCNTNSDTMVYIADEKGEGLIVYHNSDDSFHRLTSNTFDYDPKFTKMTIDGESYTAQDGISGMALSPMTNNLYYSPVASTSLYYVNTEQFRTSDYQQNDIHYEGVQNILDTQSSAKVVSKSGVLFFGLVGDSALGCWNEHRTLERHNIRTVAQSDETLQMIASMKIKEALPHVPIFDRYINREYILVLSNKMQKMVNNDFNFDDVN…	5445	1	1	1	876.929	2	-0.0004	343	358	0	117.93	6.4e-11	R	TVAQSDETLQMIASMK	I				Eyal_WJ_July_2015.8296.8296.2 File:~Eyal_WJ_July_2015.raw~, NativeID:~controllerType=0 controllerNumber=1 scan=8296~
2	2::tr|C6K481|C6K481_APIME	Major royal jelly protein 1 OS=Apis mellifera PE=2 SV=1	1810	54	1.4e-177	49311	506	469	27	26	80.3	5.1	MTRLFMLVCLGIVCQGTTGNILRGESLNKSLPILHEWKFFDYDFGSDERRQDAILSGEYDYKNNYPSDIDQWHDKIFVTMLRYNGVPSSLNVISKKVGDGGPLLQPYPDWSFAKYDDCSGIVSASKLAIDKCDRLWVLDSGLVNNTQPMCSPKLLTFDLTTSQLLKQVEIPHDVAVNATTGKGRLSSLAVQSLDCNTNSDTMVYIADEKGEGLIVYHNSDDSFHRLTSNTFDYDPKFTKMTIDGESYTAQDGISGMALSPMTNNLYYSPVASTSLYYVNTEQFRTSDYQQNDIHYEGVQNILDTQSSAKVVSKSGVLFFGLVGDSALGCWNEHRTLERHNIRTVAQSDETLQMIASMKIKEALPHVPIFDRYINREYILVLSNKMQKMVNNDFNFDDVN…	5446	1	1	1	584.955	3	-0.0001	343	358	0	68.85	5.1e-06	R	TVAQSDETLQMIASMK	I				Eyal_WJ_July_2015.8297.8297.3 File:~Eyal_WJ_July_2015.raw~, NativeID:~controllerType=0 controllerNumber=1 scan=8297~
2	2::tr|C6K481|C6K481_APIME	Major royal jelly protein 1 OS=Apis mellifera PE=2 SV=1	1810	54	1.4e-177	49311	506	469	27	26	80.3	5.1	MTRLFMLVCLGIVCQGTTGNILRGESLNKSLPILHEWKFFDYDFGSDERRQDAILSGEYDYKNNYPSDIDQWHDKIFVTMLRYNGVPSSLNVISKKVGDGGPLLQPYPDWSFAKYDDCSGIVSASKLAIDKCDRLWVLDSGLVNNTQPMCSPKLLTFDLTTSQLLKQVEIPHDVAVNATTGKGRLSSLAVQSLDCNTNSDTMVYIADEKGEGLIVYHNSDDSFHRLTSNTFDYDPKFTKMTIDGESYTAQDGISGMALSPMTNNLYYSPVASTSLYYVNTEQFRTSDYQQNDIHYEGVQNILDTQSSAKVVSKSGVLFFGLVGDSALGCWNEHRTLERHNIRTVAQSDETLQMIASMKIKEALPHVPIFDRYINREYILVLSNKMQKMVNNDFNFDDVN…	5447	1	1	1	584.956	3	0.0013	343	358	0	29.02	0.049	R	TVAQSDETLQMIASMK	I				Eyal_WJ_July_2015.10600.10600.3 File:~Eyal_WJ_July_2015.raw~, NativeID:~controllerType=0 controllerNumber=1 scan=10600~
2	2::tr|C6K481|C6K481_APIME	Major royal jelly protein 1 OS=Apis mellifera PE=2 SV=1	1810	54	1.4e-177	49311	506	469	27	26	80.3	5.1	MTRLFMLVCLGIVCQGTTGNILRGESLNKSLPILHEWKFFDYDFGSDERRQDAILSGEYDYKNNYPSDIDQWHDKIFVTMLRYNGVPSSLNVISKKVGDGGPLLQPYPDWSFAKYDDCSGIVSASKLAIDKCDRLWVLDSGLVNNTQPMCSPKLLTFDLTTSQLLKQVEIPHDVAVNATTGKGRLSSLAVQSLDCNTNSDTMVYIADEKGEGLIVYHNSDDSFHRLTSNTFDYDPKFTKMTIDGESYTAQDGISGMALSPMTNNLYYSPVASTSLYYVNTEQFRTSDYQQNDIHYEGVQNILDTQSSAKVVSKSGVLFFGLVGDSALGCWNEHRTLERHNIRTVAQSDETLQMIASMKIKEALPHVPIFDRYINREYILVLSNKMQKMVNNDFNFDDVN…	5448	1	1	1	876.93	2	0.0017	343	358	0	129.78	4.1e-12	R	TVAQSDETLQMIASMK	I				Eyal_WJ_July_2015.8316.8316.2 File:~Eyal_WJ_July_2015.raw~, NativeID:~controllerType=0 controllerNumber=1 scan=8316~
2	2::tr|C6K481|C6K481_APIME	Major royal jelly protein 1 OS=Apis mellifera PE=2 SV=1	1810	54	1.4e-177	49311	506	469	27	26	80.3	5.1	MTRLFMLVCLGIVCQGTTGNILRGESLNKSLPILHEWKFFDYDFGSDERRQDAILSGEYDYKNNYPSDIDQWHDKIFVTMLRYNGVPSSLNVISKKVGDGGPLLQPYPDWSFAKYDDCSGIVSASKLAIDKCDRLWVLDSGLVNNTQPMCSPKLLTFDLTTSQLLKQVEIPHDVAVNATTGKGRLSSLAVQSLDCNTNSDTMVYIADEKGEGLIVYHNSDDSFHRLTSNTFDYDPKFTKMTIDGESYTAQDGISGMALSPMTNNLYYSPVASTSLYYVNTEQFRTSDYQQNDIHYEGVQNILDTQSSAKVVSKSGVLFFGLVGDSALGCWNEHRTLERHNIRTVAQSDETLQMIASMKIKEALPHVPIFDRYINREYILVLSNKMQKMVNNDFNFDDVN…	5449	1	1	1	584.958	3	0.0077	343	358	0	71.23	3e-06	R	TVAQSDETLQMIASMK	I				Eyal_WJ_July_2015.8291.8291.3 File:~Eyal_WJ_July_2015.raw~, NativeID:~controllerType=0 controllerNumber=1 scan=8291~
2	2::tr|C6K481|C6K481_APIME	Major royal jelly protein 1 OS=Apis mellifera PE=2 SV=1	1810	54	1.4e-177	49311	506	469	27	26	80.3	5.1	MTRLFMLVCLGIVCQGTTGNILRGESLNKSLPILHEWKFFDYDFGSDERRQDAILSGEYDYKNNYPSDIDQWHDKIFVTMLRYNGVPSSLNVISKKVGDGGPLLQPYPDWSFAKYDDCSGIVSASKLAIDKCDRLWVLDSGLVNNTQPMCSPKLLTFDLTTSQLLKQVEIPHDVAVNATTGKGRLSSLAVQSLDCNTNSDTMVYIADEKGEGLIVYHNSDDSFHRLTSNTFDYDPKFTKMTIDGESYTAQDGISGMALSPMTNNLYYSPVASTSLYYVNTEQFRTSDYQQNDIHYEGVQNILDTQSSAKVVSKSGVLFFGLVGDSALGCWNEHRTLERHNIRTVAQSDETLQMIASMKIKEALPHVPIFDRYINREYILVLSNKMQKMVNNDFNFDDVN…	5451	1	1	1	877.417	2	-0.0089	343	358	0	56.35	8.1e-05	R	TVAQSDETLQMIASMK	I		Deamidated (NQ)	0.0001000000000000.0	Eyal_WJ_July_2015.7023.7023.2 File:~Eyal_WJ_July_2015.raw~, NativeID:~controllerType=0 controllerNumber=1 scan=7023~
2	2::tr|C6K481|C6K481_APIME	Major royal jelly protein 1 OS=Apis mellifera PE=2 SV=1	1810	54	1.4e-177	49311	506	469	27	26	80.3	5.1	MTRLFMLVCLGIVCQGTTGNILRGESLNKSLPILHEWKFFDYDFGSDERRQDAILSGEYDYKNNYPSDIDQWHDKIFVTMLRYNGVPSSLNVISKKVGDGGPLLQPYPDWSFAKYDDCSGIVSASKLAIDKCDRLWVLDSGLVNNTQPMCSPKLLTFDLTTSQLLKQVEIPHDVAVNATTGKGRLSSLAVQSLDCNTNSDTMVYIADEKGEGLIVYHNSDDSFHRLTSNTFDYDPKFTKMTIDGESYTAQDGISGMALSPMTNNLYYSPVASTSLYYVNTEQFRTSDYQQNDIHYEGVQNILDTQSSAKVVSKSGVLFFGLVGDSALGCWNEHRTLERHNIRTVAQSDETLQMIASMKIKEALPHVPIFDRYINREYILVLSNKMQKMVNNDFNFDDVN…	5489	1	1	1	881.874	2	-0.0083	388	401	0	63.23	3.7e-06	K	MVNNDFNFDDVNFR	I		Oxidation (M)	0.20000000000000.0	Eyal_WJ_July_2015.12022.12022.2 File:~Eyal_WJ_July_2015.raw~, NativeID:~controllerType=0 controllerNumber=1 scan=12022~
2	2::tr|C6K481|C6K481_APIME	Major royal jelly protein 1 OS=Apis mellifera PE=2 SV=1	1810	54	1.4e-177	49311	506	469	27	26	80.3	5.1	MTRLFMLVCLGIVCQGTTGNILRGESLNKSLPILHEWKFFDYDFGSDERRQDAILSGEYDYKNNYPSDIDQWHDKIFVTMLRYNGVPSSLNVISKKVGDGGPLLQPYPDWSFAKYDDCSGIVSASKLAIDKCDRLWVLDSGLVNNTQPMCSPKLLTFDLTTSQLLKQVEIPHDVAVNATTGKGRLSSLAVQSLDCNTNSDTMVYIADEKGEGLIVYHNSDDSFHRLTSNTFDYDPKFTKMTIDGESYTAQDGISGMALSPMTNNLYYSPVASTSLYYVNTEQFRTSDYQQNDIHYEGVQNILDTQSSAKVVSKSGVLFFGLVGDSALGCWNEHRTLERHNIRTVAQSDETLQMIASMKIKEALPHVPIFDRYINREYILVLSNKMQKMVNNDFNFDDVN…	5490	1	1	1	881.875	2	-0.0071	388	401	0	86.97	1.6e-08	K	MVNNDFNFDDVNFR	I		Oxidation (M)	0.20000000000000.0	Eyal_WJ_July_2015.9900.9900.2 File:~Eyal_WJ_July_2015.raw~, NativeID:~controllerType=0 controllerNumber=1 scan=9900~
2	2::tr|C6K481|C6K481_APIME	Major royal jelly protein 1 OS=Apis mellifera PE=2 SV=1	1810	54	1.4e-177	49311	506	469	27	26	80.3	5.1	MTRLFMLVCLGIVCQGTTGNILRGESLNKSLPILHEWKFFDYDFGSDERRQDAILSGEYDYKNNYPSDIDQWHDKIFVTMLRYNGVPSSLNVISKKVGDGGPLLQPYPDWSFAKYDDCSGIVSASKLAIDKCDRLWVLDSGLVNNTQPMCSPKLLTFDLTTSQLLKQVEIPHDVAVNATTGKGRLSSLAVQSLDCNTNSDTMVYIADEKGEGLIVYHNSDDSFHRLTSNTFDYDPKFTKMTIDGESYTAQDGISGMALSPMTNNLYYSPVASTSLYYVNTEQFRTSDYQQNDIHYEGVQNILDTQSSAKVVSKSGVLFFGLVGDSALGCWNEHRTLERHNIRTVAQSDETLQMIASMKIKEALPHVPIFDRYINREYILVLSNKMQKMVNNDFNFDDVN…	5491	1	1	1	881.876	2	-0.0047	388	401	0	80.03	8e-08	K	MVNNDFNFDDVNFR	I		Oxidation (M)	0.20000000000000.0	Eyal_WJ_July_2015.7882.7882.2 File:~Eyal_WJ_July_2015.raw~, NativeID:~controllerType=0 controllerNumber=1 scan=7882~
2	2::tr|C6K481|C6K481_APIME	Major royal jelly protein 1 OS=Apis mellifera PE=2 SV=1	1810	54	1.4e-177	49311	506	469	27	26	80.3	5.1	MTRLFMLVCLGIVCQGTTGNILRGESLNKSLPILHEWKFFDYDFGSDERRQDAILSGEYDYKNNYPSDIDQWHDKIFVTMLRYNGVPSSLNVISKKVGDGGPLLQPYPDWSFAKYDDCSGIVSASKLAIDKCDRLWVLDSGLVNNTQPMCSPKLLTFDLTTSQLLKQVEIPHDVAVNATTGKGRLSSLAVQSLDCNTNSDTMVYIADEKGEGLIVYHNSDDSFHRLTSNTFDYDPKFTKMTIDGESYTAQDGISGMALSPMTNNLYYSPVASTSLYYVNTEQFRTSDYQQNDIHYEGVQNILDTQSSAKVVSKSGVLFFGLVGDSALGCWNEHRTLERHNIRTVAQSDETLQMIASMKIKEALPHVPIFDRYINREYILVLSNKMQKMVNNDFNFDDVN…	5492	1	1	1	881.876	2	-0.0041	388	401	0	60.07	8.2e-06	K	MVNNDFNFDDVNFR	I		Oxidation (M)	0.20000000000000.0	Eyal_WJ_July_2015.10781.10781.2 File:~Eyal_WJ_July_2015.raw~, NativeID:~controllerType=0 controllerNumber=1 scan=10781~
2	2::tr|C6K481|C6K481_APIME	Major royal jelly protein 1 OS=Apis mellifera PE=2 SV=1	1810	54	1.4e-177	49311	506	469	27	26	80.3	5.1	MTRLFMLVCLGIVCQGTTGNILRGESLNKSLPILHEWKFFDYDFGSDERRQDAILSGEYDYKNNYPSDIDQWHDKIFVTMLRYNGVPSSLNVISKKVGDGGPLLQPYPDWSFAKYDDCSGIVSASKLAIDKCDRLWVLDSGLVNNTQPMCSPKLLTFDLTTSQLLKQVEIPHDVAVNATTGKGRLSSLAVQSLDCNTNSDTMVYIADEKGEGLIVYHNSDDSFHRLTSNTFDYDPKFTKMTIDGESYTAQDGISGMALSPMTNNLYYSPVASTSLYYVNTEQFRTSDYQQNDIHYEGVQNILDTQSSAKVVSKSGVLFFGLVGDSALGCWNEHRTLERHNIRTVAQSDETLQMIASMKIKEALPHVPIFDRYINREYILVLSNKMQKMVNNDFNFDDVN…	5493	1	1	1	881.876	2	-0.0034	388	401	0	65.9	2.1e-06	K	MVNNDFNFDDVNFR	I		Oxidation (M)	0.20000000000000.0	Eyal_WJ_July_2015.8810.8810.2 File:~Eyal_WJ_July_2015.raw~, NativeID:~controllerType=0 controllerNumber=1 scan=8810~
2	2::tr|C6K481|C6K481_APIME	Major royal jelly protein 1 OS=Apis mellifera PE=2 SV=1	1810	54	1.4e-177	49311	506	469	27	26	80.3	5.1	MTRLFMLVCLGIVCQGTTGNILRGESLNKSLPILHEWKFFDYDFGSDERRQDAILSGEYDYKNNYPSDIDQWHDKIFVTMLRYNGVPSSLNVISKKVGDGGPLLQPYPDWSFAKYDDCSGIVSASKLAIDKCDRLWVLDSGLVNNTQPMCSPKLLTFDLTTSQLLKQVEIPHDVAVNATTGKGRLSSLAVQSLDCNTNSDTMVYIADEKGEGLIVYHNSDDSFHRLTSNTFDYDPKFTKMTIDGESYTAQDGISGMALSPMTNNLYYSPVASTSLYYVNTEQFRTSDYQQNDIHYEGVQNILDTQSSAKVVSKSGVLFFGLVGDSALGCWNEHRTLERHNIRTVAQSDETLQMIASMKIKEALPHVPIFDRYINREYILVLSNKMQKMVNNDFNFDDVN…	5494	1	1	1	881.877	2	-0.0028	388	401	0	65.63	2.3e-06	K	MVNNDFNFDDVNFR	I		Oxidation (M)	0.20000000000000.0	Eyal_WJ_July_2015.10966.10966.2 File:~Eyal_WJ_July_2015.raw~, NativeID:~controllerType=0 controllerNumber=1 scan=10966~
2	2::tr|C6K481|C6K481_APIME	Major royal jelly protein 1 OS=Apis mellifera PE=2 SV=1	1810	54	1.4e-177	49311	506	469	27	26	80.3	5.1	MTRLFMLVCLGIVCQGTTGNILRGESLNKSLPILHEWKFFDYDFGSDERRQDAILSGEYDYKNNYPSDIDQWHDKIFVTMLRYNGVPSSLNVISKKVGDGGPLLQPYPDWSFAKYDDCSGIVSASKLAIDKCDRLWVLDSGLVNNTQPMCSPKLLTFDLTTSQLLKQVEIPHDVAVNATTGKGRLSSLAVQSLDCNTNSDTMVYIADEKGEGLIVYHNSDDSFHRLTSNTFDYDPKFTKMTIDGESYTAQDGISGMALSPMTNNLYYSPVASTSLYYVNTEQFRTSDYQQNDIHYEGVQNILDTQSSAKVVSKSGVLFFGLVGDSALGCWNEHRTLERHNIRTVAQSDETLQMIASMKIKEALPHVPIFDRYINREYILVLSNKMQKMVNNDFNFDDVN…	5495	1	1	1	881.877	2	-0.0026	388	401	0	32.18	0.0051	K	MVNNDFNFDDVNFR	I		Oxidation (M)	0.20000000000000.0	Eyal_WJ_July_2015.12100.12100.2 File:~Eyal_WJ_July_2015.raw~, NativeID:~controllerType=0 controllerNumber=1 scan=12100~
2	2::tr|C6K481|C6K481_APIME	Major royal jelly protein 1 OS=Apis mellifera PE=2 SV=1	1810	54	1.4e-177	49311	506	469	27	26	80.3	5.1	MTRLFMLVCLGIVCQGTTGNILRGESLNKSLPILHEWKFFDYDFGSDERRQDAILSGEYDYKNNYPSDIDQWHDKIFVTMLRYNGVPSSLNVISKKVGDGGPLLQPYPDWSFAKYDDCSGIVSASKLAIDKCDRLWVLDSGLVNNTQPMCSPKLLTFDLTTSQLLKQVEIPHDVAVNATTGKGRLSSLAVQSLDCNTNSDTMVYIADEKGEGLIVYHNSDDSFHRLTSNTFDYDPKFTKMTIDGESYTAQDGISGMALSPMTNNLYYSPVASTSLYYVNTEQFRTSDYQQNDIHYEGVQNILDTQSSAKVVSKSGVLFFGLVGDSALGCWNEHRTLERHNIRTVAQSDETLQMIASMKIKEALPHVPIFDRYINREYILVLSNKMQKMVNNDFNFDDVN…	5496	1	1	1	881.877	2	-0.0017	388	401	0	83.17	4e-08	K	MVNNDFNFDDVNFR	I		Oxidation (M)	0.20000000000000.0	Eyal_WJ_July_2015.9125.9125.2 File:~Eyal_WJ_July_2015.raw~, NativeID:~controllerType=0 controllerNumber=1 scan=9125~
2	2::tr|C6K481|C6K481_APIME	Major royal jelly protein 1 OS=Apis mellifera PE=2 SV=1	1810	54	1.4e-177	49311	506	469	27	26	80.3	5.1	MTRLFMLVCLGIVCQGTTGNILRGESLNKSLPILHEWKFFDYDFGSDERRQDAILSGEYDYKNNYPSDIDQWHDKIFVTMLRYNGVPSSLNVISKKVGDGGPLLQPYPDWSFAKYDDCSGIVSASKLAIDKCDRLWVLDSGLVNNTQPMCSPKLLTFDLTTSQLLKQVEIPHDVAVNATTGKGRLSSLAVQSLDCNTNSDTMVYIADEKGEGLIVYHNSDDSFHRLTSNTFDYDPKFTKMTIDGESYTAQDGISGMALSPMTNNLYYSPVASTSLYYVNTEQFRTSDYQQNDIHYEGVQNILDTQSSAKVVSKSGVLFFGLVGDSALGCWNEHRTLERHNIRTVAQSDETLQMIASMKIKEALPHVPIFDRYINREYILVLSNKMQKMVNNDFNFDDVN…	5497	1	1	1	881.877	2	-0.0016	388	401	0	80.56	7.3e-08	K	MVNNDFNFDDVNFR	I		Oxidation (M)	0.20000000000000.0	Eyal_WJ_July_2015.8782.8782.2 File:~Eyal_WJ_July_2015.raw~, NativeID:~controllerType=0 controllerNumber=1 scan=8782~
2	2::tr|C6K481|C6K481_APIME	Major royal jelly protein 1 OS=Apis mellifera PE=2 SV=1	1810	54	1.4e-177	49311	506	469	27	26	80.3	5.1	MTRLFMLVCLGIVCQGTTGNILRGESLNKSLPILHEWKFFDYDFGSDERRQDAILSGEYDYKNNYPSDIDQWHDKIFVTMLRYNGVPSSLNVISKKVGDGGPLLQPYPDWSFAKYDDCSGIVSASKLAIDKCDRLWVLDSGLVNNTQPMCSPKLLTFDLTTSQLLKQVEIPHDVAVNATTGKGRLSSLAVQSLDCNTNSDTMVYIADEKGEGLIVYHNSDDSFHRLTSNTFDYDPKFTKMTIDGESYTAQDGISGMALSPMTNNLYYSPVASTSLYYVNTEQFRTSDYQQNDIHYEGVQNILDTQSSAKVVSKSGVLFFGLVGDSALGCWNEHRTLERHNIRTVAQSDETLQMIASMKIKEALPHVPIFDRYINREYILVLSNKMQKMVNNDFNFDDVN…	5498	1	1	1	881.877	2	-0.0015	388	401	0	70.63	7.2e-07	K	MVNNDFNFDDVNFR	I		Oxidation (M)	0.20000000000000.0	Eyal_WJ_July_2015.9886.9886.2 File:~Eyal_WJ_July_2015.raw~, NativeID:~controllerType=0 controllerNumber=1 scan=9886~
2	2::tr|C6K481|C6K481_APIME	Major royal jelly protein 1 OS=Apis mellifera PE=2 SV=1	1810	54	1.4e-177	49311	506	469	27	26	80.3	5.1	MTRLFMLVCLGIVCQGTTGNILRGESLNKSLPILHEWKFFDYDFGSDERRQDAILSGEYDYKNNYPSDIDQWHDKIFVTMLRYNGVPSSLNVISKKVGDGGPLLQPYPDWSFAKYDDCSGIVSASKLAIDKCDRLWVLDSGLVNNTQPMCSPKLLTFDLTTSQLLKQVEIPHDVAVNATTGKGRLSSLAVQSLDCNTNSDTMVYIADEKGEGLIVYHNSDDSFHRLTSNTFDYDPKFTKMTIDGESYTAQDGISGMALSPMTNNLYYSPVASTSLYYVNTEQFRTSDYQQNDIHYEGVQNILDTQSSAKVVSKSGVLFFGLVGDSALGCWNEHRTLERHNIRTVAQSDETLQMIASMKIKEALPHVPIFDRYINREYILVLSNKMQKMVNNDFNFDDVN…	5499	1	1	1	881.877	2	-0.0014	388	401	0	64.69	2.8e-06	K	MVNNDFNFDDVNFR	I		Oxidation (M)	0.20000000000000.0	Eyal_WJ_July_2015.11306.11306.2 File:~Eyal_WJ_July_2015.raw~, NativeID:~controllerType=0 controllerNumber=1 scan=11306~
2	2::tr|C6K481|C6K481_APIME	Major royal jelly protein 1 OS=Apis mellifera PE=2 SV=1	1810	54	1.4e-177	49311	506	469	27	26	80.3	5.1	MTRLFMLVCLGIVCQGTTGNILRGESLNKSLPILHEWKFFDYDFGSDERRQDAILSGEYDYKNNYPSDIDQWHDKIFVTMLRYNGVPSSLNVISKKVGDGGPLLQPYPDWSFAKYDDCSGIVSASKLAIDKCDRLWVLDSGLVNNTQPMCSPKLLTFDLTTSQLLKQVEIPHDVAVNATTGKGRLSSLAVQSLDCNTNSDTMVYIADEKGEGLIVYHNSDDSFHRLTSNTFDYDPKFTKMTIDGESYTAQDGISGMALSPMTNNLYYSPVASTSLYYVNTEQFRTSDYQQNDIHYEGVQNILDTQSSAKVVSKSGVLFFGLVGDSALGCWNEHRTLERHNIRTVAQSDETLQMIASMKIKEALPHVPIFDRYINREYILVLSNKMQKMVNNDFNFDDVN…	5500	1	1	1	881.878	2	-0.0012	388	401	0	33.18	0.004	K	MVNNDFNFDDVNFR	I		Oxidation (M)	0.20000000000000.0	Eyal_WJ_July_2015.12117.12117.2 File:~Eyal_WJ_July_2015.raw~, NativeID:~controllerType=0 controllerNumber=1 scan=12117~
2	2::tr|C6K481|C6K481_APIME	Major royal jelly protein 1 OS=Apis mellifera PE=2 SV=1	1810	54	1.4e-177	49311	506	469	27	26	80.3	5.1	MTRLFMLVCLGIVCQGTTGNILRGESLNKSLPILHEWKFFDYDFGSDERRQDAILSGEYDYKNNYPSDIDQWHDKIFVTMLRYNGVPSSLNVISKKVGDGGPLLQPYPDWSFAKYDDCSGIVSASKLAIDKCDRLWVLDSGLVNNTQPMCSPKLLTFDLTTSQLLKQVEIPHDVAVNATTGKGRLSSLAVQSLDCNTNSDTMVYIADEKGEGLIVYHNSDDSFHRLTSNTFDYDPKFTKMTIDGESYTAQDGISGMALSPMTNNLYYSPVASTSLYYVNTEQFRTSDYQQNDIHYEGVQNILDTQSSAKVVSKSGVLFFGLVGDSALGCWNEHRTLERHNIRTVAQSDETLQMIASMKIKEALPHVPIFDRYINREYILVLSNKMQKMVNNDFNFDDVN…	5501	1	1	1	881.878	2	-0.0005	388	401	0	97.72	1.5e-09	K	MVNNDFNFDDVNFR	I		Oxidation (M)	0.20000000000000.0	Eyal_WJ_July_2015.11310.11310.2 File:~Eyal_WJ_July_2015.raw~, NativeID:~controllerType=0 controllerNumber=1 scan=11310~
2	2::tr|C6K481|C6K481_APIME	Major royal jelly protein 1 OS=Apis mellifera PE=2 SV=1	1810	54	1.4e-177	49311	506	469	27	26	80.3	5.1	MTRLFMLVCLGIVCQGTTGNILRGESLNKSLPILHEWKFFDYDFGSDERRQDAILSGEYDYKNNYPSDIDQWHDKIFVTMLRYNGVPSSLNVISKKVGDGGPLLQPYPDWSFAKYDDCSGIVSASKLAIDKCDRLWVLDSGLVNNTQPMCSPKLLTFDLTTSQLLKQVEIPHDVAVNATTGKGRLSSLAVQSLDCNTNSDTMVYIADEKGEGLIVYHNSDDSFHRLTSNTFDYDPKFTKMTIDGESYTAQDGISGMALSPMTNNLYYSPVASTSLYYVNTEQFRTSDYQQNDIHYEGVQNILDTQSSAKVVSKSGVLFFGLVGDSALGCWNEHRTLERHNIRTVAQSDETLQMIASMKIKEALPHVPIFDRYINREYILVLSNKMQKMVNNDFNFDDVN…	5502	1	1	1	881.878	2	-0.0004	388	401	0	74.84	2.9e-07	K	MVNNDFNFDDVNFR	I		Oxidation (M)	0.20000000000000.0	Eyal_WJ_July_2015.9584.9584.2 File:~Eyal_WJ_July_2015.raw~, NativeID:~controllerType=0 controllerNumber=1 scan=9584~
2	2::tr|C6K481|C6K481_APIME	Major royal jelly protein 1 OS=Apis mellifera PE=2 SV=1	1810	54	1.4e-177	49311	506	469	27	26	80.3	5.1	MTRLFMLVCLGIVCQGTTGNILRGESLNKSLPILHEWKFFDYDFGSDERRQDAILSGEYDYKNNYPSDIDQWHDKIFVTMLRYNGVPSSLNVISKKVGDGGPLLQPYPDWSFAKYDDCSGIVSASKLAIDKCDRLWVLDSGLVNNTQPMCSPKLLTFDLTTSQLLKQVEIPHDVAVNATTGKGRLSSLAVQSLDCNTNSDTMVYIADEKGEGLIVYHNSDDSFHRLTSNTFDYDPKFTKMTIDGESYTAQDGISGMALSPMTNNLYYSPVASTSLYYVNTEQFRTSDYQQNDIHYEGVQNILDTQSSAKVVSKSGVLFFGLVGDSALGCWNEHRTLERHNIRTVAQSDETLQMIASMKIKEALPHVPIFDRYINREYILVLSNKMQKMVNNDFNFDDVN…	5503	1	1	1	881.878	2	0	388	401	0	65.4	2.6e-06	K	MVNNDFNFDDVNFR	I		Oxidation (M)	0.20000000000000.0	Eyal_WJ_July_2015.10322.10322.2 File:~Eyal_WJ_July_2015.raw~, NativeID:~controllerType=0 controllerNumber=1 scan=10322~
2	2::tr|C6K481|C6K481_APIME	Major royal jelly protein 1 OS=Apis mellifera PE=2 SV=1	1810	54	1.4e-177	49311	506	469	27	26	80.3	5.1	MTRLFMLVCLGIVCQGTTGNILRGESLNKSLPILHEWKFFDYDFGSDERRQDAILSGEYDYKNNYPSDIDQWHDKIFVTMLRYNGVPSSLNVISKKVGDGGPLLQPYPDWSFAKYDDCSGIVSASKLAIDKCDRLWVLDSGLVNNTQPMCSPKLLTFDLTTSQLLKQVEIPHDVAVNATTGKGRLSSLAVQSLDCNTNSDTMVYIADEKGEGLIVYHNSDDSFHRLTSNTFDYDPKFTKMTIDGESYTAQDGISGMALSPMTNNLYYSPVASTSLYYVNTEQFRTSDYQQNDIHYEGVQNILDTQSSAKVVSKSGVLFFGLVGDSALGCWNEHRTLERHNIRTVAQSDETLQMIASMKIKEALPHVPIFDRYINREYILVLSNKMQKMVNNDFNFDDVN…	5504	1	1	1	881.879	2	0.0007	388	401	0	96.11	2.2e-09	K	MVNNDFNFDDVNFR	I		Oxidation (M)	0.20000000000000.0	Eyal_WJ_July_2015.11127.11127.2 File:~Eyal_WJ_July_2015.raw~, NativeID:~controllerType=0 controllerNumber=1 scan=11127~
2	2::tr|C6K481|C6K481_APIME	Major royal jelly protein 1 OS=Apis mellifera PE=2 SV=1	1810	54	1.4e-177	49311	506	469	27	26	80.3	5.1	MTRLFMLVCLGIVCQGTTGNILRGESLNKSLPILHEWKFFDYDFGSDERRQDAILSGEYDYKNNYPSDIDQWHDKIFVTMLRYNGVPSSLNVISKKVGDGGPLLQPYPDWSFAKYDDCSGIVSASKLAIDKCDRLWVLDSGLVNNTQPMCSPKLLTFDLTTSQLLKQVEIPHDVAVNATTGKGRLSSLAVQSLDCNTNSDTMVYIADEKGEGLIVYHNSDDSFHRLTSNTFDYDPKFTKMTIDGESYTAQDGISGMALSPMTNNLYYSPVASTSLYYVNTEQFRTSDYQQNDIHYEGVQNILDTQSSAKVVSKSGVLFFGLVGDSALGCWNEHRTLERHNIRTVAQSDETLQMIASMKIKEALPHVPIFDRYINREYILVLSNKMQKMVNNDFNFDDVN…	5505	1	1	1	881.879	2	0.0011	388	401	0	62.24	5.3e-06	K	MVNNDFNFDDVNFR	I		Oxidation (M)	0.20000000000000.0	Eyal_WJ_July_2015.11125.11125.2 File:~Eyal_WJ_July_2015.raw~, NativeID:~controllerType=0 controllerNumber=1 scan=11125~
2	2::tr|C6K481|C6K481_APIME	Major royal jelly protein 1 OS=Apis mellifera PE=2 SV=1	1810	54	1.4e-177	49311	506	469	27	26	80.3	5.1	MTRLFMLVCLGIVCQGTTGNILRGESLNKSLPILHEWKFFDYDFGSDERRQDAILSGEYDYKNNYPSDIDQWHDKIFVTMLRYNGVPSSLNVISKKVGDGGPLLQPYPDWSFAKYDDCSGIVSASKLAIDKCDRLWVLDSGLVNNTQPMCSPKLLTFDLTTSQLLKQVEIPHDVAVNATTGKGRLSSLAVQSLDCNTNSDTMVYIADEKGEGLIVYHNSDDSFHRLTSNTFDYDPKFTKMTIDGESYTAQDGISGMALSPMTNNLYYSPVASTSLYYVNTEQFRTSDYQQNDIHYEGVQNILDTQSSAKVVSKSGVLFFGLVGDSALGCWNEHRTLERHNIRTVAQSDETLQMIASMKIKEALPHVPIFDRYINREYILVLSNKMQKMVNNDFNFDDVN…	5506	1	1	1	881.879	2	0.0019	388	401	0	74.42	3.2e-07	K	MVNNDFNFDDVNFR	I		Oxidation (M)	0.20000000000000.0	Eyal_WJ_July_2015.10969.10969.2 File:~Eyal_WJ_July_2015.raw~, NativeID:~controllerType=0 controllerNumber=1 scan=10969~
2	2::tr|C6K481|C6K481_APIME	Major royal jelly protein 1 OS=Apis mellifera PE=2 SV=1	1810	54	1.4e-177	49311	506	469	27	26	80.3	5.1	MTRLFMLVCLGIVCQGTTGNILRGESLNKSLPILHEWKFFDYDFGSDERRQDAILSGEYDYKNNYPSDIDQWHDKIFVTMLRYNGVPSSLNVISKKVGDGGPLLQPYPDWSFAKYDDCSGIVSASKLAIDKCDRLWVLDSGLVNNTQPMCSPKLLTFDLTTSQLLKQVEIPHDVAVNATTGKGRLSSLAVQSLDCNTNSDTMVYIADEKGEGLIVYHNSDDSFHRLTSNTFDYDPKFTKMTIDGESYTAQDGISGMALSPMTNNLYYSPVASTSLYYVNTEQFRTSDYQQNDIHYEGVQNILDTQSSAKVVSKSGVLFFGLVGDSALGCWNEHRTLERHNIRTVAQSDETLQMIASMKIKEALPHVPIFDRYINREYILVLSNKMQKMVNNDFNFDDVN…	5507	1	1	1	881.879	2	0.0019	388	401	0	70.76	7.5e-07	K	MVNNDFNFDDVNFR	I		Oxidation (M)	0.20000000000000.0	Eyal_WJ_July_2015.9110.9110.2 File:~Eyal_WJ_July_2015.raw~, NativeID:~controllerType=0 controllerNumber=1 scan=9110~
2	2::tr|C6K481|C6K481_APIME	Major royal jelly protein 1 OS=Apis mellifera PE=2 SV=1	1810	54	1.4e-177	49311	506	469	27	26	80.3	5.1	MTRLFMLVCLGIVCQGTTGNILRGESLNKSLPILHEWKFFDYDFGSDERRQDAILSGEYDYKNNYPSDIDQWHDKIFVTMLRYNGVPSSLNVISKKVGDGGPLLQPYPDWSFAKYDDCSGIVSASKLAIDKCDRLWVLDSGLVNNTQPMCSPKLLTFDLTTSQLLKQVEIPHDVAVNATTGKGRLSSLAVQSLDCNTNSDTMVYIADEKGEGLIVYHNSDDSFHRLTSNTFDYDPKFTKMTIDGESYTAQDGISGMALSPMTNNLYYSPVASTSLYYVNTEQFRTSDYQQNDIHYEGVQNILDTQSSAKVVSKSGVLFFGLVGDSALGCWNEHRTLERHNIRTVAQSDETLQMIASMKIKEALPHVPIFDRYINREYILVLSNKMQKMVNNDFNFDDVN…	5508	1	1	1	881.879	2	0.002	388	401	0	78.1	1.4e-07	K	MVNNDFNFDDVNFR	I		Oxidation (M)	0.20000000000000.0	Eyal_WJ_July_2015.8190.8190.2 File:~Eyal_WJ_July_2015.raw~, NativeID:~controllerType=0 controllerNumber=1 scan=8190~
2	2::tr|C6K481|C6K481_APIME	Major royal jelly protein 1 OS=Apis mellifera PE=2 SV=1	1810	54	1.4e-177	49311	506	469	27	26	80.3	5.1	MTRLFMLVCLGIVCQGTTGNILRGESLNKSLPILHEWKFFDYDFGSDERRQDAILSGEYDYKNNYPSDIDQWHDKIFVTMLRYNGVPSSLNVISKKVGDGGPLLQPYPDWSFAKYDDCSGIVSASKLAIDKCDRLWVLDSGLVNNTQPMCSPKLLTFDLTTSQLLKQVEIPHDVAVNATTGKGRLSSLAVQSLDCNTNSDTMVYIADEKGEGLIVYHNSDDSFHRLTSNTFDYDPKFTKMTIDGESYTAQDGISGMALSPMTNNLYYSPVASTSLYYVNTEQFRTSDYQQNDIHYEGVQNILDTQSSAKVVSKSGVLFFGLVGDSALGCWNEHRTLERHNIRTVAQSDETLQMIASMKIKEALPHVPIFDRYINREYILVLSNKMQKMVNNDFNFDDVN…	5509	1	1	1	881.879	2	0.0024	388	401	0	66.82	2.1e-06	K	MVNNDFNFDDVNFR	I		Oxidation (M)	0.20000000000000.0	Eyal_WJ_July_2015.9610.9610.2 File:~Eyal_WJ_July_2015.raw~, NativeID:~controllerType=0 controllerNumber=1 scan=9610~
2	2::tr|C6K481|C6K481_APIME	Major royal jelly protein 1 OS=Apis mellifera PE=2 SV=1	1810	54	1.4e-177	49311	506	469	27	26	80.3	5.1	MTRLFMLVCLGIVCQGTTGNILRGESLNKSLPILHEWKFFDYDFGSDERRQDAILSGEYDYKNNYPSDIDQWHDKIFVTMLRYNGVPSSLNVISKKVGDGGPLLQPYPDWSFAKYDDCSGIVSASKLAIDKCDRLWVLDSGLVNNTQPMCSPKLLTFDLTTSQLLKQVEIPHDVAVNATTGKGRLSSLAVQSLDCNTNSDTMVYIADEKGEGLIVYHNSDDSFHRLTSNTFDYDPKFTKMTIDGESYTAQDGISGMALSPMTNNLYYSPVASTSLYYVNTEQFRTSDYQQNDIHYEGVQNILDTQSSAKVVSKSGVLFFGLVGDSALGCWNEHRTLERHNIRTVAQSDETLQMIASMKIKEALPHVPIFDRYINREYILVLSNKMQKMVNNDFNFDDVN…	5510	1	1	1	588.255	3	0.0026	388	401	0	61.47	7.1e-06	K	MVNNDFNFDDVNFR	I		Oxidation (M)	0.20000000000000.0	Eyal_WJ_July_2015.8105.8105.3 File:~Eyal_WJ_July_2015.raw~, NativeID:~controllerType=0 controllerNumber=1 scan=8105~
2	2::tr|C6K481|C6K481_APIME	Major royal jelly protein 1 OS=Apis mellifera PE=2 SV=1	1810	54	1.4e-177	49311	506	469	27	26	80.3	5.1	MTRLFMLVCLGIVCQGTTGNILRGESLNKSLPILHEWKFFDYDFGSDERRQDAILSGEYDYKNNYPSDIDQWHDKIFVTMLRYNGVPSSLNVISKKVGDGGPLLQPYPDWSFAKYDDCSGIVSASKLAIDKCDRLWVLDSGLVNNTQPMCSPKLLTFDLTTSQLLKQVEIPHDVAVNATTGKGRLSSLAVQSLDCNTNSDTMVYIADEKGEGLIVYHNSDDSFHRLTSNTFDYDPKFTKMTIDGESYTAQDGISGMALSPMTNNLYYSPVASTSLYYVNTEQFRTSDYQQNDIHYEGVQNILDTQSSAKVVSKSGVLFFGLVGDSALGCWNEHRTLERHNIRTVAQSDETLQMIASMKIKEALPHVPIFDRYINREYILVLSNKMQKMVNNDFNFDDVN…	5511	1	1	1	881.88	2	0.0027	388	401	0	64.01	4e-06	K	MVNNDFNFDDVNFR	I		Oxidation (M)	0.20000000000000.0	Eyal_WJ_July_2015.10610.10610.2 File:~Eyal_WJ_July_2015.raw~, NativeID:~controllerType=0 controllerNumber=1 scan=10610~
2	2::tr|C6K481|C6K481_APIME	Major royal jelly protein 1 OS=Apis mellifera PE=2 SV=1	1810	54	1.4e-177	49311	506	469	27	26	80.3	5.1	MTRLFMLVCLGIVCQGTTGNILRGESLNKSLPILHEWKFFDYDFGSDERRQDAILSGEYDYKNNYPSDIDQWHDKIFVTMLRYNGVPSSLNVISKKVGDGGPLLQPYPDWSFAKYDDCSGIVSASKLAIDKCDRLWVLDSGLVNNTQPMCSPKLLTFDLTTSQLLKQVEIPHDVAVNATTGKGRLSSLAVQSLDCNTNSDTMVYIADEKGEGLIVYHNSDDSFHRLTSNTFDYDPKFTKMTIDGESYTAQDGISGMALSPMTNNLYYSPVASTSLYYVNTEQFRTSDYQQNDIHYEGVQNILDTQSSAKVVSKSGVLFFGLVGDSALGCWNEHRTLERHNIRTVAQSDETLQMIASMKIKEALPHVPIFDRYINREYILVLSNKMQKMVNNDFNFDDVN…	5512	1	1	1	881.88	2	0.003	388	401	0	98.73	1.3e-09	K	MVNNDFNFDDVNFR	I		Oxidation (M)	0.20000000000000.0	Eyal_WJ_July_2015.8177.8177.2 File:~Eyal_WJ_July_2015.raw~, NativeID:~controllerType=0 controllerNumber=1 scan=8177~
2	2::tr|C6K481|C6K481_APIME	Major royal jelly protein 1 OS=Apis mellifera PE=2 SV=1	1810	54	1.4e-177	49311	506	469	27	26	80.3	5.1	MTRLFMLVCLGIVCQGTTGNILRGESLNKSLPILHEWKFFDYDFGSDERRQDAILSGEYDYKNNYPSDIDQWHDKIFVTMLRYNGVPSSLNVISKKVGDGGPLLQPYPDWSFAKYDDCSGIVSASKLAIDKCDRLWVLDSGLVNNTQPMCSPKLLTFDLTTSQLLKQVEIPHDVAVNATTGKGRLSSLAVQSLDCNTNSDTMVYIADEKGEGLIVYHNSDDSFHRLTSNTFDYDPKFTKMTIDGESYTAQDGISGMALSPMTNNLYYSPVASTSLYYVNTEQFRTSDYQQNDIHYEGVQNILDTQSSAKVVSKSGVLFFGLVGDSALGCWNEHRTLERHNIRTVAQSDETLQMIASMKIKEALPHVPIFDRYINREYILVLSNKMQKMVNNDFNFDDVN…	5513	1	1	1	881.88	2	0.003	388	401	0	88.09	1.6e-08	K	MVNNDFNFDDVNFR	I		Oxidation (M)	0.20000000000000.0	Eyal_WJ_July_2015.7901.7901.2 File:~Eyal_WJ_July_2015.raw~, NativeID:~controllerType=0 controllerNumber=1 scan=7901~
2	2::tr|C6K481|C6K481_APIME	Major royal jelly protein 1 OS=Apis mellifera PE=2 SV=1	1810	54	1.4e-177	49311	506	469	27	26	80.3	5.1	MTRLFMLVCLGIVCQGTTGNILRGESLNKSLPILHEWKFFDYDFGSDERRQDAILSGEYDYKNNYPSDIDQWHDKIFVTMLRYNGVPSSLNVISKKVGDGGPLLQPYPDWSFAKYDDCSGIVSASKLAIDKCDRLWVLDSGLVNNTQPMCSPKLLTFDLTTSQLLKQVEIPHDVAVNATTGKGRLSSLAVQSLDCNTNSDTMVYIADEKGEGLIVYHNSDDSFHRLTSNTFDYDPKFTKMTIDGESYTAQDGISGMALSPMTNNLYYSPVASTSLYYVNTEQFRTSDYQQNDIHYEGVQNILDTQSSAKVVSKSGVLFFGLVGDSALGCWNEHRTLERHNIRTVAQSDETLQMIASMKIKEALPHVPIFDRYINREYILVLSNKMQKMVNNDFNFDDVN…	5514	1	1	1	588.256	3	0.0035	388	401	0	51.5	7.2e-05	K	MVNNDFNFDDVNFR	I		Oxidation (M)	0.20000000000000.0	Eyal_WJ_July_2015.8119.8119.3 File:~Eyal_WJ_July_2015.raw~, NativeID:~controllerType=0 controllerNumber=1 scan=8119~
2	2::tr|C6K481|C6K481_APIME	Major royal jelly protein 1 OS=Apis mellifera PE=2 SV=1	1810	54	1.4e-177	49311	506	469	27	26	80.3	5.1	MTRLFMLVCLGIVCQGTTGNILRGESLNKSLPILHEWKFFDYDFGSDERRQDAILSGEYDYKNNYPSDIDQWHDKIFVTMLRYNGVPSSLNVISKKVGDGGPLLQPYPDWSFAKYDDCSGIVSASKLAIDKCDRLWVLDSGLVNNTQPMCSPKLLTFDLTTSQLLKQVEIPHDVAVNATTGKGRLSSLAVQSLDCNTNSDTMVYIADEKGEGLIVYHNSDDSFHRLTSNTFDYDPKFTKMTIDGESYTAQDGISGMALSPMTNNLYYSPVASTSLYYVNTEQFRTSDYQQNDIHYEGVQNILDTQSSAKVVSKSGVLFFGLVGDSALGCWNEHRTLERHNIRTVAQSDETLQMIASMKIKEALPHVPIFDRYINREYILVLSNKMQKMVNNDFNFDDVN…	5515	1	1	1	881.88	2	0.0045	388	401	0	71.08	7.9e-07	K	MVNNDFNFDDVNFR	I		Oxidation (M)	0.20000000000000.0	Eyal_WJ_July_2015.10778.10778.2 File:~Eyal_WJ_July_2015.raw~, NativeID:~controllerType=0 controllerNumber=1 scan=10778~
2	2::tr|C6K481|C6K481_APIME	Major royal jelly protein 1 OS=Apis mellifera PE=2 SV=1	1810	54	1.4e-177	49311	506	469	27	26	80.3	5.1	MTRLFMLVCLGIVCQGTTGNILRGESLNKSLPILHEWKFFDYDFGSDERRQDAILSGEYDYKNNYPSDIDQWHDKIFVTMLRYNGVPSSLNVISKKVGDGGPLLQPYPDWSFAKYDDCSGIVSASKLAIDKCDRLWVLDSGLVNNTQPMCSPKLLTFDLTTSQLLKQVEIPHDVAVNATTGKGRLSSLAVQSLDCNTNSDTMVYIADEKGEGLIVYHNSDDSFHRLTSNTFDYDPKFTKMTIDGESYTAQDGISGMALSPMTNNLYYSPVASTSLYYVNTEQFRTSDYQQNDIHYEGVQNILDTQSSAKVVSKSGVLFFGLVGDSALGCWNEHRTLERHNIRTVAQSDETLQMIASMKIKEALPHVPIFDRYINREYILVLSNKMQKMVNNDFNFDDVN…	5520	1	1	1	882.372	2	0.0035	388	401	0	85.63	2.1e-08	K	MVNNDFNFDDVNFR	I		Deamidated (NQ); Oxidation (M)	0.20010000000000.0	Eyal_WJ_July_2015.8232.8232.2 File:~Eyal_WJ_July_2015.raw~, NativeID:~controllerType=0 controllerNumber=1 scan=8232~
2	2::tr|C6K481|C6K481_APIME	Major royal jelly protein 1 OS=Apis mellifera PE=2 SV=1	1810	54	1.4e-177	49311	506	469	27	26	80.3	5.1	MTRLFMLVCLGIVCQGTTGNILRGESLNKSLPILHEWKFFDYDFGSDERRQDAILSGEYDYKNNYPSDIDQWHDKIFVTMLRYNGVPSSLNVISKKVGDGGPLLQPYPDWSFAKYDDCSGIVSASKLAIDKCDRLWVLDSGLVNNTQPMCSPKLLTFDLTTSQLLKQVEIPHDVAVNATTGKGRLSSLAVQSLDCNTNSDTMVYIADEKGEGLIVYHNSDDSFHRLTSNTFDYDPKFTKMTIDGESYTAQDGISGMALSPMTNNLYYSPVASTSLYYVNTEQFRTSDYQQNDIHYEGVQNILDTQSSAKVVSKSGVLFFGLVGDSALGCWNEHRTLERHNIRTVAQSDETLQMIASMKIKEALPHVPIFDRYINREYILVLSNKMQKMVNNDFNFDDVN…	5521	1	1	1	882.373	2	0.0051	388	401	0	83.86	3.1e-08	K	MVNNDFNFDDVNFR	I		Deamidated (NQ); Oxidation (M)	0.20010000000000.0	Eyal_WJ_July_2015.8211.8211.2 File:~Eyal_WJ_July_2015.raw~, NativeID:~controllerType=0 controllerNumber=1 scan=8211~
2	2::tr|C6K481|C6K481_APIME	Major royal jelly protein 1 OS=Apis mellifera PE=2 SV=1	1810	54	1.4e-177	49311	506	469	27	26	80.3	5.1	MTRLFMLVCLGIVCQGTTGNILRGESLNKSLPILHEWKFFDYDFGSDERRQDAILSGEYDYKNNYPSDIDQWHDKIFVTMLRYNGVPSSLNVISKKVGDGGPLLQPYPDWSFAKYDDCSGIVSASKLAIDKCDRLWVLDSGLVNNTQPMCSPKLLTFDLTTSQLLKQVEIPHDVAVNATTGKGRLSSLAVQSLDCNTNSDTMVYIADEKGEGLIVYHNSDDSFHRLTSNTFDYDPKFTKMTIDGESYTAQDGISGMALSPMTNNLYYSPVASTSLYYVNTEQFRTSDYQQNDIHYEGVQNILDTQSSAKVVSKSGVLFFGLVGDSALGCWNEHRTLERHNIRTVAQSDETLQMIASMKIKEALPHVPIFDRYINREYILVLSNKMQKMVNNDFNFDDVN…	5522	1	1	1	588.585	3	0.0075	388	401	0	48.36	0.00012	K	MVNNDFNFDDVNFR	I		Deamidated (NQ); Oxidation (M)	0.20010000000000.0	Eyal_WJ_July_2015.8234.8234.3 File:~Eyal_WJ_July_2015.raw~, NativeID:~controllerType=0 controllerNumber=1 scan=8234~
2	2::tr|C6K481|C6K481_APIME	Major royal jelly protein 1 OS=Apis mellifera PE=2 SV=1	1810	54	1.4e-177	49311	506	469	27	26	80.3	5.1	MTRLFMLVCLGIVCQGTTGNILRGESLNKSLPILHEWKFFDYDFGSDERRQDAILSGEYDYKNNYPSDIDQWHDKIFVTMLRYNGVPSSLNVISKKVGDGGPLLQPYPDWSFAKYDDCSGIVSASKLAIDKCDRLWVLDSGLVNNTQPMCSPKLLTFDLTTSQLLKQVEIPHDVAVNATTGKGRLSSLAVQSLDCNTNSDTMVYIADEKGEGLIVYHNSDDSFHRLTSNTFDYDPKFTKMTIDGESYTAQDGISGMALSPMTNNLYYSPVASTSLYYVNTEQFRTSDYQQNDIHYEGVQNILDTQSSAKVVSKSGVLFFGLVGDSALGCWNEHRTLERHNIRTVAQSDETLQMIASMKIKEALPHVPIFDRYINREYILVLSNKMQKMVNNDFNFDDVN…	5523	1	1	1	882.374	2	0.0082	388	401	0	83.71	3.5e-08	K	MVNNDFNFDDVNFR	I		Deamidated (NQ); Oxidation (M)	0.20010000000000.0	Eyal_WJ_July_2015.8524.8524.2 File:~Eyal_WJ_July_2015.raw~, NativeID:~controllerType=0 controllerNumber=1 scan=8524~
2	2::tr|C6K481|C6K481_APIME	Major royal jelly protein 1 OS=Apis mellifera PE=2 SV=1	1810	54	1.4e-177	49311	506	469	27	26	80.3	5.1	MTRLFMLVCLGIVCQGTTGNILRGESLNKSLPILHEWKFFDYDFGSDERRQDAILSGEYDYKNNYPSDIDQWHDKIFVTMLRYNGVPSSLNVISKKVGDGGPLLQPYPDWSFAKYDDCSGIVSASKLAIDKCDRLWVLDSGLVNNTQPMCSPKLLTFDLTTSQLLKQVEIPHDVAVNATTGKGRLSSLAVQSLDCNTNSDTMVYIADEKGEGLIVYHNSDDSFHRLTSNTFDYDPKFTKMTIDGESYTAQDGISGMALSPMTNNLYYSPVASTSLYYVNTEQFRTSDYQQNDIHYEGVQNILDTQSSAKVVSKSGVLFFGLVGDSALGCWNEHRTLERHNIRTVAQSDETLQMIASMKIKEALPHVPIFDRYINREYILVLSNKMQKMVNNDFNFDDVN…	5524	1	1	1	588.586	3	0.0092	388	401	0	44.5	0.00029	K	MVNNDFNFDDVNFR	I		Deamidated (NQ); Oxidation (M)	0.20000010000000.0	Eyal_WJ_July_2015.8212.8212.3 File:~Eyal_WJ_July_2015.raw~, NativeID:~controllerType=0 controllerNumber=1 scan=8212~
2	2::tr|C6K481|C6K481_APIME	Major royal jelly protein 1 OS=Apis mellifera PE=2 SV=1	1810	54	1.4e-177	49311	506	469	27	26	80.3	5.1	MTRLFMLVCLGIVCQGTTGNILRGESLNKSLPILHEWKFFDYDFGSDERRQDAILSGEYDYKNNYPSDIDQWHDKIFVTMLRYNGVPSSLNVISKKVGDGGPLLQPYPDWSFAKYDDCSGIVSASKLAIDKCDRLWVLDSGLVNNTQPMCSPKLLTFDLTTSQLLKQVEIPHDVAVNATTGKGRLSSLAVQSLDCNTNSDTMVYIADEKGEGLIVYHNSDDSFHRLTSNTFDYDPKFTKMTIDGESYTAQDGISGMALSPMTNNLYYSPVASTSLYYVNTEQFRTSDYQQNDIHYEGVQNILDTQSSAKVVSKSGVLFFGLVGDSALGCWNEHRTLERHNIRTVAQSDETLQMIASMKIKEALPHVPIFDRYINREYILVLSNKMQKMVNNDFNFDDVN…	5525	1	1	1	882.375	2	0.0094	388	401	0	87.66	1.4e-08	K	MVNNDFNFDDVNFR	I		Deamidated (NQ); Oxidation (M)	0.20010000000000.0	Eyal_WJ_July_2015.8514.8514.2 File:~Eyal_WJ_July_2015.raw~, NativeID:~controllerType=0 controllerNumber=1 scan=8514~
2	2::tr|C6K481|C6K481_APIME	Major royal jelly protein 1 OS=Apis mellifera PE=2 SV=1	1810	54	1.4e-177	49311	506	469	27	26	80.3	5.1	MTRLFMLVCLGIVCQGTTGNILRGESLNKSLPILHEWKFFDYDFGSDERRQDAILSGEYDYKNNYPSDIDQWHDKIFVTMLRYNGVPSSLNVISKKVGDGGPLLQPYPDWSFAKYDDCSGIVSASKLAIDKCDRLWVLDSGLVNNTQPMCSPKLLTFDLTTSQLLKQVEIPHDVAVNATTGKGRLSSLAVQSLDCNTNSDTMVYIADEKGEGLIVYHNSDDSFHRLTSNTFDYDPKFTKMTIDGESYTAQDGISGMALSPMTNNLYYSPVASTSLYYVNTEQFRTSDYQQNDIHYEGVQNILDTQSSAKVVSKSGVLFFGLVGDSALGCWNEHRTLERHNIRTVAQSDETLQMIASMKIKEALPHVPIFDRYINREYILVLSNKMQKMVNNDFNFDDVN…	5526	1	1	1	882.377	2	0.013	388	401	0	79.15	1.1e-07	K	MVNNDFNFDDVNFR	I		Deamidated (NQ); Oxidation (M)	0.20100000000000.0	Eyal_WJ_July_2015.9078.9078.2 File:~Eyal_WJ_July_2015.raw~, NativeID:~controllerType=0 controllerNumber=1 scan=9078~
2	2::tr|C6K481|C6K481_APIME	Major royal jelly protein 1 OS=Apis mellifera PE=2 SV=1	1810	54	1.4e-177	49311	506	469	27	26	80.3	5.1	MTRLFMLVCLGIVCQGTTGNILRGESLNKSLPILHEWKFFDYDFGSDERRQDAILSGEYDYKNNYPSDIDQWHDKIFVTMLRYNGVPSSLNVISKKVGDGGPLLQPYPDWSFAKYDDCSGIVSASKLAIDKCDRLWVLDSGLVNNTQPMCSPKLLTFDLTTSQLLKQVEIPHDVAVNATTGKGRLSSLAVQSLDCNTNSDTMVYIADEKGEGLIVYHNSDDSFHRLTSNTFDYDPKFTKMTIDGESYTAQDGISGMALSPMTNNLYYSPVASTSLYYVNTEQFRTSDYQQNDIHYEGVQNILDTQSSAKVVSKSGVLFFGLVGDSALGCWNEHRTLERHNIRTVAQSDETLQMIASMKIKEALPHVPIFDRYINREYILVLSNKMQKMVNNDFNFDDVN…	5552	1	1	1	884.924	2	-0.0053	343	358	0	75.17	1e-06	R	TVAQSDETLQMIASMK	I		Oxidation (M)	0.0000000000200000.0	Eyal_WJ_July_2015.10841.10841.2 File:~Eyal_WJ_July_2015.raw~, NativeID:~controllerType=0 controllerNumber=1 scan=10841~
2	2::tr|C6K481|C6K481_APIME	Major royal jelly protein 1 OS=Apis mellifera PE=2 SV=1	1810	54	1.4e-177	49311	506	469	27	26	80.3	5.1	MTRLFMLVCLGIVCQGTTGNILRGESLNKSLPILHEWKFFDYDFGSDERRQDAILSGEYDYKNNYPSDIDQWHDKIFVTMLRYNGVPSSLNVISKKVGDGGPLLQPYPDWSFAKYDDCSGIVSASKLAIDKCDRLWVLDSGLVNNTQPMCSPKLLTFDLTTSQLLKQVEIPHDVAVNATTGKGRLSSLAVQSLDCNTNSDTMVYIADEKGEGLIVYHNSDDSFHRLTSNTFDYDPKFTKMTIDGESYTAQDGISGMALSPMTNNLYYSPVASTSLYYVNTEQFRTSDYQQNDIHYEGVQNILDTQSSAKVVSKSGVLFFGLVGDSALGCWNEHRTLERHNIRTVAQSDETLQMIASMKIKEALPHVPIFDRYINREYILVLSNKMQKMVNNDFNFDDVN…	5553	1	1	1	884.924	2	-0.0049	343	358	0	71.51	2.4e-06	R	TVAQSDETLQMIASMK	I		Oxidation (M)	0.0000000000200000.0	Eyal_WJ_July_2015.11176.11176.2 File:~Eyal_WJ_July_2015.raw~, NativeID:~controllerType=0 controllerNumber=1 scan=11176~
2	2::tr|C6K481|C6K481_APIME	Major royal jelly protein 1 OS=Apis mellifera PE=2 SV=1	1810	54	1.4e-177	49311	506	469	27	26	80.3	5.1	MTRLFMLVCLGIVCQGTTGNILRGESLNKSLPILHEWKFFDYDFGSDERRQDAILSGEYDYKNNYPSDIDQWHDKIFVTMLRYNGVPSSLNVISKKVGDGGPLLQPYPDWSFAKYDDCSGIVSASKLAIDKCDRLWVLDSGLVNNTQPMCSPKLLTFDLTTSQLLKQVEIPHDVAVNATTGKGRLSSLAVQSLDCNTNSDTMVYIADEKGEGLIVYHNSDDSFHRLTSNTFDYDPKFTKMTIDGESYTAQDGISGMALSPMTNNLYYSPVASTSLYYVNTEQFRTSDYQQNDIHYEGVQNILDTQSSAKVVSKSGVLFFGLVGDSALGCWNEHRTLERHNIRTVAQSDETLQMIASMKIKEALPHVPIFDRYINREYILVLSNKMQKMVNNDFNFDDVN…	5554	1	1	1	884.924	2	-0.0046	343	358	0	63.29	1.6e-05	R	TVAQSDETLQMIASMK	I		Oxidation (M)	0.0000000000200000.0	Eyal_WJ_July_2015.8901.8901.2 File:~Eyal_WJ_July_2015.raw~, NativeID:~controllerType=0 controllerNumber=1 scan=8901~
2	2::tr|C6K481|C6K481_APIME	Major royal jelly protein 1 OS=Apis mellifera PE=2 SV=1	1810	54	1.4e-177	49311	506	469	27	26	80.3	5.1	MTRLFMLVCLGIVCQGTTGNILRGESLNKSLPILHEWKFFDYDFGSDERRQDAILSGEYDYKNNYPSDIDQWHDKIFVTMLRYNGVPSSLNVISKKVGDGGPLLQPYPDWSFAKYDDCSGIVSASKLAIDKCDRLWVLDSGLVNNTQPMCSPKLLTFDLTTSQLLKQVEIPHDVAVNATTGKGRLSSLAVQSLDCNTNSDTMVYIADEKGEGLIVYHNSDDSFHRLTSNTFDYDPKFTKMTIDGESYTAQDGISGMALSPMTNNLYYSPVASTSLYYVNTEQFRTSDYQQNDIHYEGVQNILDTQSSAKVVSKSGVLFFGLVGDSALGCWNEHRTLERHNIRTVAQSDETLQMIASMKIKEALPHVPIFDRYINREYILVLSNKMQKMVNNDFNFDDVN…	5555	1	1	1	884.924	2	-0.0044	343	358	0	61.72	2.3e-05	R	TVAQSDETLQMIASMK	I		Oxidation (M)	0.0000000000200000.0	Eyal_WJ_July_2015.10832.10832.2 File:~Eyal_WJ_July_2015.raw~, NativeID:~controllerType=0 controllerNumber=1 scan=10832~
2	2::tr|C6K481|C6K481_APIME	Major royal jelly protein 1 OS=Apis mellifera PE=2 SV=1	1810	54	1.4e-177	49311	506	469	27	26	80.3	5.1	MTRLFMLVCLGIVCQGTTGNILRGESLNKSLPILHEWKFFDYDFGSDERRQDAILSGEYDYKNNYPSDIDQWHDKIFVTMLRYNGVPSSLNVISKKVGDGGPLLQPYPDWSFAKYDDCSGIVSASKLAIDKCDRLWVLDSGLVNNTQPMCSPKLLTFDLTTSQLLKQVEIPHDVAVNATTGKGRLSSLAVQSLDCNTNSDTMVYIADEKGEGLIVYHNSDDSFHRLTSNTFDYDPKFTKMTIDGESYTAQDGISGMALSPMTNNLYYSPVASTSLYYVNTEQFRTSDYQQNDIHYEGVQNILDTQSSAKVVSKSGVLFFGLVGDSALGCWNEHRTLERHNIRTVAQSDETLQMIASMKIKEALPHVPIFDRYINREYILVLSNKMQKMVNNDFNFDDVN…	5556	1	1	1	884.924	2	-0.0042	343	358	0	76.58	7.4e-07	R	TVAQSDETLQMIASMK	I		Oxidation (M)	0.0000000000200000.0	Eyal_WJ_July_2015.11016.11016.2 File:~Eyal_WJ_July_2015.raw~, NativeID:~controllerType=0 controllerNumber=1 scan=11016~
2	2::tr|C6K481|C6K481_APIME	Major royal jelly protein 1 OS=Apis mellifera PE=2 SV=1	1810	54	1.4e-177	49311	506	469	27	26	80.3	5.1	MTRLFMLVCLGIVCQGTTGNILRGESLNKSLPILHEWKFFDYDFGSDERRQDAILSGEYDYKNNYPSDIDQWHDKIFVTMLRYNGVPSSLNVISKKVGDGGPLLQPYPDWSFAKYDDCSGIVSASKLAIDKCDRLWVLDSGLVNNTQPMCSPKLLTFDLTTSQLLKQVEIPHDVAVNATTGKGRLSSLAVQSLDCNTNSDTMVYIADEKGEGLIVYHNSDDSFHRLTSNTFDYDPKFTKMTIDGESYTAQDGISGMALSPMTNNLYYSPVASTSLYYVNTEQFRTSDYQQNDIHYEGVQNILDTQSSAKVVSKSGVLFFGLVGDSALGCWNEHRTLERHNIRTVAQSDETLQMIASMKIKEALPHVPIFDRYINREYILVLSNKMQKMVNNDFNFDDVN…	5557	1	1	1	884.925	2	-0.0031	343	358	0	60.84	2.8e-05	R	TVAQSDETLQMIASMK	I		Oxidation (M)	0.0000000000200000.0	Eyal_WJ_July_2015.10593.10593.2 File:~Eyal_WJ_July_2015.raw~, NativeID:~controllerType=0 controllerNumber=1 scan=10593~
2	2::tr|C6K481|C6K481_APIME	Major royal jelly protein 1 OS=Apis mellifera PE=2 SV=1	1810	54	1.4e-177	49311	506	469	27	26	80.3	5.1	MTRLFMLVCLGIVCQGTTGNILRGESLNKSLPILHEWKFFDYDFGSDERRQDAILSGEYDYKNNYPSDIDQWHDKIFVTMLRYNGVPSSLNVISKKVGDGGPLLQPYPDWSFAKYDDCSGIVSASKLAIDKCDRLWVLDSGLVNNTQPMCSPKLLTFDLTTSQLLKQVEIPHDVAVNATTGKGRLSSLAVQSLDCNTNSDTMVYIADEKGEGLIVYHNSDDSFHRLTSNTFDYDPKFTKMTIDGESYTAQDGISGMALSPMTNNLYYSPVASTSLYYVNTEQFRTSDYQQNDIHYEGVQNILDTQSSAKVVSKSGVLFFGLVGDSALGCWNEHRTLERHNIRTVAQSDETLQMIASMKIKEALPHVPIFDRYINREYILVLSNKMQKMVNNDFNFDDVN…	5558	1	1	1	884.925	2	-0.0027	343	358	0	40.94	0.0027	R	TVAQSDETLQMIASMK	I		Oxidation (M)	0.0000000000200000.0	Eyal_WJ_July_2015.10513.10513.2 File:~Eyal_WJ_July_2015.raw~, NativeID:~controllerType=0 controllerNumber=1 scan=10513~
2	2::tr|C6K481|C6K481_APIME	Major royal jelly protein 1 OS=Apis mellifera PE=2 SV=1	1810	54	1.4e-177	49311	506	469	27	26	80.3	5.1	MTRLFMLVCLGIVCQGTTGNILRGESLNKSLPILHEWKFFDYDFGSDERRQDAILSGEYDYKNNYPSDIDQWHDKIFVTMLRYNGVPSSLNVISKKVGDGGPLLQPYPDWSFAKYDDCSGIVSASKLAIDKCDRLWVLDSGLVNNTQPMCSPKLLTFDLTTSQLLKQVEIPHDVAVNATTGKGRLSSLAVQSLDCNTNSDTMVYIADEKGEGLIVYHNSDDSFHRLTSNTFDYDPKFTKMTIDGESYTAQDGISGMALSPMTNNLYYSPVASTSLYYVNTEQFRTSDYQQNDIHYEGVQNILDTQSSAKVVSKSGVLFFGLVGDSALGCWNEHRTLERHNIRTVAQSDETLQMIASMKIKEALPHVPIFDRYINREYILVLSNKMQKMVNNDFNFDDVN…	5559	1	1	1	590.286	3	-0.0026	343	358	0	73.96	1.4e-06	R	TVAQSDETLQMIASMK	I		Oxidation (M)	0.0000000000200000.0	Eyal_WJ_July_2015.6995.6995.3 File:~Eyal_WJ_July_2015.raw~, NativeID:~controllerType=0 controllerNumber=1 scan=6995~
2	2::tr|C6K481|C6K481_APIME	Major royal jelly protein 1 OS=Apis mellifera PE=2 SV=1	1810	54	1.4e-177	49311	506	469	27	26	80.3	5.1	MTRLFMLVCLGIVCQGTTGNILRGESLNKSLPILHEWKFFDYDFGSDERRQDAILSGEYDYKNNYPSDIDQWHDKIFVTMLRYNGVPSSLNVISKKVGDGGPLLQPYPDWSFAKYDDCSGIVSASKLAIDKCDRLWVLDSGLVNNTQPMCSPKLLTFDLTTSQLLKQVEIPHDVAVNATTGKGRLSSLAVQSLDCNTNSDTMVYIADEKGEGLIVYHNSDDSFHRLTSNTFDYDPKFTKMTIDGESYTAQDGISGMALSPMTNNLYYSPVASTSLYYVNTEQFRTSDYQQNDIHYEGVQNILDTQSSAKVVSKSGVLFFGLVGDSALGCWNEHRTLERHNIRTVAQSDETLQMIASMKIKEALPHVPIFDRYINREYILVLSNKMQKMVNNDFNFDDVN…	5560	1	1	1	884.925	2	-0.0021	343	358	0	67.77	5.7e-06	R	TVAQSDETLQMIASMK	I		Oxidation (M)	0.0000000000200000.0	Eyal_WJ_July_2015.6701.6701.2 File:~Eyal_WJ_July_2015.raw~, NativeID:~controllerType=0 controllerNumber=1 scan=6701~
2	2::tr|C6K481|C6K481_APIME	Major royal jelly protein 1 OS=Apis mellifera PE=2 SV=1	1810	54	1.4e-177	49311	506	469	27	26	80.3	5.1	MTRLFMLVCLGIVCQGTTGNILRGESLNKSLPILHEWKFFDYDFGSDERRQDAILSGEYDYKNNYPSDIDQWHDKIFVTMLRYNGVPSSLNVISKKVGDGGPLLQPYPDWSFAKYDDCSGIVSASKLAIDKCDRLWVLDSGLVNNTQPMCSPKLLTFDLTTSQLLKQVEIPHDVAVNATTGKGRLSSLAVQSLDCNTNSDTMVYIADEKGEGLIVYHNSDDSFHRLTSNTFDYDPKFTKMTIDGESYTAQDGISGMALSPMTNNLYYSPVASTSLYYVNTEQFRTSDYQQNDIHYEGVQNILDTQSSAKVVSKSGVLFFGLVGDSALGCWNEHRTLERHNIRTVAQSDETLQMIASMKIKEALPHVPIFDRYINREYILVLSNKMQKMVNNDFNFDDVN…	5561	1	1	1	590.286	3	-0.0021	343	358	0	55.89	8.8e-05	R	TVAQSDETLQMIASMK	I		Oxidation (M)	0.0000000000200000.0	Eyal_WJ_July_2015.7325.7325.3 File:~Eyal_WJ_July_2015.raw~, NativeID:~controllerType=0 controllerNumber=1 scan=7325~
2	2::tr|C6K481|C6K481_APIME	Major royal jelly protein 1 OS=Apis mellifera PE=2 SV=1	1810	54	1.4e-177	49311	506	469	27	26	80.3	5.1	MTRLFMLVCLGIVCQGTTGNILRGESLNKSLPILHEWKFFDYDFGSDERRQDAILSGEYDYKNNYPSDIDQWHDKIFVTMLRYNGVPSSLNVISKKVGDGGPLLQPYPDWSFAKYDDCSGIVSASKLAIDKCDRLWVLDSGLVNNTQPMCSPKLLTFDLTTSQLLKQVEIPHDVAVNATTGKGRLSSLAVQSLDCNTNSDTMVYIADEKGEGLIVYHNSDDSFHRLTSNTFDYDPKFTKMTIDGESYTAQDGISGMALSPMTNNLYYSPVASTSLYYVNTEQFRTSDYQQNDIHYEGVQNILDTQSSAKVVSKSGVLFFGLVGDSALGCWNEHRTLERHNIRTVAQSDETLQMIASMKIKEALPHVPIFDRYINREYILVLSNKMQKMVNNDFNFDDVN…	5562	1	1	1	884.926	2	-0.0018	343	358	0	120.17	3.3e-11	R	TVAQSDETLQMIASMK	I		Oxidation (M)	0.0000000000200000.0	Eyal_WJ_July_2015.6994.6994.2 File:~Eyal_WJ_July_2015.raw~, NativeID:~controllerType=0 controllerNumber=1 scan=6994~
2	2::tr|C6K481|C6K481_APIME	Major royal jelly protein 1 OS=Apis mellifera PE=2 SV=1	1810	54	1.4e-177	49311	506	469	27	26	80.3	5.1	MTRLFMLVCLGIVCQGTTGNILRGESLNKSLPILHEWKFFDYDFGSDERRQDAILSGEYDYKNNYPSDIDQWHDKIFVTMLRYNGVPSSLNVISKKVGDGGPLLQPYPDWSFAKYDDCSGIVSASKLAIDKCDRLWVLDSGLVNNTQPMCSPKLLTFDLTTSQLLKQVEIPHDVAVNATTGKGRLSSLAVQSLDCNTNSDTMVYIADEKGEGLIVYHNSDDSFHRLTSNTFDYDPKFTKMTIDGESYTAQDGISGMALSPMTNNLYYSPVASTSLYYVNTEQFRTSDYQQNDIHYEGVQNILDTQSSAKVVSKSGVLFFGLVGDSALGCWNEHRTLERHNIRTVAQSDETLQMIASMKIKEALPHVPIFDRYINREYILVLSNKMQKMVNNDFNFDDVN…	5564	1	1	1	590.286	3	-0.0015	343	358	0	35.63	0.0093	R	TVAQSDETLQMIASMK	I		Oxidation (M)	0.0000000000200000.0	Eyal_WJ_July_2015.8083.8083.3 File:~Eyal_WJ_July_2015.raw~, NativeID:~controllerType=0 controllerNumber=1 scan=8083~
2	2::tr|C6K481|C6K481_APIME	Major royal jelly protein 1 OS=Apis mellifera PE=2 SV=1	1810	54	1.4e-177	49311	506	469	27	26	80.3	5.1	MTRLFMLVCLGIVCQGTTGNILRGESLNKSLPILHEWKFFDYDFGSDERRQDAILSGEYDYKNNYPSDIDQWHDKIFVTMLRYNGVPSSLNVISKKVGDGGPLLQPYPDWSFAKYDDCSGIVSASKLAIDKCDRLWVLDSGLVNNTQPMCSPKLLTFDLTTSQLLKQVEIPHDVAVNATTGKGRLSSLAVQSLDCNTNSDTMVYIADEKGEGLIVYHNSDDSFHRLTSNTFDYDPKFTKMTIDGESYTAQDGISGMALSPMTNNLYYSPVASTSLYYVNTEQFRTSDYQQNDIHYEGVQNILDTQSSAKVVSKSGVLFFGLVGDSALGCWNEHRTLERHNIRTVAQSDETLQMIASMKIKEALPHVPIFDRYINREYILVLSNKMQKMVNNDFNFDDVN…	5565	1	1	1	884.926	2	-0.0014	343	358	0	38.1	0.0053	R	TVAQSDETLQMIASMK	I		Oxidation (M)	0.0000000000200000.0	Eyal_WJ_July_2015.11222.11222.2 File:~Eyal_WJ_July_2015.raw~, NativeID:~controllerType=0 controllerNumber=1 scan=11222~
2	2::tr|C6K481|C6K481_APIME	Major royal jelly protein 1 OS=Apis mellifera PE=2 SV=1	1810	54	1.4e-177	49311	506	469	27	26	80.3	5.1	MTRLFMLVCLGIVCQGTTGNILRGESLNKSLPILHEWKFFDYDFGSDERRQDAILSGEYDYKNNYPSDIDQWHDKIFVTMLRYNGVPSSLNVISKKVGDGGPLLQPYPDWSFAKYDDCSGIVSASKLAIDKCDRLWVLDSGLVNNTQPMCSPKLLTFDLTTSQLLKQVEIPHDVAVNATTGKGRLSSLAVQSLDCNTNSDTMVYIADEKGEGLIVYHNSDDSFHRLTSNTFDYDPKFTKMTIDGESYTAQDGISGMALSPMTNNLYYSPVASTSLYYVNTEQFRTSDYQQNDIHYEGVQNILDTQSSAKVVSKSGVLFFGLVGDSALGCWNEHRTLERHNIRTVAQSDETLQMIASMKIKEALPHVPIFDRYINREYILVLSNKMQKMVNNDFNFDDVN…	5566	1	1	1	590.286	3	-0.0012	343	358	0	35.6	0.0094	R	TVAQSDETLQMIASMK	I		Oxidation (M)	0.0000000000200000.0	Eyal_WJ_July_2015.10594.10594.3 File:~Eyal_WJ_July_2015.raw~, NativeID:~controllerType=0 controllerNumber=1 scan=10594~
2	2::tr|C6K481|C6K481_APIME	Major royal jelly protein 1 OS=Apis mellifera PE=2 SV=1	1810	54	1.4e-177	49311	506	469	27	26	80.3	5.1	MTRLFMLVCLGIVCQGTTGNILRGESLNKSLPILHEWKFFDYDFGSDERRQDAILSGEYDYKNNYPSDIDQWHDKIFVTMLRYNGVPSSLNVISKKVGDGGPLLQPYPDWSFAKYDDCSGIVSASKLAIDKCDRLWVLDSGLVNNTQPMCSPKLLTFDLTTSQLLKQVEIPHDVAVNATTGKGRLSSLAVQSLDCNTNSDTMVYIADEKGEGLIVYHNSDDSFHRLTSNTFDYDPKFTKMTIDGESYTAQDGISGMALSPMTNNLYYSPVASTSLYYVNTEQFRTSDYQQNDIHYEGVQNILDTQSSAKVVSKSGVLFFGLVGDSALGCWNEHRTLERHNIRTVAQSDETLQMIASMKIKEALPHVPIFDRYINREYILVLSNKMQKMVNNDFNFDDVN…	5567	1	1	1	590.287	3	-0.0006	343	358	0	69.97	3.4e-06	R	TVAQSDETLQMIASMK	I		Oxidation (M)	0.0000000000200000.0	Eyal_WJ_July_2015.7003.7003.3 File:~Eyal_WJ_July_2015.raw~, NativeID:~controllerType=0 controllerNumber=1 scan=7003~
2	2::tr|C6K481|C6K481_APIME	Major royal jelly protein 1 OS=Apis mellifera PE=2 SV=1	1810	54	1.4e-177	49311	506	469	27	26	80.3	5.1	MTRLFMLVCLGIVCQGTTGNILRGESLNKSLPILHEWKFFDYDFGSDERRQDAILSGEYDYKNNYPSDIDQWHDKIFVTMLRYNGVPSSLNVISKKVGDGGPLLQPYPDWSFAKYDDCSGIVSASKLAIDKCDRLWVLDSGLVNNTQPMCSPKLLTFDLTTSQLLKQVEIPHDVAVNATTGKGRLSSLAVQSLDCNTNSDTMVYIADEKGEGLIVYHNSDDSFHRLTSNTFDYDPKFTKMTIDGESYTAQDGISGMALSPMTNNLYYSPVASTSLYYVNTEQFRTSDYQQNDIHYEGVQNILDTQSSAKVVSKSGVLFFGLVGDSALGCWNEHRTLERHNIRTVAQSDETLQMIASMKIKEALPHVPIFDRYINREYILVLSNKMQKMVNNDFNFDDVN…	5568	1	1	1	884.926	2	0	343	358	0	79.36	3.9e-07	R	TVAQSDETLQMIASMK	I		Oxidation (M)	0.0000000000200000.0	Eyal_WJ_July_2015.9820.9820.2 File:~Eyal_WJ_July_2015.raw~, NativeID:~controllerType=0 controllerNumber=1 scan=9820~
2	2::tr|C6K481|C6K481_APIME	Major royal jelly protein 1 OS=Apis mellifera PE=2 SV=1	1810	54	1.4e-177	49311	506	469	27	26	80.3	5.1	MTRLFMLVCLGIVCQGTTGNILRGESLNKSLPILHEWKFFDYDFGSDERRQDAILSGEYDYKNNYPSDIDQWHDKIFVTMLRYNGVPSSLNVISKKVGDGGPLLQPYPDWSFAKYDDCSGIVSASKLAIDKCDRLWVLDSGLVNNTQPMCSPKLLTFDLTTSQLLKQVEIPHDVAVNATTGKGRLSSLAVQSLDCNTNSDTMVYIADEKGEGLIVYHNSDDSFHRLTSNTFDYDPKFTKMTIDGESYTAQDGISGMALSPMTNNLYYSPVASTSLYYVNTEQFRTSDYQQNDIHYEGVQNILDTQSSAKVVSKSGVLFFGLVGDSALGCWNEHRTLERHNIRTVAQSDETLQMIASMKIKEALPHVPIFDRYINREYILVLSNKMQKMVNNDFNFDDVN…	5569	1	1	1	884.927	2	0.0001	343	358	0	88.34	5.1e-08	R	TVAQSDETLQMIASMK	I		Oxidation (M)	0.0000000000200000.0	Eyal_WJ_July_2015.6685.6685.2 File:~Eyal_WJ_July_2015.raw~, NativeID:~controllerType=0 controllerNumber=1 scan=6685~
2	2::tr|C6K481|C6K481_APIME	Major royal jelly protein 1 OS=Apis mellifera PE=2 SV=1	1810	54	1.4e-177	49311	506	469	27	26	80.3	5.1	MTRLFMLVCLGIVCQGTTGNILRGESLNKSLPILHEWKFFDYDFGSDERRQDAILSGEYDYKNNYPSDIDQWHDKIFVTMLRYNGVPSSLNVISKKVGDGGPLLQPYPDWSFAKYDDCSGIVSASKLAIDKCDRLWVLDSGLVNNTQPMCSPKLLTFDLTTSQLLKQVEIPHDVAVNATTGKGRLSSLAVQSLDCNTNSDTMVYIADEKGEGLIVYHNSDDSFHRLTSNTFDYDPKFTKMTIDGESYTAQDGISGMALSPMTNNLYYSPVASTSLYYVNTEQFRTSDYQQNDIHYEGVQNILDTQSSAKVVSKSGVLFFGLVGDSALGCWNEHRTLERHNIRTVAQSDETLQMIASMKIKEALPHVPIFDRYINREYILVLSNKMQKMVNNDFNFDDVN…	5570	1	1	1	884.927	2	0.0001	343	358	0	135.1	1.1e-12	R	TVAQSDETLQMIASMK	I		Oxidation (M)	0.0000000000200000.0	Eyal_WJ_July_2015.6987.6987.2 File:~Eyal_WJ_July_2015.raw~, NativeID:~controllerType=0 controllerNumber=1 scan=6987~
2	2::tr|C6K481|C6K481_APIME	Major royal jelly protein 1 OS=Apis mellifera PE=2 SV=1	1810	54	1.4e-177	49311	506	469	27	26	80.3	5.1	MTRLFMLVCLGIVCQGTTGNILRGESLNKSLPILHEWKFFDYDFGSDERRQDAILSGEYDYKNNYPSDIDQWHDKIFVTMLRYNGVPSSLNVISKKVGDGGPLLQPYPDWSFAKYDDCSGIVSASKLAIDKCDRLWVLDSGLVNNTQPMCSPKLLTFDLTTSQLLKQVEIPHDVAVNATTGKGRLSSLAVQSLDCNTNSDTMVYIADEKGEGLIVYHNSDDSFHRLTSNTFDYDPKFTKMTIDGESYTAQDGISGMALSPMTNNLYYSPVASTSLYYVNTEQFRTSDYQQNDIHYEGVQNILDTQSSAKVVSKSGVLFFGLVGDSALGCWNEHRTLERHNIRTVAQSDETLQMIASMKIKEALPHVPIFDRYINREYILVLSNKMQKMVNNDFNFDDVN…	5571	1	1	1	884.927	2	0.0002	343	358	0	141.66	2.4e-13	R	TVAQSDETLQMIASMK	I		Oxidation (M)	0.0000000000200000.0	Eyal_WJ_July_2015.7280.7280.2 File:~Eyal_WJ_July_2015.raw~, NativeID:~controllerType=0 controllerNumber=1 scan=7280~
2	2::tr|C6K481|C6K481_APIME	Major royal jelly protein 1 OS=Apis mellifera PE=2 SV=1	1810	54	1.4e-177	49311	506	469	27	26	80.3	5.1	MTRLFMLVCLGIVCQGTTGNILRGESLNKSLPILHEWKFFDYDFGSDERRQDAILSGEYDYKNNYPSDIDQWHDKIFVTMLRYNGVPSSLNVISKKVGDGGPLLQPYPDWSFAKYDDCSGIVSASKLAIDKCDRLWVLDSGLVNNTQPMCSPKLLTFDLTTSQLLKQVEIPHDVAVNATTGKGRLSSLAVQSLDCNTNSDTMVYIADEKGEGLIVYHNSDDSFHRLTSNTFDYDPKFTKMTIDGESYTAQDGISGMALSPMTNNLYYSPVASTSLYYVNTEQFRTSDYQQNDIHYEGVQNILDTQSSAKVVSKSGVLFFGLVGDSALGCWNEHRTLERHNIRTVAQSDETLQMIASMKIKEALPHVPIFDRYINREYILVLSNKMQKMVNNDFNFDDVN…	5572	1	1	1	884.927	2	0.0006	343	358	0	103.01	1.7e-09	R	TVAQSDETLQMIASMK	I		Oxidation (M)	0.0000000000200000.0	Eyal_WJ_July_2015.7982.7982.2 File:~Eyal_WJ_July_2015.raw~, NativeID:~controllerType=0 controllerNumber=1 scan=7982~
2	2::tr|C6K481|C6K481_APIME	Major royal jelly protein 1 OS=Apis mellifera PE=2 SV=1	1810	54	1.4e-177	49311	506	469	27	26	80.3	5.1	MTRLFMLVCLGIVCQGTTGNILRGESLNKSLPILHEWKFFDYDFGSDERRQDAILSGEYDYKNNYPSDIDQWHDKIFVTMLRYNGVPSSLNVISKKVGDGGPLLQPYPDWSFAKYDDCSGIVSASKLAIDKCDRLWVLDSGLVNNTQPMCSPKLLTFDLTTSQLLKQVEIPHDVAVNATTGKGRLSSLAVQSLDCNTNSDTMVYIADEKGEGLIVYHNSDDSFHRLTSNTFDYDPKFTKMTIDGESYTAQDGISGMALSPMTNNLYYSPVASTSLYYVNTEQFRTSDYQQNDIHYEGVQNILDTQSSAKVVSKSGVLFFGLVGDSALGCWNEHRTLERHNIRTVAQSDETLQMIASMKIKEALPHVPIFDRYINREYILVLSNKMQKMVNNDFNFDDVN…	5573	1	1	1	884.927	2	0.0018	343	358	0	65.35	1e-05	R	TVAQSDETLQMIASMK	I		Oxidation (M)	0.0000000000200000.0	Eyal_WJ_July_2015.11020.11020.2 File:~Eyal_WJ_July_2015.raw~, NativeID:~controllerType=0 controllerNumber=1 scan=11020~
2	2::tr|C6K481|C6K481_APIME	Major royal jelly protein 1 OS=Apis mellifera PE=2 SV=1	1810	54	1.4e-177	49311	506	469	27	26	80.3	5.1	MTRLFMLVCLGIVCQGTTGNILRGESLNKSLPILHEWKFFDYDFGSDERRQDAILSGEYDYKNNYPSDIDQWHDKIFVTMLRYNGVPSSLNVISKKVGDGGPLLQPYPDWSFAKYDDCSGIVSASKLAIDKCDRLWVLDSGLVNNTQPMCSPKLLTFDLTTSQLLKQVEIPHDVAVNATTGKGRLSSLAVQSLDCNTNSDTMVYIADEKGEGLIVYHNSDDSFHRLTSNTFDYDPKFTKMTIDGESYTAQDGISGMALSPMTNNLYYSPVASTSLYYVNTEQFRTSDYQQNDIHYEGVQNILDTQSSAKVVSKSGVLFFGLVGDSALGCWNEHRTLERHNIRTVAQSDETLQMIASMKIKEALPHVPIFDRYINREYILVLSNKMQKMVNNDFNFDDVN…	5574	1	1	1	590.287	3	0.0021	343	358	0	59.31	4.1e-05	R	TVAQSDETLQMIASMK	I		Oxidation (M)	0.0000000000200000.0	Eyal_WJ_July_2015.7303.7303.3 File:~Eyal_WJ_July_2015.raw~, NativeID:~controllerType=0 controllerNumber=1 scan=7303~
2	2::tr|C6K481|C6K481_APIME	Major royal jelly protein 1 OS=Apis mellifera PE=2 SV=1	1810	54	1.4e-177	49311	506	469	27	26	80.3	5.1	MTRLFMLVCLGIVCQGTTGNILRGESLNKSLPILHEWKFFDYDFGSDERRQDAILSGEYDYKNNYPSDIDQWHDKIFVTMLRYNGVPSSLNVISKKVGDGGPLLQPYPDWSFAKYDDCSGIVSASKLAIDKCDRLWVLDSGLVNNTQPMCSPKLLTFDLTTSQLLKQVEIPHDVAVNATTGKGRLSSLAVQSLDCNTNSDTMVYIADEKGEGLIVYHNSDDSFHRLTSNTFDYDPKFTKMTIDGESYTAQDGISGMALSPMTNNLYYSPVASTSLYYVNTEQFRTSDYQQNDIHYEGVQNILDTQSSAKVVSKSGVLFFGLVGDSALGCWNEHRTLERHNIRTVAQSDETLQMIASMKIKEALPHVPIFDRYINREYILVLSNKMQKMVNNDFNFDDVN…	5575	1	1	1	590.287	3	0.0021	343	358	0	38.37	0.0051	R	TVAQSDETLQMIASMK	I		Oxidation (M)	0.0000000000200000.0	Eyal_WJ_July_2015.7629.7629.3 File:~Eyal_WJ_July_2015.raw~, NativeID:~controllerType=0 controllerNumber=1 scan=7629~
2	2::tr|C6K481|C6K481_APIME	Major royal jelly protein 1 OS=Apis mellifera PE=2 SV=1	1810	54	1.4e-177	49311	506	469	27	26	80.3	5.1	MTRLFMLVCLGIVCQGTTGNILRGESLNKSLPILHEWKFFDYDFGSDERRQDAILSGEYDYKNNYPSDIDQWHDKIFVTMLRYNGVPSSLNVISKKVGDGGPLLQPYPDWSFAKYDDCSGIVSASKLAIDKCDRLWVLDSGLVNNTQPMCSPKLLTFDLTTSQLLKQVEIPHDVAVNATTGKGRLSSLAVQSLDCNTNSDTMVYIADEKGEGLIVYHNSDDSFHRLTSNTFDYDPKFTKMTIDGESYTAQDGISGMALSPMTNNLYYSPVASTSLYYVNTEQFRTSDYQQNDIHYEGVQNILDTQSSAKVVSKSGVLFFGLVGDSALGCWNEHRTLERHNIRTVAQSDETLQMIASMKIKEALPHVPIFDRYINREYILVLSNKMQKMVNNDFNFDDVN…	5576	1	1	1	884.928	2	0.0026	343	358	0	115.01	1.1e-10	R	TVAQSDETLQMIASMK	I		Oxidation (M)	0.0000000000200000.0	Eyal_WJ_July_2015.7615.7615.2 File:~Eyal_WJ_July_2015.raw~, NativeID:~controllerType=0 controllerNumber=1 scan=7615~
2	2::tr|C6K481|C6K481_APIME	Major royal jelly protein 1 OS=Apis mellifera PE=2 SV=1	1810	54	1.4e-177	49311	506	469	27	26	80.3	5.1	MTRLFMLVCLGIVCQGTTGNILRGESLNKSLPILHEWKFFDYDFGSDERRQDAILSGEYDYKNNYPSDIDQWHDKIFVTMLRYNGVPSSLNVISKKVGDGGPLLQPYPDWSFAKYDDCSGIVSASKLAIDKCDRLWVLDSGLVNNTQPMCSPKLLTFDLTTSQLLKQVEIPHDVAVNATTGKGRLSSLAVQSLDCNTNSDTMVYIADEKGEGLIVYHNSDDSFHRLTSNTFDYDPKFTKMTIDGESYTAQDGISGMALSPMTNNLYYSPVASTSLYYVNTEQFRTSDYQQNDIHYEGVQNILDTQSSAKVVSKSGVLFFGLVGDSALGCWNEHRTLERHNIRTVAQSDETLQMIASMKIKEALPHVPIFDRYINREYILVLSNKMQKMVNNDFNFDDVN…	5577	1	1	1	884.928	2	0.0031	343	358	0	101.19	2.7e-09	R	TVAQSDETLQMIASMK	I		Oxidation (M)	0.0000000000200000.0	Eyal_WJ_July_2015.7630.7630.2 File:~Eyal_WJ_July_2015.raw~, NativeID:~controllerType=0 controllerNumber=1 scan=7630~
2	2::tr|C6K481|C6K481_APIME	Major royal jelly protein 1 OS=Apis mellifera PE=2 SV=1	1810	54	1.4e-177	49311	506	469	27	26	80.3	5.1	MTRLFMLVCLGIVCQGTTGNILRGESLNKSLPILHEWKFFDYDFGSDERRQDAILSGEYDYKNNYPSDIDQWHDKIFVTMLRYNGVPSSLNVISKKVGDGGPLLQPYPDWSFAKYDDCSGIVSASKLAIDKCDRLWVLDSGLVNNTQPMCSPKLLTFDLTTSQLLKQVEIPHDVAVNATTGKGRLSSLAVQSLDCNTNSDTMVYIADEKGEGLIVYHNSDDSFHRLTSNTFDYDPKFTKMTIDGESYTAQDGISGMALSPMTNNLYYSPVASTSLYYVNTEQFRTSDYQQNDIHYEGVQNILDTQSSAKVVSKSGVLFFGLVGDSALGCWNEHRTLERHNIRTVAQSDETLQMIASMKIKEALPHVPIFDRYINREYILVLSNKMQKMVNNDFNFDDVN…	5578	1	1	1	590.288	3	0.0032	343	358	0	47.95	0.00056	R	TVAQSDETLQMIASMK	I		Oxidation (M)	0.0000000000200000.0	Eyal_WJ_July_2015.7646.7646.3 File:~Eyal_WJ_July_2015.raw~, NativeID:~controllerType=0 controllerNumber=1 scan=7646~
2	2::tr|C6K481|C6K481_APIME	Major royal jelly protein 1 OS=Apis mellifera PE=2 SV=1	1810	54	1.4e-177	49311	506	469	27	26	80.3	5.1	MTRLFMLVCLGIVCQGTTGNILRGESLNKSLPILHEWKFFDYDFGSDERRQDAILSGEYDYKNNYPSDIDQWHDKIFVTMLRYNGVPSSLNVISKKVGDGGPLLQPYPDWSFAKYDDCSGIVSASKLAIDKCDRLWVLDSGLVNNTQPMCSPKLLTFDLTTSQLLKQVEIPHDVAVNATTGKGRLSSLAVQSLDCNTNSDTMVYIADEKGEGLIVYHNSDDSFHRLTSNTFDYDPKFTKMTIDGESYTAQDGISGMALSPMTNNLYYSPVASTSLYYVNTEQFRTSDYQQNDIHYEGVQNILDTQSSAKVVSKSGVLFFGLVGDSALGCWNEHRTLERHNIRTVAQSDETLQMIASMKIKEALPHVPIFDRYINREYILVLSNKMQKMVNNDFNFDDVN…	5579	1	1	1	884.928	2	0.0034	343	358	0	99.8	3.7e-09	R	TVAQSDETLQMIASMK	I		Oxidation (M)	0.0000000000200000.0	Eyal_WJ_July_2015.7302.7302.2 File:~Eyal_WJ_July_2015.raw~, NativeID:~controllerType=0 controllerNumber=1 scan=7302~
2	2::tr|C6K481|C6K481_APIME	Major royal jelly protein 1 OS=Apis mellifera PE=2 SV=1	1810	54	1.4e-177	49311	506	469	27	26	80.3	5.1	MTRLFMLVCLGIVCQGTTGNILRGESLNKSLPILHEWKFFDYDFGSDERRQDAILSGEYDYKNNYPSDIDQWHDKIFVTMLRYNGVPSSLNVISKKVGDGGPLLQPYPDWSFAKYDDCSGIVSASKLAIDKCDRLWVLDSGLVNNTQPMCSPKLLTFDLTTSQLLKQVEIPHDVAVNATTGKGRLSSLAVQSLDCNTNSDTMVYIADEKGEGLIVYHNSDDSFHRLTSNTFDYDPKFTKMTIDGESYTAQDGISGMALSPMTNNLYYSPVASTSLYYVNTEQFRTSDYQQNDIHYEGVQNILDTQSSAKVVSKSGVLFFGLVGDSALGCWNEHRTLERHNIRTVAQSDETLQMIASMKIKEALPHVPIFDRYINREYILVLSNKMQKMVNNDFNFDDVN…	5580	1	1	1	884.929	2	0.0055	343	358	0	115.64	9.6e-11	R	TVAQSDETLQMIASMK	I		Oxidation (M)	0.0000000000200000.0	Eyal_WJ_July_2015.8022.8022.2 File:~Eyal_WJ_July_2015.raw~, NativeID:~controllerType=0 controllerNumber=1 scan=8022~
2	2::tr|C6K481|C6K481_APIME	Major royal jelly protein 1 OS=Apis mellifera PE=2 SV=1	1810	54	1.4e-177	49311	506	469	27	26	80.3	5.1	MTRLFMLVCLGIVCQGTTGNILRGESLNKSLPILHEWKFFDYDFGSDERRQDAILSGEYDYKNNYPSDIDQWHDKIFVTMLRYNGVPSSLNVISKKVGDGGPLLQPYPDWSFAKYDDCSGIVSASKLAIDKCDRLWVLDSGLVNNTQPMCSPKLLTFDLTTSQLLKQVEIPHDVAVNATTGKGRLSSLAVQSLDCNTNSDTMVYIADEKGEGLIVYHNSDDSFHRLTSNTFDYDPKFTKMTIDGESYTAQDGISGMALSPMTNNLYYSPVASTSLYYVNTEQFRTSDYQQNDIHYEGVQNILDTQSSAKVVSKSGVLFFGLVGDSALGCWNEHRTLERHNIRTVAQSDETLQMIASMKIKEALPHVPIFDRYINREYILVLSNKMQKMVNNDFNFDDVN…	5581	1	1	1	884.929	2	0.0059	343	358	0	45.73	0.00094	R	TVAQSDETLQMIASMK	I		Oxidation (M)	0.0000000000200000.0	Eyal_WJ_July_2015.8834.8834.2 File:~Eyal_WJ_July_2015.raw~, NativeID:~controllerType=0 controllerNumber=1 scan=8834~
2	2::tr|C6K481|C6K481_APIME	Major royal jelly protein 1 OS=Apis mellifera PE=2 SV=1	1810	54	1.4e-177	49311	506	469	27	26	80.3	5.1	MTRLFMLVCLGIVCQGTTGNILRGESLNKSLPILHEWKFFDYDFGSDERRQDAILSGEYDYKNNYPSDIDQWHDKIFVTMLRYNGVPSSLNVISKKVGDGGPLLQPYPDWSFAKYDDCSGIVSASKLAIDKCDRLWVLDSGLVNNTQPMCSPKLLTFDLTTSQLLKQVEIPHDVAVNATTGKGRLSSLAVQSLDCNTNSDTMVYIADEKGEGLIVYHNSDDSFHRLTSNTFDYDPKFTKMTIDGESYTAQDGISGMALSPMTNNLYYSPVASTSLYYVNTEQFRTSDYQQNDIHYEGVQNILDTQSSAKVVSKSGVLFFGLVGDSALGCWNEHRTLERHNIRTVAQSDETLQMIASMKIKEALPHVPIFDRYINREYILVLSNKMQKMVNNDFNFDDVN…	5582	1	1	1	590.289	3	0.0062	343	358	0	30.42	0.032	R	TVAQSDETLQMIASMK	I		Oxidation (M)	0.0000000000200000.0	Eyal_WJ_July_2015.10583.10583.3 File:~Eyal_WJ_July_2015.raw~, NativeID:~controllerType=0 controllerNumber=1 scan=10583~
2	2::tr|C6K481|C6K481_APIME	Major royal jelly protein 1 OS=Apis mellifera PE=2 SV=1	1810	54	1.4e-177	49311	506	469	27	26	80.3	5.1	MTRLFMLVCLGIVCQGTTGNILRGESLNKSLPILHEWKFFDYDFGSDERRQDAILSGEYDYKNNYPSDIDQWHDKIFVTMLRYNGVPSSLNVISKKVGDGGPLLQPYPDWSFAKYDDCSGIVSASKLAIDKCDRLWVLDSGLVNNTQPMCSPKLLTFDLTTSQLLKQVEIPHDVAVNATTGKGRLSSLAVQSLDCNTNSDTMVYIADEKGEGLIVYHNSDDSFHRLTSNTFDYDPKFTKMTIDGESYTAQDGISGMALSPMTNNLYYSPVASTSLYYVNTEQFRTSDYQQNDIHYEGVQNILDTQSSAKVVSKSGVLFFGLVGDSALGCWNEHRTLERHNIRTVAQSDETLQMIASMKIKEALPHVPIFDRYINREYILVLSNKMQKMVNNDFNFDDVN…	5619	1	1	1	892.917	2	-0.0139	343	358	0	80.31	2.4e-07	R	TVAQSDETLQMIASMK	I		2 Oxidation (M)	0.0000000000200020.0	Eyal_WJ_July_2015.7001.7001.2 File:~Eyal_WJ_July_2015.raw~, NativeID:~controllerType=0 controllerNumber=1 scan=7001~
2	2::tr|C6K481|C6K481_APIME	Major royal jelly protein 1 OS=Apis mellifera PE=2 SV=1	1810	54	1.4e-177	49311	506	469	27	26	80.3	5.1	MTRLFMLVCLGIVCQGTTGNILRGESLNKSLPILHEWKFFDYDFGSDERRQDAILSGEYDYKNNYPSDIDQWHDKIFVTMLRYNGVPSSLNVISKKVGDGGPLLQPYPDWSFAKYDDCSGIVSASKLAIDKCDRLWVLDSGLVNNTQPMCSPKLLTFDLTTSQLLKQVEIPHDVAVNATTGKGRLSSLAVQSLDCNTNSDTMVYIADEKGEGLIVYHNSDDSFHRLTSNTFDYDPKFTKMTIDGESYTAQDGISGMALSPMTNNLYYSPVASTSLYYVNTEQFRTSDYQQNDIHYEGVQNILDTQSSAKVVSKSGVLFFGLVGDSALGCWNEHRTLERHNIRTVAQSDETLQMIASMKIKEALPHVPIFDRYINREYILVLSNKMQKMVNNDFNFDDVN…	5620	1	1	1	595.617	3	-0.0046	343	358	0	53.12	0.00013	R	TVAQSDETLQMIASMK	I		2 Oxidation (M)	0.0000000000200020.0	Eyal_WJ_July_2015.6570.6570.3 File:~Eyal_WJ_July_2015.raw~, NativeID:~controllerType=0 controllerNumber=1 scan=6570~
2	2::tr|C6K481|C6K481_APIME	Major royal jelly protein 1 OS=Apis mellifera PE=2 SV=1	1810	54	1.4e-177	49311	506	469	27	26	80.3	5.1	MTRLFMLVCLGIVCQGTTGNILRGESLNKSLPILHEWKFFDYDFGSDERRQDAILSGEYDYKNNYPSDIDQWHDKIFVTMLRYNGVPSSLNVISKKVGDGGPLLQPYPDWSFAKYDDCSGIVSASKLAIDKCDRLWVLDSGLVNNTQPMCSPKLLTFDLTTSQLLKQVEIPHDVAVNATTGKGRLSSLAVQSLDCNTNSDTMVYIADEKGEGLIVYHNSDDSFHRLTSNTFDYDPKFTKMTIDGESYTAQDGISGMALSPMTNNLYYSPVASTSLYYVNTEQFRTSDYQQNDIHYEGVQNILDTQSSAKVVSKSGVLFFGLVGDSALGCWNEHRTLERHNIRTVAQSDETLQMIASMKIKEALPHVPIFDRYINREYILVLSNKMQKMVNNDFNFDDVN…	5621	1	1	1	595.617	3	-0.0029	343	358	0	59.31	3.2e-05	R	TVAQSDETLQMIASMK	I		2 Oxidation (M)	0.0000000000200020.0	Eyal_WJ_July_2015.6255.6255.3 File:~Eyal_WJ_July_2015.raw~, NativeID:~controllerType=0 controllerNumber=1 scan=6255~
2	2::tr|C6K481|C6K481_APIME	Major royal jelly protein 1 OS=Apis mellifera PE=2 SV=1	1810	54	1.4e-177	49311	506	469	27	26	80.3	5.1	MTRLFMLVCLGIVCQGTTGNILRGESLNKSLPILHEWKFFDYDFGSDERRQDAILSGEYDYKNNYPSDIDQWHDKIFVTMLRYNGVPSSLNVISKKVGDGGPLLQPYPDWSFAKYDDCSGIVSASKLAIDKCDRLWVLDSGLVNNTQPMCSPKLLTFDLTTSQLLKQVEIPHDVAVNATTGKGRLSSLAVQSLDCNTNSDTMVYIADEKGEGLIVYHNSDDSFHRLTSNTFDYDPKFTKMTIDGESYTAQDGISGMALSPMTNNLYYSPVASTSLYYVNTEQFRTSDYQQNDIHYEGVQNILDTQSSAKVVSKSGVLFFGLVGDSALGCWNEHRTLERHNIRTVAQSDETLQMIASMKIKEALPHVPIFDRYINREYILVLSNKMQKMVNNDFNFDDVN…	5622	1	1	1	595.617	3	-0.0029	343	358	0	59.02	3.4e-05	R	TVAQSDETLQMIASMK	I		2 Oxidation (M)	0.0000000000200020.0	Eyal_WJ_July_2015.6556.6556.3 File:~Eyal_WJ_July_2015.raw~, NativeID:~controllerType=0 controllerNumber=1 scan=6556~
2	2::tr|C6K481|C6K481_APIME	Major royal jelly protein 1 OS=Apis mellifera PE=2 SV=1	1810	54	1.4e-177	49311	506	469	27	26	80.3	5.1	MTRLFMLVCLGIVCQGTTGNILRGESLNKSLPILHEWKFFDYDFGSDERRQDAILSGEYDYKNNYPSDIDQWHDKIFVTMLRYNGVPSSLNVISKKVGDGGPLLQPYPDWSFAKYDDCSGIVSASKLAIDKCDRLWVLDSGLVNNTQPMCSPKLLTFDLTTSQLLKQVEIPHDVAVNATTGKGRLSSLAVQSLDCNTNSDTMVYIADEKGEGLIVYHNSDDSFHRLTSNTFDYDPKFTKMTIDGESYTAQDGISGMALSPMTNNLYYSPVASTSLYYVNTEQFRTSDYQQNDIHYEGVQNILDTQSSAKVVSKSGVLFFGLVGDSALGCWNEHRTLERHNIRTVAQSDETLQMIASMKIKEALPHVPIFDRYINREYILVLSNKMQKMVNNDFNFDDVN…	5623	1	1	1	892.922	2	-0.0029	343	358	0	109.21	3.3e-10	R	TVAQSDETLQMIASMK	I		2 Oxidation (M)	0.0000000000200020.0	Eyal_WJ_July_2015.6319.6319.2 File:~Eyal_WJ_July_2015.raw~, NativeID:~controllerType=0 controllerNumber=1 scan=6319~
2	2::tr|C6K481|C6K481_APIME	Major royal jelly protein 1 OS=Apis mellifera PE=2 SV=1	1810	54	1.4e-177	49311	506	469	27	26	80.3	5.1	MTRLFMLVCLGIVCQGTTGNILRGESLNKSLPILHEWKFFDYDFGSDERRQDAILSGEYDYKNNYPSDIDQWHDKIFVTMLRYNGVPSSLNVISKKVGDGGPLLQPYPDWSFAKYDDCSGIVSASKLAIDKCDRLWVLDSGLVNNTQPMCSPKLLTFDLTTSQLLKQVEIPHDVAVNATTGKGRLSSLAVQSLDCNTNSDTMVYIADEKGEGLIVYHNSDDSFHRLTSNTFDYDPKFTKMTIDGESYTAQDGISGMALSPMTNNLYYSPVASTSLYYVNTEQFRTSDYQQNDIHYEGVQNILDTQSSAKVVSKSGVLFFGLVGDSALGCWNEHRTLERHNIRTVAQSDETLQMIASMKIKEALPHVPIFDRYINREYILVLSNKMQKMVNNDFNFDDVN…	5624	1	1	1	595.617	3	-0.0027	343	358	0	56.28	6.5e-05	R	TVAQSDETLQMIASMK	I		2 Oxidation (M)	0.0000000000200020.0	Eyal_WJ_July_2015.6268.6268.3 File:~Eyal_WJ_July_2015.raw~, NativeID:~controllerType=0 controllerNumber=1 scan=6268~
2	2::tr|C6K481|C6K481_APIME	Major royal jelly protein 1 OS=Apis mellifera PE=2 SV=1	1810	54	1.4e-177	49311	506	469	27	26	80.3	5.1	MTRLFMLVCLGIVCQGTTGNILRGESLNKSLPILHEWKFFDYDFGSDERRQDAILSGEYDYKNNYPSDIDQWHDKIFVTMLRYNGVPSSLNVISKKVGDGGPLLQPYPDWSFAKYDDCSGIVSASKLAIDKCDRLWVLDSGLVNNTQPMCSPKLLTFDLTTSQLLKQVEIPHDVAVNATTGKGRLSSLAVQSLDCNTNSDTMVYIADEKGEGLIVYHNSDDSFHRLTSNTFDYDPKFTKMTIDGESYTAQDGISGMALSPMTNNLYYSPVASTSLYYVNTEQFRTSDYQQNDIHYEGVQNILDTQSSAKVVSKSGVLFFGLVGDSALGCWNEHRTLERHNIRTVAQSDETLQMIASMKIKEALPHVPIFDRYINREYILVLSNKMQKMVNNDFNFDDVN…	5625	1	1	1	892.923	2	-0.0023	343	358	0	80.21	2.6e-07	R	TVAQSDETLQMIASMK	I		2 Oxidation (M)	0.0000000000200020.0	Eyal_WJ_July_2015.6618.6618.2 File:~Eyal_WJ_July_2015.raw~, NativeID:~controllerType=0 controllerNumber=1 scan=6618~
2	2::tr|C6K481|C6K481_APIME	Major royal jelly protein 1 OS=Apis mellifera PE=2 SV=1	1810	54	1.4e-177	49311	506	469	27	26	80.3	5.1	MTRLFMLVCLGIVCQGTTGNILRGESLNKSLPILHEWKFFDYDFGSDERRQDAILSGEYDYKNNYPSDIDQWHDKIFVTMLRYNGVPSSLNVISKKVGDGGPLLQPYPDWSFAKYDDCSGIVSASKLAIDKCDRLWVLDSGLVNNTQPMCSPKLLTFDLTTSQLLKQVEIPHDVAVNATTGKGRLSSLAVQSLDCNTNSDTMVYIADEKGEGLIVYHNSDDSFHRLTSNTFDYDPKFTKMTIDGESYTAQDGISGMALSPMTNNLYYSPVASTSLYYVNTEQFRTSDYQQNDIHYEGVQNILDTQSSAKVVSKSGVLFFGLVGDSALGCWNEHRTLERHNIRTVAQSDETLQMIASMKIKEALPHVPIFDRYINREYILVLSNKMQKMVNNDFNFDDVN…	5626	1	1	1	595.618	3	-0.0022	343	358	0	57.39	5e-05	R	TVAQSDETLQMIASMK	I		2 Oxidation (M)	0.0000000000200020.0	Eyal_WJ_July_2015.5694.5694.3 File:~Eyal_WJ_July_2015.raw~, NativeID:~controllerType=0 controllerNumber=1 scan=5694~
2	2::tr|C6K481|C6K481_APIME	Major royal jelly protein 1 OS=Apis mellifera PE=2 SV=1	1810	54	1.4e-177	49311	506	469	27	26	80.3	5.1	MTRLFMLVCLGIVCQGTTGNILRGESLNKSLPILHEWKFFDYDFGSDERRQDAILSGEYDYKNNYPSDIDQWHDKIFVTMLRYNGVPSSLNVISKKVGDGGPLLQPYPDWSFAKYDDCSGIVSASKLAIDKCDRLWVLDSGLVNNTQPMCSPKLLTFDLTTSQLLKQVEIPHDVAVNATTGKGRLSSLAVQSLDCNTNSDTMVYIADEKGEGLIVYHNSDDSFHRLTSNTFDYDPKFTKMTIDGESYTAQDGISGMALSPMTNNLYYSPVASTSLYYVNTEQFRTSDYQQNDIHYEGVQNILDTQSSAKVVSKSGVLFFGLVGDSALGCWNEHRTLERHNIRTVAQSDETLQMIASMKIKEALPHVPIFDRYINREYILVLSNKMQKMVNNDFNFDDVN…	5627	1	1	1	892.924	2	-0.0006	343	358	0	111.76	1.8e-10	R	TVAQSDETLQMIASMK	I		2 Oxidation (M)	0.0000000000200020.0	Eyal_WJ_July_2015.6603.6603.2 File:~Eyal_WJ_July_2015.raw~, NativeID:~controllerType=0 controllerNumber=1 scan=6603~
2	2::tr|C6K481|C6K481_APIME	Major royal jelly protein 1 OS=Apis mellifera PE=2 SV=1	1810	54	1.4e-177	49311	506	469	27	26	80.3	5.1	MTRLFMLVCLGIVCQGTTGNILRGESLNKSLPILHEWKFFDYDFGSDERRQDAILSGEYDYKNNYPSDIDQWHDKIFVTMLRYNGVPSSLNVISKKVGDGGPLLQPYPDWSFAKYDDCSGIVSASKLAIDKCDRLWVLDSGLVNNTQPMCSPKLLTFDLTTSQLLKQVEIPHDVAVNATTGKGRLSSLAVQSLDCNTNSDTMVYIADEKGEGLIVYHNSDDSFHRLTSNTFDYDPKFTKMTIDGESYTAQDGISGMALSPMTNNLYYSPVASTSLYYVNTEQFRTSDYQQNDIHYEGVQNILDTQSSAKVVSKSGVLFFGLVGDSALGCWNEHRTLERHNIRTVAQSDETLQMIASMKIKEALPHVPIFDRYINREYILVLSNKMQKMVNNDFNFDDVN…	5628	1	1	1	892.924	2	0.0005	343	358	0	85.24	8.6e-08	R	TVAQSDETLQMIASMK	I		2 Oxidation (M)	0.0000000000200020.0	Eyal_WJ_July_2015.6034.6034.2 File:~Eyal_WJ_July_2015.raw~, NativeID:~controllerType=0 controllerNumber=1 scan=6034~
2	2::tr|C6K481|C6K481_APIME	Major royal jelly protein 1 OS=Apis mellifera PE=2 SV=1	1810	54	1.4e-177	49311	506	469	27	26	80.3	5.1	MTRLFMLVCLGIVCQGTTGNILRGESLNKSLPILHEWKFFDYDFGSDERRQDAILSGEYDYKNNYPSDIDQWHDKIFVTMLRYNGVPSSLNVISKKVGDGGPLLQPYPDWSFAKYDDCSGIVSASKLAIDKCDRLWVLDSGLVNNTQPMCSPKLLTFDLTTSQLLKQVEIPHDVAVNATTGKGRLSSLAVQSLDCNTNSDTMVYIADEKGEGLIVYHNSDDSFHRLTSNTFDYDPKFTKMTIDGESYTAQDGISGMALSPMTNNLYYSPVASTSLYYVNTEQFRTSDYQQNDIHYEGVQNILDTQSSAKVVSKSGVLFFGLVGDSALGCWNEHRTLERHNIRTVAQSDETLQMIASMKIKEALPHVPIFDRYINREYILVLSNKMQKMVNNDFNFDDVN…	5629	1	1	1	595.619	3	0.0017	343	358	0	62.74	1.5e-05	R	TVAQSDETLQMIASMK	I		2 Oxidation (M)	0.0000000000200020.0	Eyal_WJ_July_2015.5683.5683.3 File:~Eyal_WJ_July_2015.raw~, NativeID:~controllerType=0 controllerNumber=1 scan=5683~
2	2::tr|C6K481|C6K481_APIME	Major royal jelly protein 1 OS=Apis mellifera PE=2 SV=1	1810	54	1.4e-177	49311	506	469	27	26	80.3	5.1	MTRLFMLVCLGIVCQGTTGNILRGESLNKSLPILHEWKFFDYDFGSDERRQDAILSGEYDYKNNYPSDIDQWHDKIFVTMLRYNGVPSSLNVISKKVGDGGPLLQPYPDWSFAKYDDCSGIVSASKLAIDKCDRLWVLDSGLVNNTQPMCSPKLLTFDLTTSQLLKQVEIPHDVAVNATTGKGRLSSLAVQSLDCNTNSDTMVYIADEKGEGLIVYHNSDDSFHRLTSNTFDYDPKFTKMTIDGESYTAQDGISGMALSPMTNNLYYSPVASTSLYYVNTEQFRTSDYQQNDIHYEGVQNILDTQSSAKVVSKSGVLFFGLVGDSALGCWNEHRTLERHNIRTVAQSDETLQMIASMKIKEALPHVPIFDRYINREYILVLSNKMQKMVNNDFNFDDVN…	5630	1	1	1	595.619	3	0.0017	343	358	0	36.47	0.0065	R	TVAQSDETLQMIASMK	I		2 Oxidation (M)	0.0000000000200020.0	Eyal_WJ_July_2015.6967.6967.3 File:~Eyal_WJ_July_2015.raw~, NativeID:~controllerType=0 controllerNumber=1 scan=6967~
2	2::tr|C6K481|C6K481_APIME	Major royal jelly protein 1 OS=Apis mellifera PE=2 SV=1	1810	54	1.4e-177	49311	506	469	27	26	80.3	5.1	MTRLFMLVCLGIVCQGTTGNILRGESLNKSLPILHEWKFFDYDFGSDERRQDAILSGEYDYKNNYPSDIDQWHDKIFVTMLRYNGVPSSLNVISKKVGDGGPLLQPYPDWSFAKYDDCSGIVSASKLAIDKCDRLWVLDSGLVNNTQPMCSPKLLTFDLTTSQLLKQVEIPHDVAVNATTGKGRLSSLAVQSLDCNTNSDTMVYIADEKGEGLIVYHNSDDSFHRLTSNTFDYDPKFTKMTIDGESYTAQDGISGMALSPMTNNLYYSPVASTSLYYVNTEQFRTSDYQQNDIHYEGVQNILDTQSSAKVVSKSGVLFFGLVGDSALGCWNEHRTLERHNIRTVAQSDETLQMIASMKIKEALPHVPIFDRYINREYILVLSNKMQKMVNNDFNFDDVN…	5631	1	1	1	892.925	2	0.0019	343	358	0	90.01	2.9e-08	R	TVAQSDETLQMIASMK	I		2 Oxidation (M)	0.0000000000200020.0	Eyal_WJ_July_2015.6022.6022.2 File:~Eyal_WJ_July_2015.raw~, NativeID:~controllerType=0 controllerNumber=1 scan=6022~
2	2::tr|C6K481|C6K481_APIME	Major royal jelly protein 1 OS=Apis mellifera PE=2 SV=1	1810	54	1.4e-177	49311	506	469	27	26	80.3	5.1	MTRLFMLVCLGIVCQGTTGNILRGESLNKSLPILHEWKFFDYDFGSDERRQDAILSGEYDYKNNYPSDIDQWHDKIFVTMLRYNGVPSSLNVISKKVGDGGPLLQPYPDWSFAKYDDCSGIVSASKLAIDKCDRLWVLDSGLVNNTQPMCSPKLLTFDLTTSQLLKQVEIPHDVAVNATTGKGRLSSLAVQSLDCNTNSDTMVYIADEKGEGLIVYHNSDDSFHRLTSNTFDYDPKFTKMTIDGESYTAQDGISGMALSPMTNNLYYSPVASTSLYYVNTEQFRTSDYQQNDIHYEGVQNILDTQSSAKVVSKSGVLFFGLVGDSALGCWNEHRTLERHNIRTVAQSDETLQMIASMKIKEALPHVPIFDRYINREYILVLSNKMQKMVNNDFNFDDVN…	5632	1	1	1	892.925	2	0.0021	343	358	0	98.64	3.9e-09	R	TVAQSDETLQMIASMK	I		2 Oxidation (M)	0.0000000000200020.0	Eyal_WJ_July_2015.6303.6303.2 File:~Eyal_WJ_July_2015.raw~, NativeID:~controllerType=0 controllerNumber=1 scan=6303~
2	2::tr|C6K481|C6K481_APIME	Major royal jelly protein 1 OS=Apis mellifera PE=2 SV=1	1810	54	1.4e-177	49311	506	469	27	26	80.3	5.1	MTRLFMLVCLGIVCQGTTGNILRGESLNKSLPILHEWKFFDYDFGSDERRQDAILSGEYDYKNNYPSDIDQWHDKIFVTMLRYNGVPSSLNVISKKVGDGGPLLQPYPDWSFAKYDDCSGIVSASKLAIDKCDRLWVLDSGLVNNTQPMCSPKLLTFDLTTSQLLKQVEIPHDVAVNATTGKGRLSSLAVQSLDCNTNSDTMVYIADEKGEGLIVYHNSDDSFHRLTSNTFDYDPKFTKMTIDGESYTAQDGISGMALSPMTNNLYYSPVASTSLYYVNTEQFRTSDYQQNDIHYEGVQNILDTQSSAKVVSKSGVLFFGLVGDSALGCWNEHRTLERHNIRTVAQSDETLQMIASMKIKEALPHVPIFDRYINREYILVLSNKMQKMVNNDFNFDDVN…	5633	1	1	1	892.925	2	0.0024	343	358	0	111.87	1.8e-10	R	TVAQSDETLQMIASMK	I		2 Oxidation (M)	0.0000000000200020.0	Eyal_WJ_July_2015.5729.5729.2 File:~Eyal_WJ_July_2015.raw~, NativeID:~controllerType=0 controllerNumber=1 scan=5729~
2	2::tr|C6K481|C6K481_APIME	Major royal jelly protein 1 OS=Apis mellifera PE=2 SV=1	1810	54	1.4e-177	49311	506	469	27	26	80.3	5.1	MTRLFMLVCLGIVCQGTTGNILRGESLNKSLPILHEWKFFDYDFGSDERRQDAILSGEYDYKNNYPSDIDQWHDKIFVTMLRYNGVPSSLNVISKKVGDGGPLLQPYPDWSFAKYDDCSGIVSASKLAIDKCDRLWVLDSGLVNNTQPMCSPKLLTFDLTTSQLLKQVEIPHDVAVNATTGKGRLSSLAVQSLDCNTNSDTMVYIADEKGEGLIVYHNSDDSFHRLTSNTFDYDPKFTKMTIDGESYTAQDGISGMALSPMTNNLYYSPVASTSLYYVNTEQFRTSDYQQNDIHYEGVQNILDTQSSAKVVSKSGVLFFGLVGDSALGCWNEHRTLERHNIRTVAQSDETLQMIASMKIKEALPHVPIFDRYINREYILVLSNKMQKMVNNDFNFDDVN…	5634	1	1	1	595.619	3	0.0024	343	358	0	55.33	8.3e-05	R	TVAQSDETLQMIASMK	I		2 Oxidation (M)	0.0000000000200020.0	Eyal_WJ_July_2015.5978.5978.3 File:~Eyal_WJ_July_2015.raw~, NativeID:~controllerType=0 controllerNumber=1 scan=5978~
2	2::tr|C6K481|C6K481_APIME	Major royal jelly protein 1 OS=Apis mellifera PE=2 SV=1	1810	54	1.4e-177	49311	506	469	27	26	80.3	5.1	MTRLFMLVCLGIVCQGTTGNILRGESLNKSLPILHEWKFFDYDFGSDERRQDAILSGEYDYKNNYPSDIDQWHDKIFVTMLRYNGVPSSLNVISKKVGDGGPLLQPYPDWSFAKYDDCSGIVSASKLAIDKCDRLWVLDSGLVNNTQPMCSPKLLTFDLTTSQLLKQVEIPHDVAVNATTGKGRLSSLAVQSLDCNTNSDTMVYIADEKGEGLIVYHNSDDSFHRLTSNTFDYDPKFTKMTIDGESYTAQDGISGMALSPMTNNLYYSPVASTSLYYVNTEQFRTSDYQQNDIHYEGVQNILDTQSSAKVVSKSGVLFFGLVGDSALGCWNEHRTLERHNIRTVAQSDETLQMIASMKIKEALPHVPIFDRYINREYILVLSNKMQKMVNNDFNFDDVN…	5635	1	1	1	595.62	3	0.0035	343	358	0	43.09	0.0014	R	TVAQSDETLQMIASMK	I		2 Oxidation (M)	0.0000000000200020.0	Eyal_WJ_July_2015.5971.5971.3 File:~Eyal_WJ_July_2015.raw~, NativeID:~controllerType=0 controllerNumber=1 scan=5971~
2	2::tr|C6K481|C6K481_APIME	Major royal jelly protein 1 OS=Apis mellifera PE=2 SV=1	1810	54	1.4e-177	49311	506	469	27	26	80.3	5.1	MTRLFMLVCLGIVCQGTTGNILRGESLNKSLPILHEWKFFDYDFGSDERRQDAILSGEYDYKNNYPSDIDQWHDKIFVTMLRYNGVPSSLNVISKKVGDGGPLLQPYPDWSFAKYDDCSGIVSASKLAIDKCDRLWVLDSGLVNNTQPMCSPKLLTFDLTTSQLLKQVEIPHDVAVNATTGKGRLSSLAVQSLDCNTNSDTMVYIADEKGEGLIVYHNSDDSFHRLTSNTFDYDPKFTKMTIDGESYTAQDGISGMALSPMTNNLYYSPVASTSLYYVNTEQFRTSDYQQNDIHYEGVQNILDTQSSAKVVSKSGVLFFGLVGDSALGCWNEHRTLERHNIRTVAQSDETLQMIASMKIKEALPHVPIFDRYINREYILVLSNKMQKMVNNDFNFDDVN…	5636	1	1	1	892.926	2	0.0039	343	358	0	106.04	7.3e-10	R	TVAQSDETLQMIASMK	I		2 Oxidation (M)	0.0000000000200020.0	Eyal_WJ_July_2015.5720.5720.2 File:~Eyal_WJ_July_2015.raw~, NativeID:~controllerType=0 controllerNumber=1 scan=5720~
2	2::tr|C6K481|C6K481_APIME	Major royal jelly protein 1 OS=Apis mellifera PE=2 SV=1	1810	54	1.4e-177	49311	506	469	27	26	80.3	5.1	MTRLFMLVCLGIVCQGTTGNILRGESLNKSLPILHEWKFFDYDFGSDERRQDAILSGEYDYKNNYPSDIDQWHDKIFVTMLRYNGVPSSLNVISKKVGDGGPLLQPYPDWSFAKYDDCSGIVSASKLAIDKCDRLWVLDSGLVNNTQPMCSPKLLTFDLTTSQLLKQVEIPHDVAVNATTGKGRLSSLAVQSLDCNTNSDTMVYIADEKGEGLIVYHNSDDSFHRLTSNTFDYDPKFTKMTIDGESYTAQDGISGMALSPMTNNLYYSPVASTSLYYVNTEQFRTSDYQQNDIHYEGVQNILDTQSSAKVVSKSGVLFFGLVGDSALGCWNEHRTLERHNIRTVAQSDETLQMIASMKIKEALPHVPIFDRYINREYILVLSNKMQKMVNNDFNFDDVN…	5638	1	1	1	595.621	3	0.0072	343	358	0	29.45	0.033	R	TVAQSDETLQMIASMK	I		2 Oxidation (M)	0.0000000000200020.0	Eyal_WJ_July_2015.7543.7543.3 File:~Eyal_WJ_July_2015.raw~, NativeID:~controllerType=0 controllerNumber=1 scan=7543~
2	2::tr|C6K481|C6K481_APIME	Major royal jelly protein 1 OS=Apis mellifera PE=2 SV=1	1810	54	1.4e-177	49311	506	469	27	26	80.3	5.1	MTRLFMLVCLGIVCQGTTGNILRGESLNKSLPILHEWKFFDYDFGSDERRQDAILSGEYDYKNNYPSDIDQWHDKIFVTMLRYNGVPSSLNVISKKVGDGGPLLQPYPDWSFAKYDDCSGIVSASKLAIDKCDRLWVLDSGLVNNTQPMCSPKLLTFDLTTSQLLKQVEIPHDVAVNATTGKGRLSSLAVQSLDCNTNSDTMVYIADEKGEGLIVYHNSDDSFHRLTSNTFDYDPKFTKMTIDGESYTAQDGISGMALSPMTNNLYYSPVASTSLYYVNTEQFRTSDYQQNDIHYEGVQNILDTQSSAKVVSKSGVLFFGLVGDSALGCWNEHRTLERHNIRTVAQSDETLQMIASMKIKEALPHVPIFDRYINREYILVLSNKMQKMVNNDFNFDDVN…	5641	1	1	1	893.43	2	0.0276	343	358	0	83.58	1.2e-07	R	TVAQSDETLQMIASMK	I		Deamidated (NQ); 2 Oxidation (M)	0.0001000000200020.0	Eyal_WJ_July_2015.6696.6696.2 File:~Eyal_WJ_July_2015.raw~, NativeID:~controllerType=0 controllerNumber=1 scan=6696~
2	2::tr|C6K481|C6K481_APIME	Major royal jelly protein 1 OS=Apis mellifera PE=2 SV=1	1810	54	1.4e-177	49311	506	469	27	26	80.3	5.1	MTRLFMLVCLGIVCQGTTGNILRGESLNKSLPILHEWKFFDYDFGSDERRQDAILSGEYDYKNNYPSDIDQWHDKIFVTMLRYNGVPSSLNVISKKVGDGGPLLQPYPDWSFAKYDDCSGIVSASKLAIDKCDRLWVLDSGLVNNTQPMCSPKLLTFDLTTSQLLKQVEIPHDVAVNATTGKGRLSSLAVQSLDCNTNSDTMVYIADEKGEGLIVYHNSDDSFHRLTSNTFDYDPKFTKMTIDGESYTAQDGISGMALSPMTNNLYYSPVASTSLYYVNTEQFRTSDYQQNDIHYEGVQNILDTQSSAKVVSKSGVLFFGLVGDSALGCWNEHRTLERHNIRTVAQSDETLQMIASMKIKEALPHVPIFDRYINREYILVLSNKMQKMVNNDFNFDDVN…	5940	1	1	1	923.427	2	-0.0042	210	225	0	84.18	9.3e-08	K	GEGLIVYHNSDDSFHR	L				Eyal_WJ_July_2015.4866.4866.2 File:~Eyal_WJ_July_2015.raw~, NativeID:~controllerType=0 controllerNumber=1 scan=4866~
2	2::tr|C6K481|C6K481_APIME	Major royal jelly protein 1 OS=Apis mellifera PE=2 SV=1	1810	54	1.4e-177	49311	506	469	27	26	80.3	5.1	MTRLFMLVCLGIVCQGTTGNILRGESLNKSLPILHEWKFFDYDFGSDERRQDAILSGEYDYKNNYPSDIDQWHDKIFVTMLRYNGVPSSLNVISKKVGDGGPLLQPYPDWSFAKYDDCSGIVSASKLAIDKCDRLWVLDSGLVNNTQPMCSPKLLTFDLTTSQLLKQVEIPHDVAVNATTGKGRLSSLAVQSLDCNTNSDTMVYIADEKGEGLIVYHNSDDSFHRLTSNTFDYDPKFTKMTIDGESYTAQDGISGMALSPMTNNLYYSPVASTSLYYVNTEQFRTSDYQQNDIHYEGVQNILDTQSSAKVVSKSGVLFFGLVGDSALGCWNEHRTLERHNIRTVAQSDETLQMIASMKIKEALPHVPIFDRYINREYILVLSNKMQKMVNNDFNFDDVN…	5942	1	1	1	615.954	3	-0.0028	210	225	0	40.55	0.0022	K	GEGLIVYHNSDDSFHR	L				Eyal_WJ_July_2015.5165.5165.3 File:~Eyal_WJ_July_2015.raw~, NativeID:~controllerType=0 controllerNumber=1 scan=5165~
2	2::tr|C6K481|C6K481_APIME	Major royal jelly protein 1 OS=Apis mellifera PE=2 SV=1	1810	54	1.4e-177	49311	506	469	27	26	80.3	5.1	MTRLFMLVCLGIVCQGTTGNILRGESLNKSLPILHEWKFFDYDFGSDERRQDAILSGEYDYKNNYPSDIDQWHDKIFVTMLRYNGVPSSLNVISKKVGDGGPLLQPYPDWSFAKYDDCSGIVSASKLAIDKCDRLWVLDSGLVNNTQPMCSPKLLTFDLTTSQLLKQVEIPHDVAVNATTGKGRLSSLAVQSLDCNTNSDTMVYIADEKGEGLIVYHNSDDSFHRLTSNTFDYDPKFTKMTIDGESYTAQDGISGMALSPMTNNLYYSPVASTSLYYVNTEQFRTSDYQQNDIHYEGVQNILDTQSSAKVVSKSGVLFFGLVGDSALGCWNEHRTLERHNIRTVAQSDETLQMIASMKIKEALPHVPIFDRYINREYILVLSNKMQKMVNNDFNFDDVN…	5943	1	1	1	615.955	3	-0.0024	210	225	0	44.22	0.00096	K	GEGLIVYHNSDDSFHR	L				Eyal_WJ_July_2015.4830.4830.3 File:~Eyal_WJ_July_2015.raw~, NativeID:~controllerType=0 controllerNumber=1 scan=4830~
2	2::tr|C6K481|C6K481_APIME	Major royal jelly protein 1 OS=Apis mellifera PE=2 SV=1	1810	54	1.4e-177	49311	506	469	27	26	80.3	5.1	MTRLFMLVCLGIVCQGTTGNILRGESLNKSLPILHEWKFFDYDFGSDERRQDAILSGEYDYKNNYPSDIDQWHDKIFVTMLRYNGVPSSLNVISKKVGDGGPLLQPYPDWSFAKYDDCSGIVSASKLAIDKCDRLWVLDSGLVNNTQPMCSPKLLTFDLTTSQLLKQVEIPHDVAVNATTGKGRLSSLAVQSLDCNTNSDTMVYIADEKGEGLIVYHNSDDSFHRLTSNTFDYDPKFTKMTIDGESYTAQDGISGMALSPMTNNLYYSPVASTSLYYVNTEQFRTSDYQQNDIHYEGVQNILDTQSSAKVVSKSGVLFFGLVGDSALGCWNEHRTLERHNIRTVAQSDETLQMIASMKIKEALPHVPIFDRYINREYILVLSNKMQKMVNNDFNFDDVN…	5944	1	1	1	615.955	3	-0.0022	210	225	0	34.03	0.01	K	GEGLIVYHNSDDSFHR	L				Eyal_WJ_July_2015.5733.5733.3 File:~Eyal_WJ_July_2015.raw~, NativeID:~controllerType=0 controllerNumber=1 scan=5733~
2	2::tr|C6K481|C6K481_APIME	Major royal jelly protein 1 OS=Apis mellifera PE=2 SV=1	1810	54	1.4e-177	49311	506	469	27	26	80.3	5.1	MTRLFMLVCLGIVCQGTTGNILRGESLNKSLPILHEWKFFDYDFGSDERRQDAILSGEYDYKNNYPSDIDQWHDKIFVTMLRYNGVPSSLNVISKKVGDGGPLLQPYPDWSFAKYDDCSGIVSASKLAIDKCDRLWVLDSGLVNNTQPMCSPKLLTFDLTTSQLLKQVEIPHDVAVNATTGKGRLSSLAVQSLDCNTNSDTMVYIADEKGEGLIVYHNSDDSFHRLTSNTFDYDPKFTKMTIDGESYTAQDGISGMALSPMTNNLYYSPVASTSLYYVNTEQFRTSDYQQNDIHYEGVQNILDTQSSAKVVSKSGVLFFGLVGDSALGCWNEHRTLERHNIRTVAQSDETLQMIASMKIKEALPHVPIFDRYINREYILVLSNKMQKMVNNDFNFDDVN…	5945	1	1	1	462.218	4	0.0005	210	225	0	28.46	0.038	K	GEGLIVYHNSDDSFHR	L				Eyal_WJ_July_2015.5070.5070.4 File:~Eyal_WJ_July_2015.raw~, NativeID:~controllerType=0 controllerNumber=1 scan=5070~
2	2::tr|C6K481|C6K481_APIME	Major royal jelly protein 1 OS=Apis mellifera PE=2 SV=1	1810	54	1.4e-177	49311	506	469	27	26	80.3	5.1	MTRLFMLVCLGIVCQGTTGNILRGESLNKSLPILHEWKFFDYDFGSDERRQDAILSGEYDYKNNYPSDIDQWHDKIFVTMLRYNGVPSSLNVISKKVGDGGPLLQPYPDWSFAKYDDCSGIVSASKLAIDKCDRLWVLDSGLVNNTQPMCSPKLLTFDLTTSQLLKQVEIPHDVAVNATTGKGRLSSLAVQSLDCNTNSDTMVYIADEKGEGLIVYHNSDDSFHRLTSNTFDYDPKFTKMTIDGESYTAQDGISGMALSPMTNNLYYSPVASTSLYYVNTEQFRTSDYQQNDIHYEGVQNILDTQSSAKVVSKSGVLFFGLVGDSALGCWNEHRTLERHNIRTVAQSDETLQMIASMKIKEALPHVPIFDRYINREYILVLSNKMQKMVNNDFNFDDVN…	5947	1	1	1	923.43	2	0.0005	210	225	0	82.99	1.3e-07	K	GEGLIVYHNSDDSFHR	L				Eyal_WJ_July_2015.4862.4862.2 File:~Eyal_WJ_July_2015.raw~, NativeID:~controllerType=0 controllerNumber=1 scan=4862~
2	2::tr|C6K481|C6K481_APIME	Major royal jelly protein 1 OS=Apis mellifera PE=2 SV=1	1810	54	1.4e-177	49311	506	469	27	26	80.3	5.1	MTRLFMLVCLGIVCQGTTGNILRGESLNKSLPILHEWKFFDYDFGSDERRQDAILSGEYDYKNNYPSDIDQWHDKIFVTMLRYNGVPSSLNVISKKVGDGGPLLQPYPDWSFAKYDDCSGIVSASKLAIDKCDRLWVLDSGLVNNTQPMCSPKLLTFDLTTSQLLKQVEIPHDVAVNATTGKGRLSSLAVQSLDCNTNSDTMVYIADEKGEGLIVYHNSDDSFHRLTSNTFDYDPKFTKMTIDGESYTAQDGISGMALSPMTNNLYYSPVASTSLYYVNTEQFRTSDYQQNDIHYEGVQNILDTQSSAKVVSKSGVLFFGLVGDSALGCWNEHRTLERHNIRTVAQSDETLQMIASMKIKEALPHVPIFDRYINREYILVLSNKMQKMVNNDFNFDDVN…	5948	1	1	1	462.219	4	0.0011	210	225	0	28.33	0.039	K	GEGLIVYHNSDDSFHR	L				Eyal_WJ_July_2015.5078.5078.4 File:~Eyal_WJ_July_2015.raw~, NativeID:~controllerType=0 controllerNumber=1 scan=5078~
2	2::tr|C6K481|C6K481_APIME	Major royal jelly protein 1 OS=Apis mellifera PE=2 SV=1	1810	54	1.4e-177	49311	506	469	27	26	80.3	5.1	MTRLFMLVCLGIVCQGTTGNILRGESLNKSLPILHEWKFFDYDFGSDERRQDAILSGEYDYKNNYPSDIDQWHDKIFVTMLRYNGVPSSLNVISKKVGDGGPLLQPYPDWSFAKYDDCSGIVSASKLAIDKCDRLWVLDSGLVNNTQPMCSPKLLTFDLTTSQLLKQVEIPHDVAVNATTGKGRLSSLAVQSLDCNTNSDTMVYIADEKGEGLIVYHNSDDSFHRLTSNTFDYDPKFTKMTIDGESYTAQDGISGMALSPMTNNLYYSPVASTSLYYVNTEQFRTSDYQQNDIHYEGVQNILDTQSSAKVVSKSGVLFFGLVGDSALGCWNEHRTLERHNIRTVAQSDETLQMIASMKIKEALPHVPIFDRYINREYILVLSNKMQKMVNNDFNFDDVN…	5949	1	1	1	615.956	3	0.0014	210	225	0	49.16	0.00032	K	GEGLIVYHNSDDSFHR	L				Eyal_WJ_July_2015.5089.5089.3 File:~Eyal_WJ_July_2015.raw~, NativeID:~controllerType=0 controllerNumber=1 scan=5089~
2	2::tr|C6K481|C6K481_APIME	Major royal jelly protein 1 OS=Apis mellifera PE=2 SV=1	1810	54	1.4e-177	49311	506	469	27	26	80.3	5.1	MTRLFMLVCLGIVCQGTTGNILRGESLNKSLPILHEWKFFDYDFGSDERRQDAILSGEYDYKNNYPSDIDQWHDKIFVTMLRYNGVPSSLNVISKKVGDGGPLLQPYPDWSFAKYDDCSGIVSASKLAIDKCDRLWVLDSGLVNNTQPMCSPKLLTFDLTTSQLLKQVEIPHDVAVNATTGKGRLSSLAVQSLDCNTNSDTMVYIADEKGEGLIVYHNSDDSFHRLTSNTFDYDPKFTKMTIDGESYTAQDGISGMALSPMTNNLYYSPVASTSLYYVNTEQFRTSDYQQNDIHYEGVQNILDTQSSAKVVSKSGVLFFGLVGDSALGCWNEHRTLERHNIRTVAQSDETLQMIASMKIKEALPHVPIFDRYINREYILVLSNKMQKMVNNDFNFDDVN…	5951	1	1	1	615.956	3	0.0023	210	225	0	22.82	0.14	K	GEGLIVYHNSDDSFHR	L				Eyal_WJ_July_2015.10601.10601.3 File:~Eyal_WJ_July_2015.raw~, NativeID:~controllerType=0 controllerNumber=1 scan=10601~
2	2::tr|C6K481|C6K481_APIME	Major royal jelly protein 1 OS=Apis mellifera PE=2 SV=1	1810	54	1.4e-177	49311	506	469	27	26	80.3	5.1	MTRLFMLVCLGIVCQGTTGNILRGESLNKSLPILHEWKFFDYDFGSDERRQDAILSGEYDYKNNYPSDIDQWHDKIFVTMLRYNGVPSSLNVISKKVGDGGPLLQPYPDWSFAKYDDCSGIVSASKLAIDKCDRLWVLDSGLVNNTQPMCSPKLLTFDLTTSQLLKQVEIPHDVAVNATTGKGRLSSLAVQSLDCNTNSDTMVYIADEKGEGLIVYHNSDDSFHRLTSNTFDYDPKFTKMTIDGESYTAQDGISGMALSPMTNNLYYSPVASTSLYYVNTEQFRTSDYQQNDIHYEGVQNILDTQSSAKVVSKSGVLFFGLVGDSALGCWNEHRTLERHNIRTVAQSDETLQMIASMKIKEALPHVPIFDRYINREYILVLSNKMQKMVNNDFNFDDVN…	5952	1	1	1	615.956	3	0.0023	210	225	0	35.03	0.0084	K	GEGLIVYHNSDDSFHR	L				Eyal_WJ_July_2015.5713.5713.3 File:~Eyal_WJ_July_2015.raw~, NativeID:~controllerType=0 controllerNumber=1 scan=5713~
2	2::tr|C6K481|C6K481_APIME	Major royal jelly protein 1 OS=Apis mellifera PE=2 SV=1	1810	54	1.4e-177	49311	506	469	27	26	80.3	5.1	MTRLFMLVCLGIVCQGTTGNILRGESLNKSLPILHEWKFFDYDFGSDERRQDAILSGEYDYKNNYPSDIDQWHDKIFVTMLRYNGVPSSLNVISKKVGDGGPLLQPYPDWSFAKYDDCSGIVSASKLAIDKCDRLWVLDSGLVNNTQPMCSPKLLTFDLTTSQLLKQVEIPHDVAVNATTGKGRLSSLAVQSLDCNTNSDTMVYIADEKGEGLIVYHNSDDSFHRLTSNTFDYDPKFTKMTIDGESYTAQDGISGMALSPMTNNLYYSPVASTSLYYVNTEQFRTSDYQQNDIHYEGVQNILDTQSSAKVVSKSGVLFFGLVGDSALGCWNEHRTLERHNIRTVAQSDETLQMIASMKIKEALPHVPIFDRYINREYILVLSNKMQKMVNNDFNFDDVN…	5954	1	1	1	615.957	3	0.0049	210	225	0	37.69	0.0047	K	GEGLIVYHNSDDSFHR	L				Eyal_WJ_July_2015.4836.4836.3 File:~Eyal_WJ_July_2015.raw~, NativeID:~controllerType=0 controllerNumber=1 scan=4836~
2	2::tr|C6K481|C6K481_APIME	Major royal jelly protein 1 OS=Apis mellifera PE=2 SV=1	1810	54	1.4e-177	49311	506	469	27	26	80.3	5.1	MTRLFMLVCLGIVCQGTTGNILRGESLNKSLPILHEWKFFDYDFGSDERRQDAILSGEYDYKNNYPSDIDQWHDKIFVTMLRYNGVPSSLNVISKKVGDGGPLLQPYPDWSFAKYDDCSGIVSASKLAIDKCDRLWVLDSGLVNNTQPMCSPKLLTFDLTTSQLLKQVEIPHDVAVNATTGKGRLSSLAVQSLDCNTNSDTMVYIADEKGEGLIVYHNSDDSFHRLTSNTFDYDPKFTKMTIDGESYTAQDGISGMALSPMTNNLYYSPVASTSLYYVNTEQFRTSDYQQNDIHYEGVQNILDTQSSAKVVSKSGVLFFGLVGDSALGCWNEHRTLERHNIRTVAQSDETLQMIASMKIKEALPHVPIFDRYINREYILVLSNKMQKMVNNDFNFDDVN…	5956	1	1	1	616.283	3	-0.0006	210	225	0	53.48	9.5e-05	K	GEGLIVYHNSDDSFHR	L		Deamidated (NQ)	0.0000000010000000.0	Eyal_WJ_July_2015.5380.5380.3 File:~Eyal_WJ_July_2015.raw~, NativeID:~controllerType=0 controllerNumber=1 scan=5380~
2	2::tr|C6K481|C6K481_APIME	Major royal jelly protein 1 OS=Apis mellifera PE=2 SV=1	1810	54	1.4e-177	49311	506	469	27	26	80.3	5.1	MTRLFMLVCLGIVCQGTTGNILRGESLNKSLPILHEWKFFDYDFGSDERRQDAILSGEYDYKNNYPSDIDQWHDKIFVTMLRYNGVPSSLNVISKKVGDGGPLLQPYPDWSFAKYDDCSGIVSASKLAIDKCDRLWVLDSGLVNNTQPMCSPKLLTFDLTTSQLLKQVEIPHDVAVNATTGKGRLSSLAVQSLDCNTNSDTMVYIADEKGEGLIVYHNSDDSFHRLTSNTFDYDPKFTKMTIDGESYTAQDGISGMALSPMTNNLYYSPVASTSLYYVNTEQFRTSDYQQNDIHYEGVQNILDTQSSAKVVSKSGVLFFGLVGDSALGCWNEHRTLERHNIRTVAQSDETLQMIASMKIKEALPHVPIFDRYINREYILVLSNKMQKMVNNDFNFDDVN…	5957	1	1	1	462.465	4	0.0034	210	225	0	32.36	0.013	K	GEGLIVYHNSDDSFHR	L		Deamidated (NQ)	0.0000000010000000.0	Eyal_WJ_July_2015.5379.5379.4 File:~Eyal_WJ_July_2015.raw~, NativeID:~controllerType=0 controllerNumber=1 scan=5379~
2	2::tr|C6K481|C6K481_APIME	Major royal jelly protein 1 OS=Apis mellifera PE=2 SV=1	1810	54	1.4e-177	49311	506	469	27	26	80.3	5.1	MTRLFMLVCLGIVCQGTTGNILRGESLNKSLPILHEWKFFDYDFGSDERRQDAILSGEYDYKNNYPSDIDQWHDKIFVTMLRYNGVPSSLNVISKKVGDGGPLLQPYPDWSFAKYDDCSGIVSASKLAIDKCDRLWVLDSGLVNNTQPMCSPKLLTFDLTTSQLLKQVEIPHDVAVNATTGKGRLSSLAVQSLDCNTNSDTMVYIADEKGEGLIVYHNSDDSFHRLTSNTFDYDPKFTKMTIDGESYTAQDGISGMALSPMTNNLYYSPVASTSLYYVNTEQFRTSDYQQNDIHYEGVQNILDTQSSAKVVSKSGVLFFGLVGDSALGCWNEHRTLERHNIRTVAQSDETLQMIASMKIKEALPHVPIFDRYINREYILVLSNKMQKMVNNDFNFDDVN…	5958	1	1	1	923.923	2	0.0036	210	225	0	66.76	4.8e-06	K	GEGLIVYHNSDDSFHR	L		Deamidated (NQ)	0.0000000010000000.0	Eyal_WJ_July_2015.5307.5307.2 File:~Eyal_WJ_July_2015.raw~, NativeID:~controllerType=0 controllerNumber=1 scan=5307~
2	2::tr|C6K481|C6K481_APIME	Major royal jelly protein 1 OS=Apis mellifera PE=2 SV=1	1810	54	1.4e-177	49311	506	469	27	26	80.3	5.1	MTRLFMLVCLGIVCQGTTGNILRGESLNKSLPILHEWKFFDYDFGSDERRQDAILSGEYDYKNNYPSDIDQWHDKIFVTMLRYNGVPSSLNVISKKVGDGGPLLQPYPDWSFAKYDDCSGIVSASKLAIDKCDRLWVLDSGLVNNTQPMCSPKLLTFDLTTSQLLKQVEIPHDVAVNATTGKGRLSSLAVQSLDCNTNSDTMVYIADEKGEGLIVYHNSDDSFHRLTSNTFDYDPKFTKMTIDGESYTAQDGISGMALSPMTNNLYYSPVASTSLYYVNTEQFRTSDYQQNDIHYEGVQNILDTQSSAKVVSKSGVLFFGLVGDSALGCWNEHRTLERHNIRTVAQSDETLQMIASMKIKEALPHVPIFDRYINREYILVLSNKMQKMVNNDFNFDDVN…	5959	1	1	1	616.285	3	0.004	210	225	0	73.17	1.1e-06	K	GEGLIVYHNSDDSFHR	L		Deamidated (NQ)	0.0000000010000000.0	Eyal_WJ_July_2015.5386.5386.3 File:~Eyal_WJ_July_2015.raw~, NativeID:~controllerType=0 controllerNumber=1 scan=5386~
2	2::tr|C6K481|C6K481_APIME	Major royal jelly protein 1 OS=Apis mellifera PE=2 SV=1	1810	54	1.4e-177	49311	506	469	27	26	80.3	5.1	MTRLFMLVCLGIVCQGTTGNILRGESLNKSLPILHEWKFFDYDFGSDERRQDAILSGEYDYKNNYPSDIDQWHDKIFVTMLRYNGVPSSLNVISKKVGDGGPLLQPYPDWSFAKYDDCSGIVSASKLAIDKCDRLWVLDSGLVNNTQPMCSPKLLTFDLTTSQLLKQVEIPHDVAVNATTGKGRLSSLAVQSLDCNTNSDTMVYIADEKGEGLIVYHNSDDSFHRLTSNTFDYDPKFTKMTIDGESYTAQDGISGMALSPMTNNLYYSPVASTSLYYVNTEQFRTSDYQQNDIHYEGVQNILDTQSSAKVVSKSGVLFFGLVGDSALGCWNEHRTLERHNIRTVAQSDETLQMIASMKIKEALPHVPIFDRYINREYILVLSNKMQKMVNNDFNFDDVN…	5960	1	1	1	462.465	4	0.004	210	225	0	21.96	0.15	K	GEGLIVYHNSDDSFHR	L		Deamidated (NQ)	0.0000000010000000.0	Eyal_WJ_July_2015.5385.5385.4 File:~Eyal_WJ_July_2015.raw~, NativeID:~controllerType=0 controllerNumber=1 scan=5385~
2	2::tr|C6K481|C6K481_APIME	Major royal jelly protein 1 OS=Apis mellifera PE=2 SV=1	1810	54	1.4e-177	49311	506	469	27	26	80.3	5.1	MTRLFMLVCLGIVCQGTTGNILRGESLNKSLPILHEWKFFDYDFGSDERRQDAILSGEYDYKNNYPSDIDQWHDKIFVTMLRYNGVPSSLNVISKKVGDGGPLLQPYPDWSFAKYDDCSGIVSASKLAIDKCDRLWVLDSGLVNNTQPMCSPKLLTFDLTTSQLLKQVEIPHDVAVNATTGKGRLSSLAVQSLDCNTNSDTMVYIADEKGEGLIVYHNSDDSFHRLTSNTFDYDPKFTKMTIDGESYTAQDGISGMALSPMTNNLYYSPVASTSLYYVNTEQFRTSDYQQNDIHYEGVQNILDTQSSAKVVSKSGVLFFGLVGDSALGCWNEHRTLERHNIRTVAQSDETLQMIASMKIKEALPHVPIFDRYINREYILVLSNKMQKMVNNDFNFDDVN…	5961	1	1	1	616.285	3	0.0045	210	225	0	37.07	0.0045	K	GEGLIVYHNSDDSFHR	L		Deamidated (NQ)	0.0000000010000000.0	Eyal_WJ_July_2015.5678.5678.3 File:~Eyal_WJ_July_2015.raw~, NativeID:~controllerType=0 controllerNumber=1 scan=5678~
2	2::tr|C6K481|C6K481_APIME	Major royal jelly protein 1 OS=Apis mellifera PE=2 SV=1	1810	54	1.4e-177	49311	506	469	27	26	80.3	5.1	MTRLFMLVCLGIVCQGTTGNILRGESLNKSLPILHEWKFFDYDFGSDERRQDAILSGEYDYKNNYPSDIDQWHDKIFVTMLRYNGVPSSLNVISKKVGDGGPLLQPYPDWSFAKYDDCSGIVSASKLAIDKCDRLWVLDSGLVNNTQPMCSPKLLTFDLTTSQLLKQVEIPHDVAVNATTGKGRLSSLAVQSLDCNTNSDTMVYIADEKGEGLIVYHNSDDSFHRLTSNTFDYDPKFTKMTIDGESYTAQDGISGMALSPMTNNLYYSPVASTSLYYVNTEQFRTSDYQQNDIHYEGVQNILDTQSSAKVVSKSGVLFFGLVGDSALGCWNEHRTLERHNIRTVAQSDETLQMIASMKIKEALPHVPIFDRYINREYILVLSNKMQKMVNNDFNFDDVN…	5962	1	1	1	923.924	2	0.0052	210	225	0	42.99	0.0012	K	GEGLIVYHNSDDSFHR	L		Deamidated (NQ)	0.0000000010000000.0	Eyal_WJ_July_2015.5329.5329.2 File:~Eyal_WJ_July_2015.raw~, NativeID:~controllerType=0 controllerNumber=1 scan=5329~
2	2::tr|C6K481|C6K481_APIME	Major royal jelly protein 1 OS=Apis mellifera PE=2 SV=1	1810	54	1.4e-177	49311	506	469	27	26	80.3	5.1	MTRLFMLVCLGIVCQGTTGNILRGESLNKSLPILHEWKFFDYDFGSDERRQDAILSGEYDYKNNYPSDIDQWHDKIFVTMLRYNGVPSSLNVISKKVGDGGPLLQPYPDWSFAKYDDCSGIVSASKLAIDKCDRLWVLDSGLVNNTQPMCSPKLLTFDLTTSQLLKQVEIPHDVAVNATTGKGRLSSLAVQSLDCNTNSDTMVYIADEKGEGLIVYHNSDDSFHRLTSNTFDYDPKFTKMTIDGESYTAQDGISGMALSPMTNNLYYSPVASTSLYYVNTEQFRTSDYQQNDIHYEGVQNILDTQSSAKVVSKSGVLFFGLVGDSALGCWNEHRTLERHNIRTVAQSDETLQMIASMKIKEALPHVPIFDRYINREYILVLSNKMQKMVNNDFNFDDVN…	5963	1	1	1	616.285	3	0.0058	210	225	0	61.25	1.7e-05	K	GEGLIVYHNSDDSFHR	L		Deamidated (NQ)	0.0000000010000000.0	Eyal_WJ_July_2015.5112.5112.3 File:~Eyal_WJ_July_2015.raw~, NativeID:~controllerType=0 controllerNumber=1 scan=5112~
2	2::tr|C6K481|C6K481_APIME	Major royal jelly protein 1 OS=Apis mellifera PE=2 SV=1	1810	54	1.4e-177	49311	506	469	27	26	80.3	5.1	MTRLFMLVCLGIVCQGTTGNILRGESLNKSLPILHEWKFFDYDFGSDERRQDAILSGEYDYKNNYPSDIDQWHDKIFVTMLRYNGVPSSLNVISKKVGDGGPLLQPYPDWSFAKYDDCSGIVSASKLAIDKCDRLWVLDSGLVNNTQPMCSPKLLTFDLTTSQLLKQVEIPHDVAVNATTGKGRLSSLAVQSLDCNTNSDTMVYIADEKGEGLIVYHNSDDSFHRLTSNTFDYDPKFTKMTIDGESYTAQDGISGMALSPMTNNLYYSPVASTSLYYVNTEQFRTSDYQQNDIHYEGVQNILDTQSSAKVVSKSGVLFFGLVGDSALGCWNEHRTLERHNIRTVAQSDETLQMIASMKIKEALPHVPIFDRYINREYILVLSNKMQKMVNNDFNFDDVN…	5964	1	1	1	462.466	4	0.0064	210	225	0	32.79	0.012	K	GEGLIVYHNSDDSFHR	L		Deamidated (NQ)	0.0000000010000000.0	Eyal_WJ_July_2015.5110.5110.4 File:~Eyal_WJ_July_2015.raw~, NativeID:~controllerType=0 controllerNumber=1 scan=5110~
2	2::tr|C6K481|C6K481_APIME	Major royal jelly protein 1 OS=Apis mellifera PE=2 SV=1	1810	54	1.4e-177	49311	506	469	27	26	80.3	5.1	MTRLFMLVCLGIVCQGTTGNILRGESLNKSLPILHEWKFFDYDFGSDERRQDAILSGEYDYKNNYPSDIDQWHDKIFVTMLRYNGVPSSLNVISKKVGDGGPLLQPYPDWSFAKYDDCSGIVSASKLAIDKCDRLWVLDSGLVNNTQPMCSPKLLTFDLTTSQLLKQVEIPHDVAVNATTGKGRLSSLAVQSLDCNTNSDTMVYIADEKGEGLIVYHNSDDSFHRLTSNTFDYDPKFTKMTIDGESYTAQDGISGMALSPMTNNLYYSPVASTSLYYVNTEQFRTSDYQQNDIHYEGVQNILDTQSSAKVVSKSGVLFFGLVGDSALGCWNEHRTLERHNIRTVAQSDETLQMIASMKIKEALPHVPIFDRYINREYILVLSNKMQKMVNNDFNFDDVN…	5965	1	1	1	462.466	4	0.0072	210	225	0	29.79	0.024	K	GEGLIVYHNSDDSFHR	L		Deamidated (NQ)	0.0000000010000000.0	Eyal_WJ_July_2015.5101.5101.4 File:~Eyal_WJ_July_2015.raw~, NativeID:~controllerType=0 controllerNumber=1 scan=5101~
2	2::tr|C6K481|C6K481_APIME	Major royal jelly protein 1 OS=Apis mellifera PE=2 SV=1	1810	54	1.4e-177	49311	506	469	27	26	80.3	5.1	MTRLFMLVCLGIVCQGTTGNILRGESLNKSLPILHEWKFFDYDFGSDERRQDAILSGEYDYKNNYPSDIDQWHDKIFVTMLRYNGVPSSLNVISKKVGDGGPLLQPYPDWSFAKYDDCSGIVSASKLAIDKCDRLWVLDSGLVNNTQPMCSPKLLTFDLTTSQLLKQVEIPHDVAVNATTGKGRLSSLAVQSLDCNTNSDTMVYIADEKGEGLIVYHNSDDSFHRLTSNTFDYDPKFTKMTIDGESYTAQDGISGMALSPMTNNLYYSPVASTSLYYVNTEQFRTSDYQQNDIHYEGVQNILDTQSSAKVVSKSGVLFFGLVGDSALGCWNEHRTLERHNIRTVAQSDETLQMIASMKIKEALPHVPIFDRYINREYILVLSNKMQKMVNNDFNFDDVN…	5966	1	1	1	616.287	3	0.0097	210	225	0	47.18	0.00046	K	GEGLIVYHNSDDSFHR	L		Deamidated (NQ)	0.0000000010000000.0	Eyal_WJ_July_2015.5102.5102.3 File:~Eyal_WJ_July_2015.raw~, NativeID:~controllerType=0 controllerNumber=1 scan=5102~
2	2::tr|C6K481|C6K481_APIME	Major royal jelly protein 1 OS=Apis mellifera PE=2 SV=1	1810	54	1.4e-177	49311	506	469	27	26	80.3	5.1	MTRLFMLVCLGIVCQGTTGNILRGESLNKSLPILHEWKFFDYDFGSDERRQDAILSGEYDYKNNYPSDIDQWHDKIFVTMLRYNGVPSSLNVISKKVGDGGPLLQPYPDWSFAKYDDCSGIVSASKLAIDKCDRLWVLDSGLVNNTQPMCSPKLLTFDLTTSQLLKQVEIPHDVAVNATTGKGRLSSLAVQSLDCNTNSDTMVYIADEKGEGLIVYHNSDDSFHRLTSNTFDYDPKFTKMTIDGESYTAQDGISGMALSPMTNNLYYSPVASTSLYYVNTEQFRTSDYQQNDIHYEGVQNILDTQSSAKVVSKSGVLFFGLVGDSALGCWNEHRTLERHNIRTVAQSDETLQMIASMKIKEALPHVPIFDRYINREYILVLSNKMQKMVNNDFNFDDVN…	6292	1	1	1	973.98	2	-0.0126	97	114	0	30.21	0.038	K	VGDGGPLLQPYPDWSFAK	Y				Eyal_WJ_July_2015.11219.11219.2 File:~Eyal_WJ_July_2015.raw~, NativeID:~controllerType=0 controllerNumber=1 scan=11219~
2	2::tr|C6K481|C6K481_APIME	Major royal jelly protein 1 OS=Apis mellifera PE=2 SV=1	1810	54	1.4e-177	49311	506	469	27	26	80.3	5.1	MTRLFMLVCLGIVCQGTTGNILRGESLNKSLPILHEWKFFDYDFGSDERRQDAILSGEYDYKNNYPSDIDQWHDKIFVTMLRYNGVPSSLNVISKKVGDGGPLLQPYPDWSFAKYDDCSGIVSASKLAIDKCDRLWVLDSGLVNNTQPMCSPKLLTFDLTTSQLLKQVEIPHDVAVNATTGKGRLSSLAVQSLDCNTNSDTMVYIADEKGEGLIVYHNSDDSFHRLTSNTFDYDPKFTKMTIDGESYTAQDGISGMALSPMTNNLYYSPVASTSLYYVNTEQFRTSDYQQNDIHYEGVQNILDTQSSAKVVSKSGVLFFGLVGDSALGCWNEHRTLERHNIRTVAQSDETLQMIASMKIKEALPHVPIFDRYINREYILVLSNKMQKMVNNDFNFDDVN…	6293	1	1	1	973.982	2	-0.0086	97	114	0	30.63	0.035	K	VGDGGPLLQPYPDWSFAK	Y				Eyal_WJ_July_2015.11184.11184.2 File:~Eyal_WJ_July_2015.raw~, NativeID:~controllerType=0 controllerNumber=1 scan=11184~
2	2::tr|C6K481|C6K481_APIME	Major royal jelly protein 1 OS=Apis mellifera PE=2 SV=1	1810	54	1.4e-177	49311	506	469	27	26	80.3	5.1	MTRLFMLVCLGIVCQGTTGNILRGESLNKSLPILHEWKFFDYDFGSDERRQDAILSGEYDYKNNYPSDIDQWHDKIFVTMLRYNGVPSSLNVISKKVGDGGPLLQPYPDWSFAKYDDCSGIVSASKLAIDKCDRLWVLDSGLVNNTQPMCSPKLLTFDLTTSQLLKQVEIPHDVAVNATTGKGRLSSLAVQSLDCNTNSDTMVYIADEKGEGLIVYHNSDDSFHRLTSNTFDYDPKFTKMTIDGESYTAQDGISGMALSPMTNNLYYSPVASTSLYYVNTEQFRTSDYQQNDIHYEGVQNILDTQSSAKVVSKSGVLFFGLVGDSALGCWNEHRTLERHNIRTVAQSDETLQMIASMKIKEALPHVPIFDRYINREYILVLSNKMQKMVNNDFNFDDVN…	6295	1	1	1	649.658	3	-0.0065	97	114	0	29.53	0.044	K	VGDGGPLLQPYPDWSFAK	Y				Eyal_WJ_July_2015.10751.10751.3 File:~Eyal_WJ_July_2015.raw~, NativeID:~controllerType=0 controllerNumber=1 scan=10751~
2	2::tr|C6K481|C6K481_APIME	Major royal jelly protein 1 OS=Apis mellifera PE=2 SV=1	1810	54	1.4e-177	49311	506	469	27	26	80.3	5.1	MTRLFMLVCLGIVCQGTTGNILRGESLNKSLPILHEWKFFDYDFGSDERRQDAILSGEYDYKNNYPSDIDQWHDKIFVTMLRYNGVPSSLNVISKKVGDGGPLLQPYPDWSFAKYDDCSGIVSASKLAIDKCDRLWVLDSGLVNNTQPMCSPKLLTFDLTTSQLLKQVEIPHDVAVNATTGKGRLSSLAVQSLDCNTNSDTMVYIADEKGEGLIVYHNSDDSFHRLTSNTFDYDPKFTKMTIDGESYTAQDGISGMALSPMTNNLYYSPVASTSLYYVNTEQFRTSDYQQNDIHYEGVQNILDTQSSAKVVSKSGVLFFGLVGDSALGCWNEHRTLERHNIRTVAQSDETLQMIASMKIKEALPHVPIFDRYINREYILVLSNKMQKMVNNDFNFDDVN…	6296	1	1	1	649.658	3	-0.0054	97	114	0	36.72	0.0084	K	VGDGGPLLQPYPDWSFAK	Y				Eyal_WJ_July_2015.10744.10744.3 File:~Eyal_WJ_July_2015.raw~, NativeID:~controllerType=0 controllerNumber=1 scan=10744~
2	2::tr|C6K481|C6K481_APIME	Major royal jelly protein 1 OS=Apis mellifera PE=2 SV=1	1810	54	1.4e-177	49311	506	469	27	26	80.3	5.1	MTRLFMLVCLGIVCQGTTGNILRGESLNKSLPILHEWKFFDYDFGSDERRQDAILSGEYDYKNNYPSDIDQWHDKIFVTMLRYNGVPSSLNVISKKVGDGGPLLQPYPDWSFAKYDDCSGIVSASKLAIDKCDRLWVLDSGLVNNTQPMCSPKLLTFDLTTSQLLKQVEIPHDVAVNATTGKGRLSSLAVQSLDCNTNSDTMVYIADEKGEGLIVYHNSDDSFHRLTSNTFDYDPKFTKMTIDGESYTAQDGISGMALSPMTNNLYYSPVASTSLYYVNTEQFRTSDYQQNDIHYEGVQNILDTQSSAKVVSKSGVLFFGLVGDSALGCWNEHRTLERHNIRTVAQSDETLQMIASMKIKEALPHVPIFDRYINREYILVLSNKMQKMVNNDFNFDDVN…	6297	1	1	1	973.984	2	-0.0038	97	114	0	55.91	0.0001	K	VGDGGPLLQPYPDWSFAK	Y				Eyal_WJ_July_2015.9595.9595.2 File:~Eyal_WJ_July_2015.raw~, NativeID:~controllerType=0 controllerNumber=1 scan=9595~
2	2::tr|C6K481|C6K481_APIME	Major royal jelly protein 1 OS=Apis mellifera PE=2 SV=1	1810	54	1.4e-177	49311	506	469	27	26	80.3	5.1	MTRLFMLVCLGIVCQGTTGNILRGESLNKSLPILHEWKFFDYDFGSDERRQDAILSGEYDYKNNYPSDIDQWHDKIFVTMLRYNGVPSSLNVISKKVGDGGPLLQPYPDWSFAKYDDCSGIVSASKLAIDKCDRLWVLDSGLVNNTQPMCSPKLLTFDLTTSQLLKQVEIPHDVAVNATTGKGRLSSLAVQSLDCNTNSDTMVYIADEKGEGLIVYHNSDDSFHRLTSNTFDYDPKFTKMTIDGESYTAQDGISGMALSPMTNNLYYSPVASTSLYYVNTEQFRTSDYQQNDIHYEGVQNILDTQSSAKVVSKSGVLFFGLVGDSALGCWNEHRTLERHNIRTVAQSDETLQMIASMKIKEALPHVPIFDRYINREYILVLSNKMQKMVNNDFNFDDVN…	6298	1	1	1	973.984	2	-0.0032	97	114	0	67.27	7.4e-06	K	VGDGGPLLQPYPDWSFAK	Y				Eyal_WJ_July_2015.10743.10743.2 File:~Eyal_WJ_July_2015.raw~, NativeID:~controllerType=0 controllerNumber=1 scan=10743~
2	2::tr|C6K481|C6K481_APIME	Major royal jelly protein 1 OS=Apis mellifera PE=2 SV=1	1810	54	1.4e-177	49311	506	469	27	26	80.3	5.1	MTRLFMLVCLGIVCQGTTGNILRGESLNKSLPILHEWKFFDYDFGSDERRQDAILSGEYDYKNNYPSDIDQWHDKIFVTMLRYNGVPSSLNVISKKVGDGGPLLQPYPDWSFAKYDDCSGIVSASKLAIDKCDRLWVLDSGLVNNTQPMCSPKLLTFDLTTSQLLKQVEIPHDVAVNATTGKGRLSSLAVQSLDCNTNSDTMVYIADEKGEGLIVYHNSDDSFHRLTSNTFDYDPKFTKMTIDGESYTAQDGISGMALSPMTNNLYYSPVASTSLYYVNTEQFRTSDYQQNDIHYEGVQNILDTQSSAKVVSKSGVLFFGLVGDSALGCWNEHRTLERHNIRTVAQSDETLQMIASMKIKEALPHVPIFDRYINREYILVLSNKMQKMVNNDFNFDDVN…	6299	1	1	1	973.984	2	-0.0031	97	114	0	67.12	7.7e-06	K	VGDGGPLLQPYPDWSFAK	Y				Eyal_WJ_July_2015.10140.10140.2 File:~Eyal_WJ_July_2015.raw~, NativeID:~controllerType=0 controllerNumber=1 scan=10140~
2	2::tr|C6K481|C6K481_APIME	Major royal jelly protein 1 OS=Apis mellifera PE=2 SV=1	1810	54	1.4e-177	49311	506	469	27	26	80.3	5.1	MTRLFMLVCLGIVCQGTTGNILRGESLNKSLPILHEWKFFDYDFGSDERRQDAILSGEYDYKNNYPSDIDQWHDKIFVTMLRYNGVPSSLNVISKKVGDGGPLLQPYPDWSFAKYDDCSGIVSASKLAIDKCDRLWVLDSGLVNNTQPMCSPKLLTFDLTTSQLLKQVEIPHDVAVNATTGKGRLSSLAVQSLDCNTNSDTMVYIADEKGEGLIVYHNSDDSFHRLTSNTFDYDPKFTKMTIDGESYTAQDGISGMALSPMTNNLYYSPVASTSLYYVNTEQFRTSDYQQNDIHYEGVQNILDTQSSAKVVSKSGVLFFGLVGDSALGCWNEHRTLERHNIRTVAQSDETLQMIASMKIKEALPHVPIFDRYINREYILVLSNKMQKMVNNDFNFDDVN…	6300	1	1	1	973.985	2	-0.0027	97	114	0	51.95	0.00025	K	VGDGGPLLQPYPDWSFAK	Y				Eyal_WJ_July_2015.10931.10931.2 File:~Eyal_WJ_July_2015.raw~, NativeID:~controllerType=0 controllerNumber=1 scan=10931~
2	2::tr|C6K481|C6K481_APIME	Major royal jelly protein 1 OS=Apis mellifera PE=2 SV=1	1810	54	1.4e-177	49311	506	469	27	26	80.3	5.1	MTRLFMLVCLGIVCQGTTGNILRGESLNKSLPILHEWKFFDYDFGSDERRQDAILSGEYDYKNNYPSDIDQWHDKIFVTMLRYNGVPSSLNVISKKVGDGGPLLQPYPDWSFAKYDDCSGIVSASKLAIDKCDRLWVLDSGLVNNTQPMCSPKLLTFDLTTSQLLKQVEIPHDVAVNATTGKGRLSSLAVQSLDCNTNSDTMVYIADEKGEGLIVYHNSDDSFHRLTSNTFDYDPKFTKMTIDGESYTAQDGISGMALSPMTNNLYYSPVASTSLYYVNTEQFRTSDYQQNDIHYEGVQNILDTQSSAKVVSKSGVLFFGLVGDSALGCWNEHRTLERHNIRTVAQSDETLQMIASMKIKEALPHVPIFDRYINREYILVLSNKMQKMVNNDFNFDDVN…	6301	1	1	1	973.985	2	-0.0026	97	114	0	39.31	0.0047	K	VGDGGPLLQPYPDWSFAK	Y				Eyal_WJ_July_2015.10394.10394.2 File:~Eyal_WJ_July_2015.raw~, NativeID:~controllerType=0 controllerNumber=1 scan=10394~
2	2::tr|C6K481|C6K481_APIME	Major royal jelly protein 1 OS=Apis mellifera PE=2 SV=1	1810	54	1.4e-177	49311	506	469	27	26	80.3	5.1	MTRLFMLVCLGIVCQGTTGNILRGESLNKSLPILHEWKFFDYDFGSDERRQDAILSGEYDYKNNYPSDIDQWHDKIFVTMLRYNGVPSSLNVISKKVGDGGPLLQPYPDWSFAKYDDCSGIVSASKLAIDKCDRLWVLDSGLVNNTQPMCSPKLLTFDLTTSQLLKQVEIPHDVAVNATTGKGRLSSLAVQSLDCNTNSDTMVYIADEKGEGLIVYHNSDDSFHRLTSNTFDYDPKFTKMTIDGESYTAQDGISGMALSPMTNNLYYSPVASTSLYYVNTEQFRTSDYQQNDIHYEGVQNILDTQSSAKVVSKSGVLFFGLVGDSALGCWNEHRTLERHNIRTVAQSDETLQMIASMKIKEALPHVPIFDRYINREYILVLSNKMQKMVNNDFNFDDVN…	6302	1	1	1	649.659	3	-0.0024	97	114	0	50.94	0.00032	K	VGDGGPLLQPYPDWSFAK	Y				Eyal_WJ_July_2015.9911.9911.3 File:~Eyal_WJ_July_2015.raw~, NativeID:~controllerType=0 controllerNumber=1 scan=9911~
2	2::tr|C6K481|C6K481_APIME	Major royal jelly protein 1 OS=Apis mellifera PE=2 SV=1	1810	54	1.4e-177	49311	506	469	27	26	80.3	5.1	MTRLFMLVCLGIVCQGTTGNILRGESLNKSLPILHEWKFFDYDFGSDERRQDAILSGEYDYKNNYPSDIDQWHDKIFVTMLRYNGVPSSLNVISKKVGDGGPLLQPYPDWSFAKYDDCSGIVSASKLAIDKCDRLWVLDSGLVNNTQPMCSPKLLTFDLTTSQLLKQVEIPHDVAVNATTGKGRLSSLAVQSLDCNTNSDTMVYIADEKGEGLIVYHNSDDSFHRLTSNTFDYDPKFTKMTIDGESYTAQDGISGMALSPMTNNLYYSPVASTSLYYVNTEQFRTSDYQQNDIHYEGVQNILDTQSSAKVVSKSGVLFFGLVGDSALGCWNEHRTLERHNIRTVAQSDETLQMIASMKIKEALPHVPIFDRYINREYILVLSNKMQKMVNNDFNFDDVN…	6303	1	1	1	649.659	3	-0.0024	97	114	0	48.25	0.0006	K	VGDGGPLLQPYPDWSFAK	Y				Eyal_WJ_July_2015.9917.9917.3 File:~Eyal_WJ_July_2015.raw~, NativeID:~controllerType=0 controllerNumber=1 scan=9917~
2	2::tr|C6K481|C6K481_APIME	Major royal jelly protein 1 OS=Apis mellifera PE=2 SV=1	1810	54	1.4e-177	49311	506	469	27	26	80.3	5.1	MTRLFMLVCLGIVCQGTTGNILRGESLNKSLPILHEWKFFDYDFGSDERRQDAILSGEYDYKNNYPSDIDQWHDKIFVTMLRYNGVPSSLNVISKKVGDGGPLLQPYPDWSFAKYDDCSGIVSASKLAIDKCDRLWVLDSGLVNNTQPMCSPKLLTFDLTTSQLLKQVEIPHDVAVNATTGKGRLSSLAVQSLDCNTNSDTMVYIADEKGEGLIVYHNSDDSFHRLTSNTFDYDPKFTKMTIDGESYTAQDGISGMALSPMTNNLYYSPVASTSLYYVNTEQFRTSDYQQNDIHYEGVQNILDTQSSAKVVSKSGVLFFGLVGDSALGCWNEHRTLERHNIRTVAQSDETLQMIASMKIKEALPHVPIFDRYINREYILVLSNKMQKMVNNDFNFDDVN…	6304	1	1	1	973.985	2	-0.0023	97	114	0	68.54	5.6e-06	K	VGDGGPLLQPYPDWSFAK	Y				Eyal_WJ_July_2015.9867.9867.2 File:~Eyal_WJ_July_2015.raw~, NativeID:~controllerType=0 controllerNumber=1 scan=9867~
2	2::tr|C6K481|C6K481_APIME	Major royal jelly protein 1 OS=Apis mellifera PE=2 SV=1	1810	54	1.4e-177	49311	506	469	27	26	80.3	5.1	MTRLFMLVCLGIVCQGTTGNILRGESLNKSLPILHEWKFFDYDFGSDERRQDAILSGEYDYKNNYPSDIDQWHDKIFVTMLRYNGVPSSLNVISKKVGDGGPLLQPYPDWSFAKYDDCSGIVSASKLAIDKCDRLWVLDSGLVNNTQPMCSPKLLTFDLTTSQLLKQVEIPHDVAVNATTGKGRLSSLAVQSLDCNTNSDTMVYIADEKGEGLIVYHNSDDSFHRLTSNTFDYDPKFTKMTIDGESYTAQDGISGMALSPMTNNLYYSPVASTSLYYVNTEQFRTSDYQQNDIHYEGVQNILDTQSSAKVVSKSGVLFFGLVGDSALGCWNEHRTLERHNIRTVAQSDETLQMIASMKIKEALPHVPIFDRYINREYILVLSNKMQKMVNNDFNFDDVN…	6305	1	1	1	973.985	2	-0.0021	97	114	0	56.14	9.7e-05	K	VGDGGPLLQPYPDWSFAK	Y				Eyal_WJ_July_2015.11094.11094.2 File:~Eyal_WJ_July_2015.raw~, NativeID:~controllerType=0 controllerNumber=1 scan=11094~
2	2::tr|C6K481|C6K481_APIME	Major royal jelly protein 1 OS=Apis mellifera PE=2 SV=1	1810	54	1.4e-177	49311	506	469	27	26	80.3	5.1	MTRLFMLVCLGIVCQGTTGNILRGESLNKSLPILHEWKFFDYDFGSDERRQDAILSGEYDYKNNYPSDIDQWHDKIFVTMLRYNGVPSSLNVISKKVGDGGPLLQPYPDWSFAKYDDCSGIVSASKLAIDKCDRLWVLDSGLVNNTQPMCSPKLLTFDLTTSQLLKQVEIPHDVAVNATTGKGRLSSLAVQSLDCNTNSDTMVYIADEKGEGLIVYHNSDDSFHRLTSNTFDYDPKFTKMTIDGESYTAQDGISGMALSPMTNNLYYSPVASTSLYYVNTEQFRTSDYQQNDIHYEGVQNILDTQSSAKVVSKSGVLFFGLVGDSALGCWNEHRTLERHNIRTVAQSDETLQMIASMKIKEALPHVPIFDRYINREYILVLSNKMQKMVNNDFNFDDVN…	6306	1	1	1	973.985	2	-0.0015	97	114	0	52.49	0.00023	K	VGDGGPLLQPYPDWSFAK	Y				Eyal_WJ_July_2015.10127.10127.2 File:~Eyal_WJ_July_2015.raw~, NativeID:~controllerType=0 controllerNumber=1 scan=10127~
2	2::tr|C6K481|C6K481_APIME	Major royal jelly protein 1 OS=Apis mellifera PE=2 SV=1	1810	54	1.4e-177	49311	506	469	27	26	80.3	5.1	MTRLFMLVCLGIVCQGTTGNILRGESLNKSLPILHEWKFFDYDFGSDERRQDAILSGEYDYKNNYPSDIDQWHDKIFVTMLRYNGVPSSLNVISKKVGDGGPLLQPYPDWSFAKYDDCSGIVSASKLAIDKCDRLWVLDSGLVNNTQPMCSPKLLTFDLTTSQLLKQVEIPHDVAVNATTGKGRLSSLAVQSLDCNTNSDTMVYIADEKGEGLIVYHNSDDSFHRLTSNTFDYDPKFTKMTIDGESYTAQDGISGMALSPMTNNLYYSPVASTSLYYVNTEQFRTSDYQQNDIHYEGVQNILDTQSSAKVVSKSGVLFFGLVGDSALGCWNEHRTLERHNIRTVAQSDETLQMIASMKIKEALPHVPIFDRYINREYILVLSNKMQKMVNNDFNFDDVN…	6307	1	1	1	973.985	2	-0.0014	97	114	0	39.44	0.0046	K	VGDGGPLLQPYPDWSFAK	Y				Eyal_WJ_July_2015.10398.10398.2 File:~Eyal_WJ_July_2015.raw~, NativeID:~controllerType=0 controllerNumber=1 scan=10398~
2	2::tr|C6K481|C6K481_APIME	Major royal jelly protein 1 OS=Apis mellifera PE=2 SV=1	1810	54	1.4e-177	49311	506	469	27	26	80.3	5.1	MTRLFMLVCLGIVCQGTTGNILRGESLNKSLPILHEWKFFDYDFGSDERRQDAILSGEYDYKNNYPSDIDQWHDKIFVTMLRYNGVPSSLNVISKKVGDGGPLLQPYPDWSFAKYDDCSGIVSASKLAIDKCDRLWVLDSGLVNNTQPMCSPKLLTFDLTTSQLLKQVEIPHDVAVNATTGKGRLSSLAVQSLDCNTNSDTMVYIADEKGEGLIVYHNSDDSFHRLTSNTFDYDPKFTKMTIDGESYTAQDGISGMALSPMTNNLYYSPVASTSLYYVNTEQFRTSDYQQNDIHYEGVQNILDTQSSAKVVSKSGVLFFGLVGDSALGCWNEHRTLERHNIRTVAQSDETLQMIASMKIKEALPHVPIFDRYINREYILVLSNKMQKMVNNDFNFDDVN…	6308	1	1	1	649.659	3	-0.0014	97	114	0	20.26	0.38	K	VGDGGPLLQPYPDWSFAK	Y				Eyal_WJ_July_2015.10477.10477.3 File:~Eyal_WJ_July_2015.raw~, NativeID:~controllerType=0 controllerNumber=1 scan=10477~
2	2::tr|C6K481|C6K481_APIME	Major royal jelly protein 1 OS=Apis mellifera PE=2 SV=1	1810	54	1.4e-177	49311	506	469	27	26	80.3	5.1	MTRLFMLVCLGIVCQGTTGNILRGESLNKSLPILHEWKFFDYDFGSDERRQDAILSGEYDYKNNYPSDIDQWHDKIFVTMLRYNGVPSSLNVISKKVGDGGPLLQPYPDWSFAKYDDCSGIVSASKLAIDKCDRLWVLDSGLVNNTQPMCSPKLLTFDLTTSQLLKQVEIPHDVAVNATTGKGRLSSLAVQSLDCNTNSDTMVYIADEKGEGLIVYHNSDDSFHRLTSNTFDYDPKFTKMTIDGESYTAQDGISGMALSPMTNNLYYSPVASTSLYYVNTEQFRTSDYQQNDIHYEGVQNILDTQSSAKVVSKSGVLFFGLVGDSALGCWNEHRTLERHNIRTVAQSDETLQMIASMKIKEALPHVPIFDRYINREYILVLSNKMQKMVNNDFNFDDVN…	6310	1	1	1	973.986	2	-0.0008	97	114	0	55.18	0.00012	K	VGDGGPLLQPYPDWSFAK	Y				Eyal_WJ_July_2015.10739.10739.2 File:~Eyal_WJ_July_2015.raw~, NativeID:~controllerType=0 controllerNumber=1 scan=10739~
2	2::tr|C6K481|C6K481_APIME	Major royal jelly protein 1 OS=Apis mellifera PE=2 SV=1	1810	54	1.4e-177	49311	506	469	27	26	80.3	5.1	MTRLFMLVCLGIVCQGTTGNILRGESLNKSLPILHEWKFFDYDFGSDERRQDAILSGEYDYKNNYPSDIDQWHDKIFVTMLRYNGVPSSLNVISKKVGDGGPLLQPYPDWSFAKYDDCSGIVSASKLAIDKCDRLWVLDSGLVNNTQPMCSPKLLTFDLTTSQLLKQVEIPHDVAVNATTGKGRLSSLAVQSLDCNTNSDTMVYIADEKGEGLIVYHNSDDSFHRLTSNTFDYDPKFTKMTIDGESYTAQDGISGMALSPMTNNLYYSPVASTSLYYVNTEQFRTSDYQQNDIHYEGVQNILDTQSSAKVVSKSGVLFFGLVGDSALGCWNEHRTLERHNIRTVAQSDETLQMIASMKIKEALPHVPIFDRYINREYILVLSNKMQKMVNNDFNFDDVN…	6312	1	1	1	649.66	3	0.0003	97	114	0	39.34	0.0047	K	VGDGGPLLQPYPDWSFAK	Y				Eyal_WJ_July_2015.10191.10191.3 File:~Eyal_WJ_July_2015.raw~, NativeID:~controllerType=0 controllerNumber=1 scan=10191~
2	2::tr|C6K481|C6K481_APIME	Major royal jelly protein 1 OS=Apis mellifera PE=2 SV=1	1810	54	1.4e-177	49311	506	469	27	26	80.3	5.1	MTRLFMLVCLGIVCQGTTGNILRGESLNKSLPILHEWKFFDYDFGSDERRQDAILSGEYDYKNNYPSDIDQWHDKIFVTMLRYNGVPSSLNVISKKVGDGGPLLQPYPDWSFAKYDDCSGIVSASKLAIDKCDRLWVLDSGLVNNTQPMCSPKLLTFDLTTSQLLKQVEIPHDVAVNATTGKGRLSSLAVQSLDCNTNSDTMVYIADEKGEGLIVYHNSDDSFHRLTSNTFDYDPKFTKMTIDGESYTAQDGISGMALSPMTNNLYYSPVASTSLYYVNTEQFRTSDYQQNDIHYEGVQNILDTQSSAKVVSKSGVLFFGLVGDSALGCWNEHRTLERHNIRTVAQSDETLQMIASMKIKEALPHVPIFDRYINREYILVLSNKMQKMVNNDFNFDDVN…	6313	1	1	1	649.66	3	0.0007	97	114	0	40.76	0.0033	K	VGDGGPLLQPYPDWSFAK	Y				Eyal_WJ_July_2015.10182.10182.3 File:~Eyal_WJ_July_2015.raw~, NativeID:~controllerType=0 controllerNumber=1 scan=10182~
2	2::tr|C6K481|C6K481_APIME	Major royal jelly protein 1 OS=Apis mellifera PE=2 SV=1	1810	54	1.4e-177	49311	506	469	27	26	80.3	5.1	MTRLFMLVCLGIVCQGTTGNILRGESLNKSLPILHEWKFFDYDFGSDERRQDAILSGEYDYKNNYPSDIDQWHDKIFVTMLRYNGVPSSLNVISKKVGDGGPLLQPYPDWSFAKYDDCSGIVSASKLAIDKCDRLWVLDSGLVNNTQPMCSPKLLTFDLTTSQLLKQVEIPHDVAVNATTGKGRLSSLAVQSLDCNTNSDTMVYIADEKGEGLIVYHNSDDSFHRLTSNTFDYDPKFTKMTIDGESYTAQDGISGMALSPMTNNLYYSPVASTSLYYVNTEQFRTSDYQQNDIHYEGVQNILDTQSSAKVVSKSGVLFFGLVGDSALGCWNEHRTLERHNIRTVAQSDETLQMIASMKIKEALPHVPIFDRYINREYILVLSNKMQKMVNNDFNFDDVN…	6314	1	1	1	649.66	3	0.001	97	114	0	45.62	0.0011	K	VGDGGPLLQPYPDWSFAK	Y				Eyal_WJ_July_2015.9658.9658.3 File:~Eyal_WJ_July_2015.raw~, NativeID:~controllerType=0 controllerNumber=1 scan=9658~
2	2::tr|C6K481|C6K481_APIME	Major royal jelly protein 1 OS=Apis mellifera PE=2 SV=1	1810	54	1.4e-177	49311	506	469	27	26	80.3	5.1	MTRLFMLVCLGIVCQGTTGNILRGESLNKSLPILHEWKFFDYDFGSDERRQDAILSGEYDYKNNYPSDIDQWHDKIFVTMLRYNGVPSSLNVISKKVGDGGPLLQPYPDWSFAKYDDCSGIVSASKLAIDKCDRLWVLDSGLVNNTQPMCSPKLLTFDLTTSQLLKQVEIPHDVAVNATTGKGRLSSLAVQSLDCNTNSDTMVYIADEKGEGLIVYHNSDDSFHRLTSNTFDYDPKFTKMTIDGESYTAQDGISGMALSPMTNNLYYSPVASTSLYYVNTEQFRTSDYQQNDIHYEGVQNILDTQSSAKVVSKSGVLFFGLVGDSALGCWNEHRTLERHNIRTVAQSDETLQMIASMKIKEALPHVPIFDRYINREYILVLSNKMQKMVNNDFNFDDVN…	6315	1	1	1	649.66	3	0.0012	97	114	0	50.21	0.00038	K	VGDGGPLLQPYPDWSFAK	Y				Eyal_WJ_July_2015.9665.9665.3 File:~Eyal_WJ_July_2015.raw~, NativeID:~controllerType=0 controllerNumber=1 scan=9665~
2	2::tr|C6K481|C6K481_APIME	Major royal jelly protein 1 OS=Apis mellifera PE=2 SV=1	1810	54	1.4e-177	49311	506	469	27	26	80.3	5.1	MTRLFMLVCLGIVCQGTTGNILRGESLNKSLPILHEWKFFDYDFGSDERRQDAILSGEYDYKNNYPSDIDQWHDKIFVTMLRYNGVPSSLNVISKKVGDGGPLLQPYPDWSFAKYDDCSGIVSASKLAIDKCDRLWVLDSGLVNNTQPMCSPKLLTFDLTTSQLLKQVEIPHDVAVNATTGKGRLSSLAVQSLDCNTNSDTMVYIADEKGEGLIVYHNSDDSFHRLTSNTFDYDPKFTKMTIDGESYTAQDGISGMALSPMTNNLYYSPVASTSLYYVNTEQFRTSDYQQNDIHYEGVQNILDTQSSAKVVSKSGVLFFGLVGDSALGCWNEHRTLERHNIRTVAQSDETLQMIASMKIKEALPHVPIFDRYINREYILVLSNKMQKMVNNDFNFDDVN…	6316	1	1	1	973.987	2	0.0014	97	114	0	55.02	0.00013	K	VGDGGPLLQPYPDWSFAK	Y				Eyal_WJ_July_2015.9858.9858.2 File:~Eyal_WJ_July_2015.raw~, NativeID:~controllerType=0 controllerNumber=1 scan=9858~
2	2::tr|C6K481|C6K481_APIME	Major royal jelly protein 1 OS=Apis mellifera PE=2 SV=1	1810	54	1.4e-177	49311	506	469	27	26	80.3	5.1	MTRLFMLVCLGIVCQGTTGNILRGESLNKSLPILHEWKFFDYDFGSDERRQDAILSGEYDYKNNYPSDIDQWHDKIFVTMLRYNGVPSSLNVISKKVGDGGPLLQPYPDWSFAKYDDCSGIVSASKLAIDKCDRLWVLDSGLVNNTQPMCSPKLLTFDLTTSQLLKQVEIPHDVAVNATTGKGRLSSLAVQSLDCNTNSDTMVYIADEKGEGLIVYHNSDDSFHRLTSNTFDYDPKFTKMTIDGESYTAQDGISGMALSPMTNNLYYSPVASTSLYYVNTEQFRTSDYQQNDIHYEGVQNILDTQSSAKVVSKSGVLFFGLVGDSALGCWNEHRTLERHNIRTVAQSDETLQMIASMKIKEALPHVPIFDRYINREYILVLSNKMQKMVNNDFNFDDVN…	6317	1	1	1	973.987	2	0.0015	97	114	0	41.63	0.0028	K	VGDGGPLLQPYPDWSFAK	Y				Eyal_WJ_July_2015.10929.10929.2 File:~Eyal_WJ_July_2015.raw~, NativeID:~controllerType=0 controllerNumber=1 scan=10929~
2	2::tr|C6K481|C6K481_APIME	Major royal jelly protein 1 OS=Apis mellifera PE=2 SV=1	1810	54	1.4e-177	49311	506	469	27	26	80.3	5.1	MTRLFMLVCLGIVCQGTTGNILRGESLNKSLPILHEWKFFDYDFGSDERRQDAILSGEYDYKNNYPSDIDQWHDKIFVTMLRYNGVPSSLNVISKKVGDGGPLLQPYPDWSFAKYDDCSGIVSASKLAIDKCDRLWVLDSGLVNNTQPMCSPKLLTFDLTTSQLLKQVEIPHDVAVNATTGKGRLSSLAVQSLDCNTNSDTMVYIADEKGEGLIVYHNSDDSFHRLTSNTFDYDPKFTKMTIDGESYTAQDGISGMALSPMTNNLYYSPVASTSLYYVNTEQFRTSDYQQNDIHYEGVQNILDTQSSAKVVSKSGVLFFGLVGDSALGCWNEHRTLERHNIRTVAQSDETLQMIASMKIKEALPHVPIFDRYINREYILVLSNKMQKMVNNDFNFDDVN…	6318	1	1	1	973.987	2	0.003	97	114	0	27.84	0.066	K	VGDGGPLLQPYPDWSFAK	Y				Eyal_WJ_July_2015.11265.11265.2 File:~Eyal_WJ_July_2015.raw~, NativeID:~controllerType=0 controllerNumber=1 scan=11265~
2	2::tr|C6K481|C6K481_APIME	Major royal jelly protein 1 OS=Apis mellifera PE=2 SV=1	1810	54	1.4e-177	49311	506	469	27	26	80.3	5.1	MTRLFMLVCLGIVCQGTTGNILRGESLNKSLPILHEWKFFDYDFGSDERRQDAILSGEYDYKNNYPSDIDQWHDKIFVTMLRYNGVPSSLNVISKKVGDGGPLLQPYPDWSFAKYDDCSGIVSASKLAIDKCDRLWVLDSGLVNNTQPMCSPKLLTFDLTTSQLLKQVEIPHDVAVNATTGKGRLSSLAVQSLDCNTNSDTMVYIADEKGEGLIVYHNSDDSFHRLTSNTFDYDPKFTKMTIDGESYTAQDGISGMALSPMTNNLYYSPVASTSLYYVNTEQFRTSDYQQNDIHYEGVQNILDTQSSAKVVSKSGVLFFGLVGDSALGCWNEHRTLERHNIRTVAQSDETLQMIASMKIKEALPHVPIFDRYINREYILVLSNKMQKMVNNDFNFDDVN…	6319	1	1	1	973.988	2	0.0037	97	114	0	52.88	0.00021	K	VGDGGPLLQPYPDWSFAK	Y				Eyal_WJ_July_2015.9605.9605.2 File:~Eyal_WJ_July_2015.raw~, NativeID:~controllerType=0 controllerNumber=1 scan=9605~
2	2::tr|C6K481|C6K481_APIME	Major royal jelly protein 1 OS=Apis mellifera PE=2 SV=1	1810	54	1.4e-177	49311	506	469	27	26	80.3	5.1	MTRLFMLVCLGIVCQGTTGNILRGESLNKSLPILHEWKFFDYDFGSDERRQDAILSGEYDYKNNYPSDIDQWHDKIFVTMLRYNGVPSSLNVISKKVGDGGPLLQPYPDWSFAKYDDCSGIVSASKLAIDKCDRLWVLDSGLVNNTQPMCSPKLLTFDLTTSQLLKQVEIPHDVAVNATTGKGRLSSLAVQSLDCNTNSDTMVYIADEKGEGLIVYHNSDDSFHRLTSNTFDYDPKFTKMTIDGESYTAQDGISGMALSPMTNNLYYSPVASTSLYYVNTEQFRTSDYQQNDIHYEGVQNILDTQSSAKVVSKSGVLFFGLVGDSALGCWNEHRTLERHNIRTVAQSDETLQMIASMKIKEALPHVPIFDRYINREYILVLSNKMQKMVNNDFNFDDVN…	6320	1	1	1	973.989	2	0.0057	97	114	0	32.82	0.021	K	VGDGGPLLQPYPDWSFAK	Y				Eyal_WJ_July_2015.11422.11422.2 File:~Eyal_WJ_July_2015.raw~, NativeID:~controllerType=0 controllerNumber=1 scan=11422~
2	2::tr|C6K481|C6K481_APIME	Major royal jelly protein 1 OS=Apis mellifera PE=2 SV=1	1810	54	1.4e-177	49311	506	469	27	26	80.3	5.1	MTRLFMLVCLGIVCQGTTGNILRGESLNKSLPILHEWKFFDYDFGSDERRQDAILSGEYDYKNNYPSDIDQWHDKIFVTMLRYNGVPSSLNVISKKVGDGGPLLQPYPDWSFAKYDDCSGIVSASKLAIDKCDRLWVLDSGLVNNTQPMCSPKLLTFDLTTSQLLKQVEIPHDVAVNATTGKGRLSSLAVQSLDCNTNSDTMVYIADEKGEGLIVYHNSDDSFHRLTSNTFDYDPKFTKMTIDGESYTAQDGISGMALSPMTNNLYYSPVASTSLYYVNTEQFRTSDYQQNDIHYEGVQNILDTQSSAKVVSKSGVLFFGLVGDSALGCWNEHRTLERHNIRTVAQSDETLQMIASMKIKEALPHVPIFDRYINREYILVLSNKMQKMVNNDFNFDDVN…	6321	1	1	1	973.99	2	0.007	97	114	0	31.71	0.027	K	VGDGGPLLQPYPDWSFAK	Y				Eyal_WJ_July_2015.11096.11096.2 File:~Eyal_WJ_July_2015.raw~, NativeID:~controllerType=0 controllerNumber=1 scan=11096~
2	2::tr|C6K481|C6K481_APIME	Major royal jelly protein 1 OS=Apis mellifera PE=2 SV=1	1810	54	1.4e-177	49311	506	469	27	26	80.3	5.1	MTRLFMLVCLGIVCQGTTGNILRGESLNKSLPILHEWKFFDYDFGSDERRQDAILSGEYDYKNNYPSDIDQWHDKIFVTMLRYNGVPSSLNVISKKVGDGGPLLQPYPDWSFAKYDDCSGIVSASKLAIDKCDRLWVLDSGLVNNTQPMCSPKLLTFDLTTSQLLKQVEIPHDVAVNATTGKGRLSSLAVQSLDCNTNSDTMVYIADEKGEGLIVYHNSDDSFHRLTSNTFDYDPKFTKMTIDGESYTAQDGISGMALSPMTNNLYYSPVASTSLYYVNTEQFRTSDYQQNDIHYEGVQNILDTQSSAKVVSKSGVLFFGLVGDSALGCWNEHRTLERHNIRTVAQSDETLQMIASMKIKEALPHVPIFDRYINREYILVLSNKMQKMVNNDFNFDDVN…	6322	1	1	1	973.99	2	0.0073	97	114	0	33.57	0.018	K	VGDGGPLLQPYPDWSFAK	Y				Eyal_WJ_July_2015.11373.11373.2 File:~Eyal_WJ_July_2015.raw~, NativeID:~controllerType=0 controllerNumber=1 scan=11373~
2	2::tr|C6K481|C6K481_APIME	Major royal jelly protein 1 OS=Apis mellifera PE=2 SV=1	1810	54	1.4e-177	49311	506	469	27	26	80.3	5.1	MTRLFMLVCLGIVCQGTTGNILRGESLNKSLPILHEWKFFDYDFGSDERRQDAILSGEYDYKNNYPSDIDQWHDKIFVTMLRYNGVPSSLNVISKKVGDGGPLLQPYPDWSFAKYDDCSGIVSASKLAIDKCDRLWVLDSGLVNNTQPMCSPKLLTFDLTTSQLLKQVEIPHDVAVNATTGKGRLSSLAVQSLDCNTNSDTMVYIADEKGEGLIVYHNSDDSFHRLTSNTFDYDPKFTKMTIDGESYTAQDGISGMALSPMTNNLYYSPVASTSLYYVNTEQFRTSDYQQNDIHYEGVQNILDTQSSAKVVSKSGVLFFGLVGDSALGCWNEHRTLERHNIRTVAQSDETLQMIASMKIKEALPHVPIFDRYINREYILVLSNKMQKMVNNDFNFDDVN…	6324	1	1	1	973.992	2	0.0129	97	114	0	20.55	0.35	K	VGDGGPLLQPYPDWSFAK	Y				Eyal_WJ_July_2015.11798.11798.2 File:~Eyal_WJ_July_2015.raw~, NativeID:~controllerType=0 controllerNumber=1 scan=11798~
2	2::tr|C6K481|C6K481_APIME	Major royal jelly protein 1 OS=Apis mellifera PE=2 SV=1	1810	54	1.4e-177	49311	506	469	27	26	80.3	5.1	MTRLFMLVCLGIVCQGTTGNILRGESLNKSLPILHEWKFFDYDFGSDERRQDAILSGEYDYKNNYPSDIDQWHDKIFVTMLRYNGVPSSLNVISKKVGDGGPLLQPYPDWSFAKYDDCSGIVSASKLAIDKCDRLWVLDSGLVNNTQPMCSPKLLTFDLTTSQLLKQVEIPHDVAVNATTGKGRLSSLAVQSLDCNTNSDTMVYIADEKGEGLIVYHNSDDSFHRLTSNTFDYDPKFTKMTIDGESYTAQDGISGMALSPMTNNLYYSPVASTSLYYVNTEQFRTSDYQQNDIHYEGVQNILDTQSSAKVVSKSGVLFFGLVGDSALGCWNEHRTLERHNIRTVAQSDETLQMIASMKIKEALPHVPIFDRYINREYILVLSNKMQKMVNNDFNFDDVN…	6617	1	1	1	692.357	3	-0.0019	96	114	1	38.31	0.0057	K	KVGDGGPLLQPYPDWSFAK	Y				Eyal_WJ_July_2015.9141.9141.3 File:~Eyal_WJ_July_2015.raw~, NativeID:~controllerType=0 controllerNumber=1 scan=9141~
2	2::tr|C6K481|C6K481_APIME	Major royal jelly protein 1 OS=Apis mellifera PE=2 SV=1	1810	54	1.4e-177	49311	506	469	27	26	80.3	5.1	MTRLFMLVCLGIVCQGTTGNILRGESLNKSLPILHEWKFFDYDFGSDERRQDAILSGEYDYKNNYPSDIDQWHDKIFVTMLRYNGVPSSLNVISKKVGDGGPLLQPYPDWSFAKYDDCSGIVSASKLAIDKCDRLWVLDSGLVNNTQPMCSPKLLTFDLTTSQLLKQVEIPHDVAVNATTGKGRLSSLAVQSLDCNTNSDTMVYIADEKGEGLIVYHNSDDSFHRLTSNTFDYDPKFTKMTIDGESYTAQDGISGMALSPMTNNLYYSPVASTSLYYVNTEQFRTSDYQQNDIHYEGVQNILDTQSSAKVVSKSGVLFFGLVGDSALGCWNEHRTLERHNIRTVAQSDETLQMIASMKIKEALPHVPIFDRYINREYILVLSNKMQKMVNNDFNFDDVN…	6618	1	1	1	1038.03	2	-0.0003	96	114	1	87.66	6.5e-08	K	KVGDGGPLLQPYPDWSFAK	Y				Eyal_WJ_July_2015.8879.8879.2 File:~Eyal_WJ_July_2015.raw~, NativeID:~controllerType=0 controllerNumber=1 scan=8879~
2	2::tr|C6K481|C6K481_APIME	Major royal jelly protein 1 OS=Apis mellifera PE=2 SV=1	1810	54	1.4e-177	49311	506	469	27	26	80.3	5.1	MTRLFMLVCLGIVCQGTTGNILRGESLNKSLPILHEWKFFDYDFGSDERRQDAILSGEYDYKNNYPSDIDQWHDKIFVTMLRYNGVPSSLNVISKKVGDGGPLLQPYPDWSFAKYDDCSGIVSASKLAIDKCDRLWVLDSGLVNNTQPMCSPKLLTFDLTTSQLLKQVEIPHDVAVNATTGKGRLSSLAVQSLDCNTNSDTMVYIADEKGEGLIVYHNSDDSFHRLTSNTFDYDPKFTKMTIDGESYTAQDGISGMALSPMTNNLYYSPVASTSLYYVNTEQFRTSDYQQNDIHYEGVQNILDTQSSAKVVSKSGVLFFGLVGDSALGCWNEHRTLERHNIRTVAQSDETLQMIASMKIKEALPHVPIFDRYINREYILVLSNKMQKMVNNDFNFDDVN…	6619	1	1	1	1038.03	2	0.0004	96	114	1	68.1	5.9e-06	K	KVGDGGPLLQPYPDWSFAK	Y				Eyal_WJ_July_2015.8890.8890.2 File:~Eyal_WJ_July_2015.raw~, NativeID:~controllerType=0 controllerNumber=1 scan=8890~
2	2::tr|C6K481|C6K481_APIME	Major royal jelly protein 1 OS=Apis mellifera PE=2 SV=1	1810	54	1.4e-177	49311	506	469	27	26	80.3	5.1	MTRLFMLVCLGIVCQGTTGNILRGESLNKSLPILHEWKFFDYDFGSDERRQDAILSGEYDYKNNYPSDIDQWHDKIFVTMLRYNGVPSSLNVISKKVGDGGPLLQPYPDWSFAKYDDCSGIVSASKLAIDKCDRLWVLDSGLVNNTQPMCSPKLLTFDLTTSQLLKQVEIPHDVAVNATTGKGRLSSLAVQSLDCNTNSDTMVYIADEKGEGLIVYHNSDDSFHRLTSNTFDYDPKFTKMTIDGESYTAQDGISGMALSPMTNNLYYSPVASTSLYYVNTEQFRTSDYQQNDIHYEGVQNILDTQSSAKVVSKSGVLFFGLVGDSALGCWNEHRTLERHNIRTVAQSDETLQMIASMKIKEALPHVPIFDRYINREYILVLSNKMQKMVNNDFNFDDVN…	6620	1	1	1	692.359	3	0.0019	96	114	1	38.24	0.0058	K	KVGDGGPLLQPYPDWSFAK	Y				Eyal_WJ_July_2015.8856.8856.3 File:~Eyal_WJ_July_2015.raw~, NativeID:~controllerType=0 controllerNumber=1 scan=8856~
2	2::tr|C6K481|C6K481_APIME	Major royal jelly protein 1 OS=Apis mellifera PE=2 SV=1	1810	54	1.4e-177	49311	506	469	27	26	80.3	5.1	MTRLFMLVCLGIVCQGTTGNILRGESLNKSLPILHEWKFFDYDFGSDERRQDAILSGEYDYKNNYPSDIDQWHDKIFVTMLRYNGVPSSLNVISKKVGDGGPLLQPYPDWSFAKYDDCSGIVSASKLAIDKCDRLWVLDSGLVNNTQPMCSPKLLTFDLTTSQLLKQVEIPHDVAVNATTGKGRLSSLAVQSLDCNTNSDTMVYIADEKGEGLIVYHNSDDSFHRLTSNTFDYDPKFTKMTIDGESYTAQDGISGMALSPMTNNLYYSPVASTSLYYVNTEQFRTSDYQQNDIHYEGVQNILDTQSSAKVVSKSGVLFFGLVGDSALGCWNEHRTLERHNIRTVAQSDETLQMIASMKIKEALPHVPIFDRYINREYILVLSNKMQKMVNNDFNFDDVN…	6622	1	1	1	692.359	3	0.0021	96	114	1	37.68	0.0066	K	KVGDGGPLLQPYPDWSFAK	Y				Eyal_WJ_July_2015.9159.9159.3 File:~Eyal_WJ_July_2015.raw~, NativeID:~controllerType=0 controllerNumber=1 scan=9159~
2	2::tr|C6K481|C6K481_APIME	Major royal jelly protein 1 OS=Apis mellifera PE=2 SV=1	1810	54	1.4e-177	49311	506	469	27	26	80.3	5.1	MTRLFMLVCLGIVCQGTTGNILRGESLNKSLPILHEWKFFDYDFGSDERRQDAILSGEYDYKNNYPSDIDQWHDKIFVTMLRYNGVPSSLNVISKKVGDGGPLLQPYPDWSFAKYDDCSGIVSASKLAIDKCDRLWVLDSGLVNNTQPMCSPKLLTFDLTTSQLLKQVEIPHDVAVNATTGKGRLSSLAVQSLDCNTNSDTMVYIADEKGEGLIVYHNSDDSFHRLTSNTFDYDPKFTKMTIDGESYTAQDGISGMALSPMTNNLYYSPVASTSLYYVNTEQFRTSDYQQNDIHYEGVQNILDTQSSAKVVSKSGVLFFGLVGDSALGCWNEHRTLERHNIRTVAQSDETLQMIASMKIKEALPHVPIFDRYINREYILVLSNKMQKMVNNDFNFDDVN…	6623	1	1	1	692.359	3	0.003	96	114	1	37.01	0.0077	K	KVGDGGPLLQPYPDWSFAK	Y				Eyal_WJ_July_2015.8875.8875.3 File:~Eyal_WJ_July_2015.raw~, NativeID:~controllerType=0 controllerNumber=1 scan=8875~
2	2::tr|C6K481|C6K481_APIME	Major royal jelly protein 1 OS=Apis mellifera PE=2 SV=1	1810	54	1.4e-177	49311	506	469	27	26	80.3	5.1	MTRLFMLVCLGIVCQGTTGNILRGESLNKSLPILHEWKFFDYDFGSDERRQDAILSGEYDYKNNYPSDIDQWHDKIFVTMLRYNGVPSSLNVISKKVGDGGPLLQPYPDWSFAKYDDCSGIVSASKLAIDKCDRLWVLDSGLVNNTQPMCSPKLLTFDLTTSQLLKQVEIPHDVAVNATTGKGRLSSLAVQSLDCNTNSDTMVYIADEKGEGLIVYHNSDDSFHRLTSNTFDYDPKFTKMTIDGESYTAQDGISGMALSPMTNNLYYSPVASTSLYYVNTEQFRTSDYQQNDIHYEGVQNILDTQSSAKVVSKSGVLFFGLVGDSALGCWNEHRTLERHNIRTVAQSDETLQMIASMKIKEALPHVPIFDRYINREYILVLSNKMQKMVNNDFNFDDVN…	6624	1	1	1	692.359	3	0.003	96	114	1	20.25	0.36	K	KVGDGGPLLQPYPDWSFAK	Y				Eyal_WJ_July_2015.9676.9676.3 File:~Eyal_WJ_July_2015.raw~, NativeID:~controllerType=0 controllerNumber=1 scan=9676~
2	2::tr|C6K481|C6K481_APIME	Major royal jelly protein 1 OS=Apis mellifera PE=2 SV=1	1810	54	1.4e-177	49311	506	469	27	26	80.3	5.1	MTRLFMLVCLGIVCQGTTGNILRGESLNKSLPILHEWKFFDYDFGSDERRQDAILSGEYDYKNNYPSDIDQWHDKIFVTMLRYNGVPSSLNVISKKVGDGGPLLQPYPDWSFAKYDDCSGIVSASKLAIDKCDRLWVLDSGLVNNTQPMCSPKLLTFDLTTSQLLKQVEIPHDVAVNATTGKGRLSSLAVQSLDCNTNSDTMVYIADEKGEGLIVYHNSDDSFHRLTSNTFDYDPKFTKMTIDGESYTAQDGISGMALSPMTNNLYYSPVASTSLYYVNTEQFRTSDYQQNDIHYEGVQNILDTQSSAKVVSKSGVLFFGLVGDSALGCWNEHRTLERHNIRTVAQSDETLQMIASMKIKEALPHVPIFDRYINREYILVLSNKMQKMVNNDFNFDDVN…	7072	1	1	1	774.374	3	-0.0053	314	334	0	45.64	0.0011	K	SGVLFFGLVGDSALGCWNEHR	T				Eyal_WJ_July_2015.10681.10681.3 File:~Eyal_WJ_July_2015.raw~, NativeID:~controllerType=0 controllerNumber=1 scan=10681~
2	2::tr|C6K481|C6K481_APIME	Major royal jelly protein 1 OS=Apis mellifera PE=2 SV=1	1810	54	1.4e-177	49311	506	469	27	26	80.3	5.1	MTRLFMLVCLGIVCQGTTGNILRGESLNKSLPILHEWKFFDYDFGSDERRQDAILSGEYDYKNNYPSDIDQWHDKIFVTMLRYNGVPSSLNVISKKVGDGGPLLQPYPDWSFAKYDDCSGIVSASKLAIDKCDRLWVLDSGLVNNTQPMCSPKLLTFDLTTSQLLKQVEIPHDVAVNATTGKGRLSSLAVQSLDCNTNSDTMVYIADEKGEGLIVYHNSDDSFHRLTSNTFDYDPKFTKMTIDGESYTAQDGISGMALSPMTNNLYYSPVASTSLYYVNTEQFRTSDYQQNDIHYEGVQNILDTQSSAKVVSKSGVLFFGLVGDSALGCWNEHRTLERHNIRTVAQSDETLQMIASMKIKEALPHVPIFDRYINREYILVLSNKMQKMVNNDFNFDDVN…	7073	1	1	1	774.375	3	-0.0035	314	334	0	27.06	0.081	K	SGVLFFGLVGDSALGCWNEHR	T				Eyal_WJ_July_2015.10916.10916.3 File:~Eyal_WJ_July_2015.raw~, NativeID:~controllerType=0 controllerNumber=1 scan=10916~
2	2::tr|C6K481|C6K481_APIME	Major royal jelly protein 1 OS=Apis mellifera PE=2 SV=1	1810	54	1.4e-177	49311	506	469	27	26	80.3	5.1	MTRLFMLVCLGIVCQGTTGNILRGESLNKSLPILHEWKFFDYDFGSDERRQDAILSGEYDYKNNYPSDIDQWHDKIFVTMLRYNGVPSSLNVISKKVGDGGPLLQPYPDWSFAKYDDCSGIVSASKLAIDKCDRLWVLDSGLVNNTQPMCSPKLLTFDLTTSQLLKQVEIPHDVAVNATTGKGRLSSLAVQSLDCNTNSDTMVYIADEKGEGLIVYHNSDDSFHRLTSNTFDYDPKFTKMTIDGESYTAQDGISGMALSPMTNNLYYSPVASTSLYYVNTEQFRTSDYQQNDIHYEGVQNILDTQSSAKVVSKSGVLFFGLVGDSALGCWNEHRTLERHNIRTVAQSDETLQMIASMKIKEALPHVPIFDRYINREYILVLSNKMQKMVNNDFNFDDVN…	7074	1	1	1	774.377	3	0.004	314	334	0	44.19	0.0016	K	SGVLFFGLVGDSALGCWNEHR	T				Eyal_WJ_July_2015.10699.10699.3 File:~Eyal_WJ_July_2015.raw~, NativeID:~controllerType=0 controllerNumber=1 scan=10699~
2	2::tr|C6K481|C6K481_APIME	Major royal jelly protein 1 OS=Apis mellifera PE=2 SV=1	1810	54	1.4e-177	49311	506	469	27	26	80.3	5.1	MTRLFMLVCLGIVCQGTTGNILRGESLNKSLPILHEWKFFDYDFGSDERRQDAILSGEYDYKNNYPSDIDQWHDKIFVTMLRYNGVPSSLNVISKKVGDGGPLLQPYPDWSFAKYDDCSGIVSASKLAIDKCDRLWVLDSGLVNNTQPMCSPKLLTFDLTTSQLLKQVEIPHDVAVNATTGKGRLSSLAVQSLDCNTNSDTMVYIADEKGEGLIVYHNSDDSFHRLTSNTFDYDPKFTKMTIDGESYTAQDGISGMALSPMTNNLYYSPVASTSLYYVNTEQFRTSDYQQNDIHYEGVQNILDTQSSAKVVSKSGVLFFGLVGDSALGCWNEHRTLERHNIRTVAQSDETLQMIASMKIKEALPHVPIFDRYINREYILVLSNKMQKMVNNDFNFDDVN…	7700	1	1	1	1387.64	2	-0.0195	185	209	0	31.5	0.021	R	LSSLAVQSLDCNTNSDTMVYIADEK	G				Eyal_WJ_July_2015.8365.8365.2 File:~Eyal_WJ_July_2015.raw~, NativeID:~controllerType=0 controllerNumber=1 scan=8365~
2	2::tr|C6K481|C6K481_APIME	Major royal jelly protein 1 OS=Apis mellifera PE=2 SV=1	1810	54	1.4e-177	49311	506	469	27	26	80.3	5.1	MTRLFMLVCLGIVCQGTTGNILRGESLNKSLPILHEWKFFDYDFGSDERRQDAILSGEYDYKNNYPSDIDQWHDKIFVTMLRYNGVPSSLNVISKKVGDGGPLLQPYPDWSFAKYDDCSGIVSASKLAIDKCDRLWVLDSGLVNNTQPMCSPKLLTFDLTTSQLLKQVEIPHDVAVNATTGKGRLSSLAVQSLDCNTNSDTMVYIADEKGEGLIVYHNSDDSFHRLTSNTFDYDPKFTKMTIDGESYTAQDGISGMALSPMTNNLYYSPVASTSLYYVNTEQFRTSDYQQNDIHYEGVQNILDTQSSAKVVSKSGVLFFGLVGDSALGCWNEHRTLERHNIRTVAQSDETLQMIASMKIKEALPHVPIFDRYINREYILVLSNKMQKMVNNDFNFDDVN…	7702	1	1	1	925.432	3	-0.0046	185	209	0	79.5	3.7e-07	R	LSSLAVQSLDCNTNSDTMVYIADEK	G				Eyal_WJ_July_2015.8295.8295.3 File:~Eyal_WJ_July_2015.raw~, NativeID:~controllerType=0 controllerNumber=1 scan=8295~
2	2::tr|C6K481|C6K481_APIME	Major royal jelly protein 1 OS=Apis mellifera PE=2 SV=1	1810	54	1.4e-177	49311	506	469	27	26	80.3	5.1	MTRLFMLVCLGIVCQGTTGNILRGESLNKSLPILHEWKFFDYDFGSDERRQDAILSGEYDYKNNYPSDIDQWHDKIFVTMLRYNGVPSSLNVISKKVGDGGPLLQPYPDWSFAKYDDCSGIVSASKLAIDKCDRLWVLDSGLVNNTQPMCSPKLLTFDLTTSQLLKQVEIPHDVAVNATTGKGRLSSLAVQSLDCNTNSDTMVYIADEKGEGLIVYHNSDDSFHRLTSNTFDYDPKFTKMTIDGESYTAQDGISGMALSPMTNNLYYSPVASTSLYYVNTEQFRTSDYQQNDIHYEGVQNILDTQSSAKVVSKSGVLFFGLVGDSALGCWNEHRTLERHNIRTVAQSDETLQMIASMKIKEALPHVPIFDRYINREYILVLSNKMQKMVNNDFNFDDVN…	7704	1	1	1	925.434	3	0.0005	185	209	0	33.39	0.015	R	LSSLAVQSLDCNTNSDTMVYIADEK	G				Eyal_WJ_July_2015.8985.8985.3 File:~Eyal_WJ_July_2015.raw~, NativeID:~controllerType=0 controllerNumber=1 scan=8985~
2	2::tr|C6K481|C6K481_APIME	Major royal jelly protein 1 OS=Apis mellifera PE=2 SV=1	1810	54	1.4e-177	49311	506	469	27	26	80.3	5.1	MTRLFMLVCLGIVCQGTTGNILRGESLNKSLPILHEWKFFDYDFGSDERRQDAILSGEYDYKNNYPSDIDQWHDKIFVTMLRYNGVPSSLNVISKKVGDGGPLLQPYPDWSFAKYDDCSGIVSASKLAIDKCDRLWVLDSGLVNNTQPMCSPKLLTFDLTTSQLLKQVEIPHDVAVNATTGKGRLSSLAVQSLDCNTNSDTMVYIADEKGEGLIVYHNSDDSFHRLTSNTFDYDPKFTKMTIDGESYTAQDGISGMALSPMTNNLYYSPVASTSLYYVNTEQFRTSDYQQNDIHYEGVQNILDTQSSAKVVSKSGVLFFGLVGDSALGCWNEHRTLERHNIRTVAQSDETLQMIASMKIKEALPHVPIFDRYINREYILVLSNKMQKMVNNDFNFDDVN…	7705	1	1	1	925.434	3	0.0014	185	209	0	71	2.7e-06	R	LSSLAVQSLDCNTNSDTMVYIADEK	G				Eyal_WJ_July_2015.8317.8317.3 File:~Eyal_WJ_July_2015.raw~, NativeID:~controllerType=0 controllerNumber=1 scan=8317~
2	2::tr|C6K481|C6K481_APIME	Major royal jelly protein 1 OS=Apis mellifera PE=2 SV=1	1810	54	1.4e-177	49311	506	469	27	26	80.3	5.1	MTRLFMLVCLGIVCQGTTGNILRGESLNKSLPILHEWKFFDYDFGSDERRQDAILSGEYDYKNNYPSDIDQWHDKIFVTMLRYNGVPSSLNVISKKVGDGGPLLQPYPDWSFAKYDDCSGIVSASKLAIDKCDRLWVLDSGLVNNTQPMCSPKLLTFDLTTSQLLKQVEIPHDVAVNATTGKGRLSSLAVQSLDCNTNSDTMVYIADEKGEGLIVYHNSDDSFHRLTSNTFDYDPKFTKMTIDGESYTAQDGISGMALSPMTNNLYYSPVASTSLYYVNTEQFRTSDYQQNDIHYEGVQNILDTQSSAKVVSKSGVLFFGLVGDSALGCWNEHRTLERHNIRTVAQSDETLQMIASMKIKEALPHVPIFDRYINREYILVLSNKMQKMVNNDFNFDDVN…	7707	1	1	1	925.434	3	0.002	185	209	0	48.83	0.00044	R	LSSLAVQSLDCNTNSDTMVYIADEK	G				Eyal_WJ_July_2015.10521.10521.3 File:~Eyal_WJ_July_2015.raw~, NativeID:~controllerType=0 controllerNumber=1 scan=10521~
[truncated: 1,737 more rows]

## Sheet: Eyal_RJ_July_2015 (1).csv
Header	--------------------------------------------------------
Search title	Eyal Honey Bee plus contaminants July 2015 (\\prot-main\data\CORE\MASCOT\PARAMS\Julie\UniP_Apis_Mell_13_plus_contaminants_Velos_July_2015.par), submitted from Daemon on CCP-PC152
Timestamp	2015-07-28T09:23:24Z
User
Email
Report URI	http://mascot.sysbiol.private.cam.ac.uk/mascot/cgi/master_results.pl?file=../data/20150728/F089225.dat
Peak list data path	\\prot-main\data\CORE\RAW_DATA_2015_Velos\Eyal_July_2015\Eyal_RJ_July_2015.mgf
Peak list format	Mascot generic
Search type	MIS
Mascot version	2.3.02
Database	1::cRAP 2::Apis_Mellifera_15
[truncated: 3,208 more rows]

## Sheet: Peptides summary RJ_WJ
	No	Identified MRJP3 peptides	Amino acid position	Reads per WJ peptide	Reads per RJ peptide		Sample	MRJP-3 coverage (%)	Unique peptide no.	Total peptide reads no.	No. of matches in search of real databases	% MRJP-3 of total proteins
[truncated: 30 more rows]
