# Supplementary material for: A Secreted RNA Binding Protein Forms RNA-Stabilizing Granules in the Honeybee Royal Jelly
Source: Mol Cell. 2019 May 2;74(3):598–608.e6. doi: 10.1016/j.molcel.2019.03.010 (PMC6509358; doi:10.1016/j.molcel.2019.03.010)
Supplement: Table S2. GO Analysis of Total and MRJP-3-Bound RJ mRNA, Related to Figure 3 — A list of GO terms and categories of total- and MRJP-3 bound jelly RNA samples. [file mmc3.xls]

## Sheet: go-terms-per-sample.txt
Library	category	pvalue	numDEInCat	numInCat	term	ontology
MJ3-13-11	GO:0005515	7.77e-05	76	1404	protein binding	MF
MJ3-13-11	GO:0035023	0.000312	6	27	regulation of Rho protein signal transduction	BP
MJ3-13-11	GO:0005089	0.000385	6	28	Rho guanyl-nucleotide exchange factor activity	MF
MJ3-13-11	GO:0006355	0.00131776	25	365	regulation of transcription, DNA-templated	BP
MJ3-13-11	GO:0005509	0.00181731	14	161	calcium ion binding	MF
MJ3-13-11	GO:0005576	0.0042391	12	140	extracellular region	CC
MJ3-13-11	GO:0003700	0.00494898	13	161	transcription factor activity, sequence-specific DNA binding	MF
MJ3-13-11	GO:0007275	0.00618148	6	47	multicellular organism development	BP
MJ3-13-11	GO:0006030	0.00683813	6	48	chitin metabolic process	BP
MJ3-13-11	GO:0051015	0.00823107	4	23	actin filament binding	MF
MJ3-13-11	GO:0003779	0.0103437	7	68	actin binding	MF
MJ3-13-11	GO:0005085	0.0112071	4	25	guanyl-nucleotide exchange factor activity	MF
MJ3-13-11	GO:0008374	0.0118495	2	5	O-acyltransferase activity	MF
MJ3-13-11	GO:0016043	0.0118537	2	5	cellular component organization	BP
MJ3-13-11	GO:0017048	0.0118633	2	5	Rho GTPase binding	MF
MJ3-13-11	GO:0006338	0.0122661	3	14	chromatin remodeling	BP
MJ3-13-11	GO:0005667	0.0122753	3	14	transcription factor complex	CC
MJ3-13-11	GO:0008061	0.0131538	6	55	chitin binding	MF
MJ3-13-11	GO:0007155	0.0133381	5	40	cell adhesion	BP
MJ3-13-11	GO:0070588	0.0149014	3	15	calcium ion transmembrane transport	BP
MJ3-13-11	GO:0007179	0.017357	2	6	transforming growth factor beta receptor signaling pathway	BP
MJ3-13-11	GO:0004713	0.0209931	4	30	protein tyrosine kinase activity	MF
MJ3-13-11	GO:0051056	0.0237539	2	7	regulation of small GTPase mediated signal transduction	BP
MJ3-13-11	GO:0007219	0.023769	2	7	Notch signaling pathway	BP
MJ3-13-11	GO:0007156	0.0247755	3	18	homophilic cell adhesion via plasma membrane adhesion molecules	BP
MJ3-13-11	GO:0016874	0.0385496	2	9	ligase activity	MF
MJ3-13-11	GO:0010181	0.0387002	2	9	FMN binding	MF
MJ3-13-11	GO:0017056	0.0388815	2	9	structural constituent of nuclear pore	MF
MJ3-13-11	GO:0004721	0.0388914	2	9	phosphoprotein phosphatase activity	MF
MJ3-13-11	GO:0007015	0.047041	2	10	actin filament organization	BP
MJ3-13-11	GO:0005102	0.0473974	2	10	receptor binding	MF
MJ3-13-11	GO:0005789	0.0493829	4	39	endoplasmic reticulum membrane	CC
MJ3-8-8	GO:0045211	1.63e-05	7	18	postsynaptic membrane	CC
MJ3-8-8	GO:0005509	2.01e-05	22	161	calcium ion binding	MF
MJ3-8-8	GO:0006355	4.24e-05	37	365	regulation of transcription, DNA-templated	BP
MJ3-8-8	GO:0022848	6.74e-05	5	10	acetylcholine-gated cation-selective channel activity	MF
MJ3-8-8	GO:0030054	0.000127	6	17	cell junction	CC
MJ3-8-8	GO:0005216	0.000462	12	77	ion channel activity	MF
MJ3-8-8	GO:0034220	0.00049	7	29	ion transmembrane transport	BP
MJ3-8-8	GO:0043565	0.000551	19	162	sequence-specific DNA binding	MF
MJ3-8-8	GO:0004672	0.000746	23	219	protein kinase activity	MF
MJ3-8-8	GO:0006468	0.000899	23	222	protein phosphorylation	BP
MJ3-8-8	GO:0004888	0.00125558	8	43	transmembrane signaling receptor activity	MF
MJ3-8-8	GO:0007165	0.00127377	18	160	signal transduction	BP
MJ3-8-8	GO:0005634	0.00153939	51	659	nucleus	CC
MJ3-8-8	GO:0007156	0.00163509	5	18	homophilic cell adhesion via plasma membrane adhesion molecules	BP
MJ3-8-8	GO:0006811	0.00206408	13	103	ion transport	BP
MJ3-8-8	GO:0005230	0.00240883	6	28	extracellular ligand-gated ion channel activity	MF
MJ3-8-8	GO:0003700	0.00334702	17	161	transcription factor activity, sequence-specific DNA binding	MF
MJ3-8-8	GO:0008081	0.00346045	5	21	phosphoric diester hydrolase activity	MF
MJ3-8-8	GO:0007218	0.00394721	3	7	neuropeptide signaling pathway	BP
MJ3-8-8	GO:0034765	0.00573352	4	15	regulation of ion transmembrane transport	BP
MJ3-8-8	GO:0008017	0.00717102	9	68	microtubule binding	MF
MJ3-8-8	GO:0005085	0.00755598	5	25	guanyl-nucleotide exchange factor activity	MF
MJ3-8-8	GO:0004114	0.00869505	3	9	3',5'-cyclic-nucleotide phosphodiesterase activity	MF
MJ3-8-8	GO:0035023	0.0105675	5	27	regulation of Rho protein signal transduction	BP
MJ3-8-8	GO:0005089	0.0123411	5	28	Rho guanyl-nucleotide exchange factor activity	MF
MJ3-8-8	GO:0005515	0.0132631	89	1404	protein binding	MF
MJ3-8-8	GO:0007155	0.0146883	6	40	cell adhesion	BP
MJ3-8-8	GO:0006414	0.0158316	3	11	translational elongation	BP
MJ3-8-8	GO:0005887	0.0197651	4	21	integral component of plasma membrane	CC
MJ3-8-8	GO:0048500	0.0232461	2	5	signal recognition particle	CC
MJ3-8-8	GO:0017048	0.0232464	2	5	Rho GTPase binding	MF
MJ3-8-8	GO:0016043	0.0232466	2	5	cellular component organization	BP
MJ3-8-8	GO:0004435	0.0232537	2	5	phosphatidylinositol phospholipase C activity	MF
MJ3-8-8	GO:0005667	0.0311972	3	14	transcription factor complex	CC
MJ3-8-8	GO:0006030	0.0335801	6	48	chitin metabolic process	BP
MJ3-8-8	GO:0008312	0.0337083	2	6	7S RNA binding	MF
MJ3-8-8	GO:0005802	0.0337088	2	6	trans-Golgi network	CC
MJ3-8-8	GO:0005978	0.0337088	2	6	glycogen biosynthetic process	BP
MJ3-8-8	GO:0007264	0.035623	4	25	small GTPase mediated signal transduction	BP
MJ3-8-8	GO:0030246	0.0405006	4	26	carbohydrate binding	MF
MJ3-8-8	GO:0005249	0.0445319	3	16	voltage-gated potassium channel activity	MF
MJ3-8-8	GO:0016810	0.0456411	2	7	hydrolase activity, acting on carbon-nitrogen (but not peptide) bonds	MF
MJ3-8-8	GO:0015035	0.0457369	2	7	protein disulfide oxidoreductase activity	MF
RJ-11-9	GO:0005515	0	1366	1404	protein binding	MF
RJ-11-9	GO:0006468	4.27e-10	222	222	protein phosphorylation	BP
RJ-11-9	GO:0004672	5.75e-10	219	219	protein kinase activity	MF
RJ-11-9	GO:0005524	2.04e-08	706	736	ATP binding	MF
RJ-11-9	GO:0046872	6.67e-07	414	428	metal ion binding	MF
RJ-11-9	GO:0005488	8.92e-06	210	214	binding	MF
RJ-11-9	GO:0005622	4.61e-05	317	329	intracellular	CC
RJ-11-9	GO:0008270	6.51e-05	282	292	zinc ion binding	MF
RJ-11-9	GO:0003735	8.41e-05	123	124	structural constituent of ribosome	MF
RJ-11-9	GO:0003723	0.000105	259	268	RNA binding	MF
RJ-11-9	GO:0005840	0.000206	113	114	ribosome	CC
RJ-11-9	GO:0004674	0.000278	85	85	protein serine/threonine kinase activity	MF
RJ-11-9	GO:0006412	0.000449	125	127	translation	BP
RJ-11-9	GO:0003779	0.00143738	68	68	actin binding	MF
RJ-11-9	GO:0007165	0.00246132	155	160	signal transduction	BP
RJ-11-9	GO:0016192	0.00253492	62	62	vesicle-mediated transport	BP
RJ-11-9	GO:0005737	0.0040813	261	274	cytoplasm	CC
RJ-11-9	GO:0003676	0.00560723	600	641	nucleic acid binding	MF
RJ-11-9	GO:0006511	0.00819693	50	50	ubiquitin-dependent protein catabolic process	BP
RJ-11-9	GO:0006811	0.0120954	100	103	ion transport	BP
RJ-11-9	GO:0006351	0.0200536	177	186	transcription, DNA-templated	BP
RJ-11-9	GO:0005096	0.0212778	40	40	GTPase activator activity	MF
RJ-11-9	GO:0007155	0.0213112	40	40	cell adhesion	BP
RJ-11-9	GO:0005789	0.0234765	39	39	endoplasmic reticulum membrane	CC
RJ-11-9	GO:0004386	0.0235243	39	39	helicase activity	MF
RJ-11-9	GO:0000287	0.0259357	38	38	magnesium ion binding	MF
RJ-11-9	GO:0006470	0.0285766	37	37	protein dephosphorylation	BP
RJ-11-9	GO:0006886	0.0311647	71	73	intracellular protein transport	BP
RJ-11-9	GO:0005856	0.0314374	36	36	cytoskeleton	CC
RJ-11-9	GO:0035556	0.0340729	85	88	intracellular signal transduction	BP
RJ-11-9	GO:0016757	0.0343769	35	35	transferase activity, transferring glycosyl groups	MF
RJ-11-9	GO:0006357	0.0344569	35	35	regulation of transcription from RNA polymerase II promoter	BP
RJ-11-9	GO:0006486	0.037855	34	34	protein glycosylation	BP
RJ-11-9	GO:0016311	0.0382521	34	34	dephosphorylation	BP
RJ-11-9	GO:0004725	0.0420486	33	33	protein tyrosine phosphatase activity	MF
RJ-11-9	GO:0008017	0.0447228	66	68	microtubule binding	MF
RJ-12-22	GO:0005515	5.58e-12	374	1404	protein binding	MF
RJ-12-22	GO:0005840	1.35e-11	55	114	ribosome	CC
RJ-12-22	GO:0005622	1.28e-10	113	329	intracellular	CC
RJ-12-22	GO:0005524	1.43e-10	212	736	ATP binding	MF
RJ-12-22	GO:0003723	1.75e-10	96	268	RNA binding	MF
RJ-12-22	GO:0006412	2.34e-10	57	127	translation	BP
RJ-12-22	GO:0003735	3.04e-10	56	124	structural constituent of ribosome	MF
RJ-12-22	GO:0006468	1.11e-08	78	222	protein phosphorylation	BP
RJ-12-22	GO:0005488	4.99e-08	75	214	binding	MF
RJ-12-22	GO:0004672	6.69e-08	75	219	protein kinase activity	MF
RJ-12-22	GO:0046872	7.91e-08	127	428	metal ion binding	MF
RJ-12-22	GO:0003779	4.98e-07	31	68	actin binding	MF
RJ-12-22	GO:0005089	5.33e-07	18	28	Rho guanyl-nucleotide exchange factor activity	MF
RJ-12-22	GO:0035023	1.98e-06	17	27	regulation of Rho protein signal transduction	BP
RJ-12-22	GO:0007165	2.26e-06	56	160	signal transduction	BP
RJ-12-22	GO:0005856	6.48e-06	19	36	cytoskeleton	CC
RJ-12-22	GO:0003700	0.000125	51	161	transcription factor activity, sequence-specific DNA binding	MF
RJ-12-22	GO:0051015	0.00013	13	23	actin filament binding	MF
RJ-12-22	GO:1902600	0.000164	5	5	hydrogen ion transmembrane transport	BP
RJ-12-22	GO:0046034	0.000235	5	5	ATP metabolic process	BP
RJ-12-22	GO:0004674	0.000286	30	85	protein serine/threonine kinase activity	MF
RJ-12-22	GO:0003676	0.000323	162	641	nucleic acid binding	MF
RJ-12-22	GO:0008270	0.000923	79	292	zinc ion binding	MF
RJ-12-22	GO:0008017	0.000972	25	68	microtubule binding	MF
RJ-12-22	GO:0036459	0.00107466	12	25	thiol-dependent ubiquitinyl hydrolase activity	MF
RJ-12-22	GO:0051082	0.0017889	12	27	unfolded protein binding	MF
RJ-12-22	GO:0006414	0.00209344	7	11	translational elongation	BP
RJ-12-22	GO:0005509	0.00248644	47	161	calcium ion binding	MF
RJ-12-22	GO:0006457	0.00270593	16	42	protein folding	BP
RJ-12-22	GO:0035556	0.00292564	28	88	intracellular signal transduction	BP
RJ-12-22	GO:0006511	0.00297896	18	50	ubiquitin-dependent protein catabolic process	BP
RJ-12-22	GO:0005096	0.00298732	16	40	GTPase activator activity	MF
RJ-12-22	GO:0043547	0.00437692	7	12	positive regulation of GTPase activity	BP
RJ-12-22	GO:0004725	0.00452438	13	33	protein tyrosine phosphatase activity	MF
RJ-12-22	GO:0007156	0.00465194	9	18	homophilic cell adhesion via plasma membrane adhesion molecules	BP
RJ-12-22	GO:0005198	0.00490211	10	22	structural molecule activity	MF
RJ-12-22	GO:0005543	0.00530259	5	7	phospholipid binding	MF
RJ-12-22	GO:0016459	0.00726402	10	23	myosin complex	CC
RJ-12-22	GO:0007155	0.00727439	15	40	cell adhesion	BP
RJ-12-22	GO:0016579	0.00764431	12	30	protein deubiquitination	BP
RJ-12-22	GO:0006807	0.00786404	6	11	nitrogen compound metabolic process	BP
RJ-12-22	GO:0006355	0.00947549	91	365	regulation of transcription, DNA-templated	BP
RJ-12-22	GO:0015935	0.0105358	6	11	small ribosomal subunit	CC
RJ-12-22	GO:0015914	0.011052	5	8	phospholipid transport	BP
RJ-12-22	GO:0030036	0.0111288	7	13	actin cytoskeleton organization	BP
RJ-12-22	GO:0004842	0.0136982	15	42	ubiquitin-protein transferase activity	MF
RJ-12-22	GO:0006869	0.0158005	9	24	lipid transport	BP
RJ-12-22	GO:0003774	0.0224638	10	27	motor activity	MF
RJ-12-22	GO:0016740	0.0254956	13	39	transferase activity	MF
RJ-12-22	GO:0015991	0.0273892	7	17	ATP hydrolysis coupled proton transport	BP
RJ-12-22	GO:0043248	0.0274142	4	7	proteasome assembly	BP
RJ-12-22	GO:0007219	0.0325346	4	7	Notch signaling pathway	BP
RJ-12-22	GO:0007178	0.0342964	3	5	transmembrane receptor protein serine/threonine kinase signaling pathway	BP
RJ-12-22	GO:0051056	0.0360216	4	7	regulation of small GTPase mediated signal transduction	BP
RJ-12-22	GO:0016311	0.0360893	11	34	dephosphorylation	BP
RJ-12-22	GO:0003746	0.0368085	5	10	translation elongation factor activity	MF
RJ-12-22	GO:0007169	0.0380911	4	7	transmembrane receptor protein tyrosine kinase signaling pathway	BP
RJ-12-22	GO:0003777	0.040561	21	72	microtubule motor activity	MF
RJ-12-22	GO:0030127	0.0423623	3	5	COPII vesicle coat	CC
RJ-12-22	GO:0002161	0.0436388	4	7	aminoacyl-tRNA editing activity	MF
RJ-12-22	GO:0007018	0.0481723	21	73	microtubule-based movement	BP
RJ-14-3	GO:0003735	6.65e-30	83	124	structural constituent of ribosome	MF
RJ-14-3	GO:0005840	3.71e-29	78	114	ribosome	CC
RJ-14-3	GO:0006412	6.7e-28	82	127	translation	BP
RJ-14-3	GO:0005737	9.87e-11	100	274	cytoplasm	CC
RJ-14-3	GO:0005622	1.72e-10	114	329	intracellular	CC
RJ-14-3	GO:0003723	3.19e-10	97	268	RNA binding	MF
RJ-14-3	GO:0051082	2.7e-09	20	27	unfolded protein binding	MF
RJ-14-3	GO:0006457	1.65e-07	24	42	protein folding	BP
RJ-14-3	GO:0005524	3.92e-06	197	736	ATP binding	MF
RJ-14-3	GO:0004298	4.45e-06	11	14	threonine-type endopeptidase activity	MF
RJ-14-3	GO:0046872	9.28e-06	123	428	metal ion binding	MF
RJ-14-3	GO:0006096	1.45e-05	11	15	glycolytic process	BP
RJ-14-3	GO:0005839	1.75e-05	10	13	proteasome core complex	CC
RJ-14-3	GO:0051603	1.75e-05	10	13	proteolysis involved in cellular protein catabolic process	BP
RJ-14-3	GO:0015986	1.9e-05	10	13	ATP synthesis coupled proton transport	BP
RJ-14-3	GO:0006099	1.94e-05	16	28	tricarboxylic acid cycle	BP
RJ-14-3	GO:0004175	6.75e-05	9	12	endopeptidase activity	MF
RJ-14-3	GO:0005488	0.000124	66	214	binding	MF
RJ-14-3	GO:0003824	0.000139	93	324	catalytic activity	MF
RJ-14-3	GO:0009055	0.000158	15	29	electron carrier activity	MF
RJ-14-3	GO:0001732	0.000174	9	13	formation of cytoplasmic translation initiation complex	BP
RJ-14-3	GO:0005852	0.000174	9	13	eukaryotic translation initiation factor 3 complex	CC
RJ-14-3	GO:0016282	0.000174	9	13	eukaryotic 43S preinitiation complex	CC
RJ-14-3	GO:0033290	0.000174	9	13	eukaryotic 48S preinitiation complex	CC
RJ-14-3	GO:0016620	0.000176	9	13	oxidoreductase activity, acting on the aldehyde or oxo group of donors, NAD or NADP as acceptor	MF
RJ-14-3	GO:0006414	0.000246	8	11	translational elongation	BP
RJ-14-3	GO:0015935	0.000247	8	11	small ribosomal subunit	CC
RJ-14-3	GO:1902600	0.000335	5	5	hydrogen ion transmembrane transport	BP
RJ-14-3	GO:0003779	0.00046	26	68	actin binding	MF
RJ-14-3	GO:0015991	0.000527	10	17	ATP hydrolysis coupled proton transport	BP
RJ-14-3	GO:0003746	0.000898	7	10	translation elongation factor activity	MF
RJ-14-3	GO:0008152	0.00105527	58	196	metabolic process	BP
RJ-14-3	GO:0006511	0.00106984	20	50	ubiquitin-dependent protein catabolic process	BP
RJ-14-3	GO:0030170	0.00127185	17	40	pyridoxal phosphate binding	MF
RJ-14-3	GO:0015934	0.00127394	6	8	large ribosomal subunit	CC
RJ-14-3	GO:0030163	0.00127572	6	8	protein catabolic process	BP
RJ-14-3	GO:0006418	0.00143744	14	31	tRNA aminoacylation for protein translation	BP
RJ-14-3	GO:0016491	0.00144312	51	170	oxidoreductase activity	MF
RJ-14-3	GO:0036402	0.0016514	5	6	proteasome-activating ATPase activity	MF
RJ-14-3	GO:0015078	0.00167852	9	16	hydrogen ion transmembrane transporter activity	MF
RJ-14-3	GO:0004812	0.00187681	15	35	aminoacyl-tRNA ligase activity	MF
RJ-14-3	GO:0000166	0.00312844	28	84	nucleotide binding	MF
RJ-14-3	GO:0003743	0.00333321	13	30	translation initiation factor activity	MF
RJ-14-3	GO:0006886	0.00342375	25	73	intracellular protein transport	BP
RJ-14-3	GO:0005200	0.00456322	8	15	structural constituent of cytoskeleton	MF
RJ-14-3	GO:0046933	0.00485573	5	7	proton-transporting ATP synthase activity, rotational mechanism	MF
RJ-14-3	GO:0019773	0.00497465	5	7	proteasome core complex, alpha-subunit complex	CC
RJ-14-3	GO:0051287	0.00600522	11	25	NAD binding	MF
RJ-14-3	GO:0004129	0.00658436	6	10	cytochrome-c oxidase activity	MF
RJ-14-3	GO:0004707	0.00688869	4	5	MAP kinase activity	MF
RJ-14-3	GO:0006094	0.00691191	4	5	gluconeogenesis	BP
RJ-14-3	GO:0046961	0.00696092	4	5	proton-transporting ATPase activity, rotational mechanism	MF
RJ-14-3	GO:0046034	0.00696653	4	5	ATP metabolic process	BP
RJ-14-3	GO:0006334	0.00729685	7	13	nucleosome assembly	BP
RJ-14-3	GO:0000276	0.00774667	4	5	mitochondrial proton-transporting ATP synthase complex, coupling factor F(o)	CC
RJ-14-3	GO:0016787	0.00780291	34	113	hydrolase activity	MF
RJ-14-3	GO:0051015	0.00980944	10	23	actin filament binding	MF
RJ-14-3	GO:0006807	0.012481	6	11	nitrogen compound metabolic process	BP
RJ-14-3	GO:0005783	0.0132364	10	24	endoplasmic reticulum	CC
RJ-14-3	GO:0008483	0.0152421	6	11	transaminase activity	MF
RJ-14-3	GO:0000786	0.0161264	11	28	nucleosome	CC
RJ-14-3	GO:0048037	0.0173886	4	6	cofactor binding	MF
RJ-14-3	GO:0070469	0.017446	4	6	respiratory chain	CC
RJ-14-3	GO:0005086	0.0174651	4	6	ARF guanyl-nucleotide exchange factor activity	MF
RJ-14-3	GO:0032012	0.0174651	4	6	regulation of ARF protein signal transduction	BP
RJ-14-3	GO:0005856	0.0194067	13	36	cytoskeleton	CC
RJ-14-3	GO:0007010	0.0194484	4	6	cytoskeleton organization	BP
RJ-14-3	GO:0008536	0.0201961	6	12	Ran GTPase binding	MF
RJ-14-3	GO:0010181	0.0205074	5	9	FMN binding	MF
RJ-14-3	GO:0005198	0.0212642	9	22	structural molecule activity	MF
RJ-14-3	GO:0005515	0.0229266	312	1404	protein binding	MF
RJ-14-3	GO:0007017	0.0257767	8	19	microtubule-based process	BP
RJ-14-3	GO:0016579	0.0270331	11	30	protein deubiquitination	BP
RJ-14-3	GO:0004842	0.0313214	14	42	ubiquitin-protein transferase activity	MF
RJ-14-3	GO:0006888	0.0338614	5	10	ER to Golgi vesicle-mediated transport	BP
RJ-14-3	GO:0043039	0.0342078	4	7	tRNA aminoacylation	BP
RJ-14-3	GO:0006950	0.0348474	4	7	response to stress	BP
RJ-14-3	GO:0015035	0.0348684	4	7	protein disulfide oxidoreductase activity	MF
RJ-14-3	GO:0035091	0.0376918	9	24	phosphatidylinositol binding	MF
RJ-14-3	GO:0055114	0.0384231	84	348	oxidation-reduction process	BP
RJ-14-3	GO:0006468	0.0402598	56	222	protein phosphorylation	BP
RJ-14-3	GO:0005509	0.041163	42	161	calcium ion binding	MF
RJ-14-3	GO:0004672	0.0450714	55	219	protein kinase activity	MF
RJ-14-3	GO:0016747	0.0454237	6	14	transferase activity, transferring acyl groups other than amino-acyl groups	MF
RJ-14-3	GO:0050660	0.0459884	17	56	flavin adenine dinucleotide binding	MF
