# Supplementary material for: A Secreted RNA Binding Protein Forms RNA-Stabilizing Granules in the Honeybee Royal Jelly
Source: Mol Cell. 2019 May 2;74(3):598–608.e6. doi: 10.1016/j.molcel.2019.03.010 (PMC6509358; doi:10.1016/j.molcel.2019.03.010)
Supplement: Table S3. Annotated Putative Honeybee dsRNA in RJ, Related to Figure 3 — Annotated honeybee genes and their corresponding mapped dsRNA counts [file mmc4.xls]

Gene	MJ3-13-11	MJ3-8-8	RJ-11-9	RJ-12-22	RJ-14-3	tRNA-isotype
unannotated	91739.13	138675.33	893192.00	69961.59	611776.06	NA
EMAMEG00000000020	0.00	0.00	2.00	0.00	0.00	Glu
EMAMEG00000000022	760.05	9351.40	0.00	0.00	0.00	Asp
EMAMEG00000000031	0.00	0.00	8.00	0.00	0.00	Glu
EMAMEG00000000033	0.00	0.00	1.00	0.00	0.00	Arg
EMAMEG00000000035	0.00	0.00	0.00	19.18	0.00	Pro
EMAMEG00000000039	0.00	0.00	0.00	9.59	0.00	Met
EMAMEG00000000058	0.00	20370.50	0.00	0.00	0.00	Asp
EMAMEG00000000077	0.00	0.00	103.00	0.00	0.00	NA
EMAMEG00000000083	0.00	0.00	0.00	9.59	0.00	Gln
EMAMEG00000000088	678.62	18297.38	16.00	86.32	0.00	Asp
EMAMEG00000000092	0.00	4753.05	0.00	0.00	0.00	Asp
EMAMEG00000000093	0.00	0.00	2183.00	0.00	0.00	NA
EMAMEG00000000114	0.00	0.00	0.00	9.59	0.00	Met
EMAMEG00000000121	0.00	152.03	0.00	0.00	0.00	Ala
EMAMEG00000000124	0.00	0.00	12.00	0.00	0.00	Lys
EMAMEG00000000127	0.00	5469.88	0.00	47.96	0.00	Asp
EMAMEG00000000130	0.00	0.00	0.00	9.59	0.00	Gln
EMAMEG00000000141	0.00	0.00	2.00	0.00	0.00	Thr
EMAMEG00000000161	0.00	152.03	0.00	0.00	0.00	Ala
EMAMEG00000000169	86.86	522.78	0.00	76.73	0.00	Gly
EMAMEG00000000171	0.00	0.00	2197.00	0.00	0.00	NA
EMAMEG00000000191	41.62	0.00	0.00	0.00	0.00	NA
EMAMEG00000000196	86.86	522.78	0.00	76.73	0.00	Gly
EMAMEG00000000208	0.00	0.00	6.00	0.00	0.00	NA
EMAMEG00000000211	0.00	4753.05	0.00	0.00	0.00	Asp
EMAMEG00000000213	0.00	0.00	7.00	0.00	0.00	NA
EMAMEG00000000216	0.00	0.00	0.00	19845.15	0.00	NA
EMAMEG00000000232	0.00	0.00	0.00	19.18	0.00	Gln
EMAMEG00000000237	0.00	0.00	0.00	9.59	0.00	Val
EMAMEG00000000253	86.86	522.78	0.00	76.73	0.00	Gly
EMAMEG00000000274	0.00	0.00	11268.00	0.00	0.00	NA
EMAMEG00000000276	43.43	261.39	0.00	38.37	0.00	Gly
EMAMEG00000000282	0.00	0.00	6.00	0.00	0.00	NA
EMAMEG00000000290	0.00	0.00	0.00	19.18	0.00	Pro
EMAMEG00000000295	0.00	0.00	13957.00	0.00	0.00	NA
EMAMEG00000000313	0.00	0.00	1.00	9.59	0.00	Ser
EMAMEG00000000324	43.43	261.39	0.00	38.37	0.00	Gly
EMAMEG00000000337	0.00	0.00	7.00	0.00	0.00	NA
EMAMEG00000000363	86.86	522.78	0.00	76.73	0.00	Gly
EMAMEG00000000365	0.00	152.03	0.00	0.00	0.00	Ala
EMAMEG00000000370	0.00	21089.00	0.00	0.00	0.00	Asp
EMAMEG00000000374	0.00	0.00	0.00	19845.15	0.00	NA
EMAMEG00000000381	0.00	0.00	0.00	9.59	0.00	Met
EMAMEG00000000391	640.61	17639.90	14.00	76.73	0.00	Asp
GB40003	0.00	0.00	6.00	0.00	0.00	NA
GB40008	0.00	0.00	107.00	0.00	0.00	NA
GB40009	0.00	0.00	1616.00	0.00	0.00	NA
GB40010	0.00	0.00	1058.00	0.00	0.00	NA
GB40013	0.00	0.00	4.00	0.00	0.00	NA
GB40014	0.00	0.00	5.00	0.00	0.00	NA
GB40018	0.00	0.00	11.00	0.00	0.00	NA
GB40020	0.00	0.00	22.00	0.00	0.00	NA
GB40021	0.00	0.00	2042.00	0.00	0.00	NA
GB40028	0.00	0.00	2042.00	0.00	0.00	NA
GB40030	0.00	0.00	22.00	0.00	0.00	NA
GB40031	0.00	0.00	12.00	0.00	0.00	NA
GB40033	0.00	0.00	43.00	0.00	0.00	NA
GB40061	0.00	0.00	5.00	0.00	0.00	NA
GB40063	0.00	0.00	16.00	0.00	0.00	NA
GB40066	0.00	0.00	2.00	0.00	0.00	NA
GB40069	0.00	0.00	19.00	0.00	0.00	NA
GB40072	0.00	0.00	5.00	0.00	0.00	NA
GB40073	0.00	0.00	10.00	0.00	0.00	NA
GB40074	0.00	843.52	1.00	0.00	0.00	NA
GB40075	0.00	0.00	19.00	0.00	0.00	NA
GB40077	0.00	0.00	10.00	0.00	0.00	NA
GB40080	0.00	0.00	1.00	0.00	0.00	NA
GB40083	0.00	0.00	235.00	0.00	1.41	NA
GB40084	0.00	0.00	95.00	0.00	0.00	NA
GB40089	0.00	0.00	258.00	0.00	0.00	NA
GB40090	0.00	0.00	13.00	0.00	0.00	NA
GB40091	0.00	0.00	95.00	4.80	0.00	NA
GB40100	0.00	0.00	100.00	0.00	0.00	NA
GB40101	0.00	0.00	3.00	0.00	0.00	NA
GB40102	0.00	0.00	4.00	0.00	0.00	NA
GB40106	0.00	0.00	6.00	0.00	0.00	NA
GB40109	0.00	192.71	17.00	0.00	0.00	NA
GB40110	130.29	0.00	0.00	0.00	0.00	NA
GB40112	0.00	0.00	148.00	0.00	0.00	NA
GB40114	0.00	0.00	0.00	9.59	0.00	NA
GB40124	0.00	0.00	124.00	4.80	0.00	NA
GB40126	0.00	0.00	17.00	0.00	0.00	NA
GB40134	0.00	0.00	28.00	0.00	0.00	NA
GB40139	0.00	0.00	33.00	0.00	0.00	NA
GB40140	0.00	0.00	274.00	0.00	0.00	NA
GB40141	0.00	0.00	164.00	0.00	0.00	NA
GB40144	0.00	0.00	8.00	0.00	0.00	NA
GB40145	0.00	0.00	42.00	0.00	0.00	NA
GB40146	0.00	0.00	5.00	0.00	0.00	NA
GB40150	0.00	0.00	31.00	0.00	0.00	NA
GB40151	0.00	0.00	5.00	0.00	0.00	NA
GB40154	0.00	0.00	5.00	0.00	0.00	NA
GB40155	0.00	0.00	14.00	0.00	0.00	NA
GB40157	0.00	0.00	4.00	0.00	0.00	NA
GB40159	0.00	0.00	9.00	0.00	0.00	NA
GB40162	0.00	0.00	28.00	0.00	0.00	NA
GB40164	0.00	0.00	1.00	0.00	0.00	NA
GB40165	0.00	0.00	11.00	0.00	0.00	NA
GB40205	0.00	0.00	19.00	0.00	0.00	NA
GB40206	0.00	0.00	121.00	0.00	0.00	NA
GB40211	0.00	0.00	257.00	0.00	0.00	NA
GB40222	0.00	0.00	14.00	0.00	0.00	NA
GB40230	0.00	0.00	72.00	0.00	0.00	NA
GB40231	0.00	0.00	260.00	0.00	0.00	NA
GB40237	0.00	0.00	62.00	0.00	0.00	NA
GB40238	0.00	0.00	16.00	0.00	0.00	NA
GB40240	0.00	0.00	5204.00	0.00	0.00	NA
GB40261	0.00	0.00	4.00	0.00	0.00	NA
GB40263	0.00	0.00	19.00	0.00	0.00	NA
GB40264	0.00	0.00	10.00	0.00	0.00	NA
GB40269	0.00	0.00	14.00	0.00	0.00	NA
GB40270	0.00	0.00	6.00	0.00	0.00	NA
GB40274	0.00	0.00	1.00	0.00	0.00	NA
GB40293	0.00	0.00	14.00	0.00	0.00	NA
GB40297	0.00	0.00	11.00	0.00	0.00	NA
GB40301	0.00	0.00	180.00	0.00	0.00	NA
GB40302	0.00	0.00	12.00	0.00	0.00	NA
GB40304	0.00	0.00	2.00	0.00	0.00	NA
GB40305	0.00	0.00	28.00	0.00	0.00	NA
GB40309	0.00	0.00	3.00	0.00	0.00	NA
GB40310	0.00	0.00	9.00	0.00	0.00	NA
GB40311	0.00	0.00	36.00	0.00	0.00	NA
GB40312	0.00	0.00	643.00	0.00	0.00	NA
GB40313	0.00	0.00	336.00	0.00	0.00	NA
GB40316	0.00	0.00	66.00	0.00	0.00	NA
GB40333	0.00	0.00	10.00	0.00	0.00	NA
GB40335	0.00	0.00	1.00	0.00	0.00	NA
GB40339	0.00	0.00	10.00	0.00	0.00	NA
GB40341	0.00	0.00	11.00	0.00	0.00	NA
GB40342	0.00	0.00	68.00	0.00	0.00	NA
GB40344	0.00	0.00	1.00	0.00	0.00	NA
GB40346	0.00	0.00	30.00	0.00	0.00	NA
GB40348	0.00	0.00	487.00	0.00	0.00	NA
GB40351	0.00	0.00	12.00	0.00	0.00	NA
GB40355	0.00	0.00	1.00	0.00	0.00	NA
GB40356	0.00	0.00	1.00	0.00	0.00	NA
GB40358	0.00	0.00	10.00	0.00	0.00	NA
GB40360	0.00	0.00	36.00	0.00	0.00	NA
GB40361	0.00	0.00	1.00	0.00	0.00	NA
GB40363	0.00	0.00	52.00	0.00	0.00	NA
GB40378	0.00	0.00	4.00	0.00	0.00	NA
GB40384	0.00	0.00	57.00	0.00	0.00	NA
GB40385	0.00	0.00	434.00	0.00	0.00	NA
GB40386	0.00	0.00	794.00	0.00	0.00	NA
GB40387	0.00	0.00	5.00	0.00	0.00	NA
GB40388	0.00	0.00	9.00	0.00	0.00	NA
GB40389	0.00	0.00	324.00	0.00	0.00	NA
GB40391	0.00	0.00	25.00	0.00	0.00	NA
GB40392	0.00	0.00	4.00	0.00	0.00	NA
GB40393	0.00	0.00	4.00	0.00	0.00	NA
GB40395	0.00	0.00	4.00	0.00	0.00	NA
GB40397	0.00	0.00	15.00	0.00	0.00	NA
GB40398	0.00	0.00	28.00	0.00	0.00	NA
GB40400	0.00	0.00	79.00	0.00	0.00	NA
GB40401	0.00	0.00	34.00	0.00	0.00	NA
GB40403	0.00	0.00	30.00	0.00	0.00	NA
GB40410	0.00	0.00	53.00	0.00	0.00	NA
GB40411	0.00	0.00	57.00	0.00	0.00	NA
GB40412	0.00	0.00	28.00	0.00	0.00	NA
GB40415	0.00	0.00	5.00	0.00	0.00	NA
GB40416	0.00	0.00	5.00	0.00	0.00	NA
GB40417	0.00	0.00	6.00	0.00	0.00	NA
GB40420	0.00	0.00	13.00	0.00	0.00	NA
GB40421	0.00	0.00	18.00	0.00	0.00	NA
GB40422	0.00	0.00	4.00	0.00	0.00	NA
GB40424	0.00	0.00	397.00	0.00	0.00	NA
GB40427	0.00	0.00	8.00	0.00	0.00	NA
GB40428	0.00	0.00	6.00	0.00	0.00	NA
GB40432	0.00	0.00	8.00	0.00	0.00	NA
GB40435	0.00	600.13	0.00	0.00	0.00	NA
GB40440	0.00	0.00	55.00	0.00	0.00	NA
GB40441	0.00	0.00	15.00	0.00	0.00	NA
GB40442	0.00	0.00	30.00	0.00	0.00	NA
GB40444	0.00	0.00	1.00	0.00	0.00	NA
GB40445	0.00	0.00	108.00	0.00	0.00	NA
GB40448	0.00	0.00	109.00	0.00	0.00	NA
GB40449	0.00	0.00	7.00	0.00	0.00	NA
GB40450	0.00	0.00	3.00	0.00	0.00	NA
GB40451	0.00	0.00	96.00	0.00	0.00	NA
GB40453	0.00	0.00	1.00	0.00	0.00	NA
GB40454	0.00	0.00	4.00	0.00	0.00	NA
GB40456	0.00	0.00	10.00	0.00	0.00	NA
GB40459	0.00	0.00	6.00	0.00	0.00	NA
GB40460	0.00	0.00	176.00	0.00	0.00	NA
GB40461	0.00	0.00	605.00	0.00	0.00	NA
GB40462	0.00	0.00	20.00	0.00	0.00	NA
GB40463	0.00	0.00	14.00	0.00	0.00	NA
GB40464	0.00	0.00	2.00	0.00	0.00	NA
GB40466	0.00	0.00	39.00	0.00	0.00	NA
GB40467	0.00	0.00	4.00	0.00	0.00	NA
GB40468	0.00	0.00	5.00	0.00	0.00	NA
GB40471	0.00	0.00	1.00	0.00	0.00	NA
GB40483	0.00	0.00	4.00	0.00	0.00	NA
GB40490	0.00	0.00	1.00	0.00	0.00	NA
GB40491	0.00	0.00	35.00	0.00	0.00	NA
GB40492	0.00	0.00	14.00	0.00	0.00	NA
GB40495	0.00	0.00	8.00	0.00	0.00	NA
GB40503	0.00	0.00	28.00	0.00	0.00	NA
GB40504	0.00	0.00	164.00	0.00	0.00	NA
GB40506	0.00	0.00	179.00	0.00	0.00	NA
GB40508	0.00	0.00	9.00	0.00	0.00	NA
GB40510	0.00	0.00	70.00	0.00	0.00	NA
GB40511	0.00	0.00	5.00	0.00	0.00	NA
GB40513	0.00	0.00	1081.00	9.59	0.00	NA
GB40514	0.00	0.00	3.00	0.00	0.00	NA
GB40520	130.29	0.00	18.00	4.80	0.00	NA
GB40521	0.00	0.00	18.00	0.00	0.00	NA
GB40522	0.00	0.00	3.00	0.00	0.00	NA
GB40524	0.00	0.00	1.00	0.00	0.00	NA
GB40531	0.00	0.00	14.00	0.00	0.00	NA
GB40535	0.00	0.00	50.00	0.00	0.00	NA
GB40538	0.00	0.00	1.00	0.00	0.00	NA
GB40543	0.00	0.00	39.00	0.00	0.00	NA
GB40544	0.00	0.00	5.00	0.00	0.00	NA
GB40545	0.00	0.00	20.00	0.00	0.00	NA
GB40548	0.00	0.00	1.00	0.00	0.00	NA
GB40552	0.00	0.00	6.00	0.00	0.00	NA
GB40554	0.00	836.18	29.00	0.00	0.00	NA
GB40555	0.00	0.00	13.00	0.00	0.00	NA
GB40556	0.00	0.00	45.00	0.00	0.00	NA
GB40559	0.00	0.00	1.00	0.00	0.00	NA
GB40560	0.00	0.00	75.00	0.00	0.00	NA
GB40565	0.00	0.00	33.00	0.00	0.00	NA
GB40566	0.00	0.00	10.00	0.00	0.00	NA
GB40572	0.00	0.00	17.00	0.00	0.00	NA
GB40573	0.00	0.00	8.00	0.00	0.00	NA
GB40574	0.00	0.00	166.00	0.00	0.00	NA
GB40577	0.00	0.00	17.00	0.00	0.00	NA
GB40578	0.00	0.00	17.00	0.00	0.00	NA
GB40579	0.00	0.00	6.00	0.00	0.00	NA
GB40591	0.00	0.00	8.00	0.00	0.00	NA
GB40592	0.00	0.00	8.00	0.00	0.00	NA
GB40593	0.00	0.00	5.00	0.00	0.00	NA
GB40594	0.00	0.00	20.00	0.00	0.00	NA
GB40598	492.22	0.00	0.00	0.00	0.00	NA
GB40602	0.00	558.12	11.00	0.00	0.00	NA
GB40624	0.00	0.00	72.00	0.00	0.00	NA
GB40625	0.00	0.00	88.00	0.00	0.00	NA
GB40626	0.00	0.00	24.00	0.00	0.00	NA
GB40627	760.05	0.00	0.00	0.00	0.00	NA
GB40634	0.00	0.00	38.00	0.00	0.00	NA
GB40638	0.00	0.00	72.00	0.00	0.00	NA
GB40641	0.00	0.00	329.00	446.01	0.00	NA
GB40643	0.00	0.00	2.00	0.00	0.00	NA
GB40645	0.00	0.00	18.00	0.00	0.00	NA
GB40648	0.00	0.00	411.00	0.00	0.00	NA
GB40652	0.00	0.00	20.00	0.00	0.00	NA
GB40653	0.00	0.00	50.00	0.00	0.00	NA
GB40656	0.00	0.00	22.00	0.00	0.00	NA
GB40657	0.00	0.00	261.00	0.00	0.00	NA
GB40670	0.00	0.00	228.00	0.00	0.00	NA
GB40671	0.00	0.00	210.00	0.00	0.00	NA
GB40672	0.00	0.00	2.00	0.00	0.00	NA
GB40673	0.00	0.00	7.00	0.00	0.00	NA
GB40677	0.00	0.00	26.00	0.00	0.00	NA
GB40678	0.00	0.00	11.00	0.00	0.00	NA
GB40679	0.00	0.00	421.00	0.00	0.00	NA
GB40680	0.00	0.00	1.00	0.00	0.00	NA
GB40686	0.00	0.00	40.00	0.00	0.00	NA
GB40690	0.00	0.00	62.00	0.00	0.00	NA
GB40694	0.00	0.00	16.00	0.00	0.00	NA
GB40700	0.00	0.00	483.00	0.00	0.00	NA
GB40701	0.00	0.00	8.00	0.00	0.00	NA
GB40704	0.00	0.00	16.00	0.00	0.00	NA
GB40705	0.00	0.00	18.00	0.00	0.00	NA
GB40706	0.00	0.00	56.00	0.00	0.00	NA
GB40708	0.00	0.00	7.00	0.00	1.41	NA
GB40711	0.00	0.00	156.00	0.00	0.00	NA
GB40712	0.00	0.00	3.00	0.00	0.00	NA
GB40713	0.00	0.00	30.00	0.00	0.00	NA
GB40714	0.00	0.00	165.00	0.00	0.00	NA
GB40715	0.00	0.00	7.00	0.00	0.00	NA
GB40716	0.00	0.00	27.00	0.00	0.00	NA
GB40719	0.00	0.00	2.00	0.00	0.00	NA
GB40723	0.00	0.00	76.00	0.00	0.00	NA
GB40727	0.00	0.00	47.00	0.00	0.00	NA
GB40728	0.00	0.00	2.00	0.00	0.00	NA
GB40730	0.00	0.00	6.00	0.00	0.00	NA
GB40731	0.00	0.00	2.00	0.00	0.00	NA
GB40733	0.00	0.00	48.00	0.00	0.00	NA
GB40740	0.00	0.00	3.00	0.00	0.00	NA
GB40744	0.00	0.00	32.00	0.00	0.00	NA
GB40747	0.00	0.00	33.00	0.00	0.00	NA
GB40748	0.00	0.00	1.00	0.00	0.00	NA
GB40751	0.00	0.00	4.00	0.00	0.00	NA
GB40758	522.99	0.00	0.00	0.00	0.00	NA
GB40759	0.00	0.00	278.00	0.00	0.00	NA
GB40761	0.00	0.00	12.00	0.00	0.00	NA
GB40764	0.00	0.00	43.00	0.00	0.00	NA
GB40765	0.00	0.00	162.00	0.00	0.00	NA
GB40773	0.00	0.00	28.00	0.00	0.00	NA
GB40775	0.00	0.00	41.00	0.00	0.00	NA
GB40777	0.00	0.00	127.00	0.00	0.00	NA
GB40778	0.00	0.00	7.00	0.00	0.00	NA
GB40779	0.00	0.00	19.00	0.00	0.00	NA
GB40781	0.00	0.00	5.00	0.00	0.00	NA
GB40782	0.00	0.00	51.00	0.00	0.00	NA
GB40794	0.00	0.00	9.00	0.00	0.00	NA
GB40797	0.00	0.00	65.00	0.00	0.00	NA
GB40800	0.00	0.00	5.00	0.00	0.00	NA
GB40802	0.00	0.00	12.00	0.00	0.00	NA
GB40803	0.00	0.00	1.00	0.00	0.00	NA
GB40804	0.00	0.00	26.00	0.00	0.00	NA
GB40807	0.00	0.00	22.00	0.00	0.00	NA
GB40811	0.00	0.00	22.00	0.00	0.00	NA
GB40815	0.00	0.00	46.00	0.00	0.00	NA
GB40816	0.00	0.00	11.00	0.00	0.00	NA
GB40818	0.00	0.00	1.00	0.00	0.00	NA
GB40823	0.00	0.00	3.00	0.00	0.00	NA
GB40824	0.00	0.00	30.00	0.00	0.00	NA
GB40831	296.78	0.00	0.00	0.00	0.00	NA
GB40833	0.00	0.00	25.00	0.00	0.00	NA
GB40837	0.00	0.00	8.00	0.00	0.00	NA
GB40838	0.00	0.00	86.00	0.00	0.00	NA
GB40857	0.00	0.00	11.00	0.00	0.00	NA
GB40858	0.00	0.00	1.00	0.00	0.00	NA
GB40861	0.00	0.00	6.00	0.00	0.00	NA
GB40863	0.00	0.00	16.00	0.00	0.00	NA
GB40864	0.00	0.00	101.00	0.00	0.00	NA
GB40865	0.00	0.00	1109.00	0.00	0.00	NA
GB40866	0.00	0.00	0.00	0.00	16.97	NA
GB40868	0.00	0.00	73.00	0.00	0.00	NA
GB40871	0.00	0.00	6.00	0.00	0.00	NA
GB40904	0.00	0.00	4.00	0.00	0.00	NA
GB40906	0.00	0.00	3.00	0.00	0.00	NA
GB40915	0.00	0.00	44.00	0.00	0.00	NA
GB40917	0.00	0.00	7.00	0.00	0.00	NA
GB40920	0.00	0.00	8.00	0.00	0.00	NA
GB40923	0.00	0.00	6.00	0.00	0.00	NA
GB40929	0.00	0.00	61.00	0.00	0.00	NA
GB40932	0.00	0.00	3.00	0.00	0.00	NA
GB40933	0.00	0.00	14.00	0.00	0.00	NA
GB40938	0.00	0.00	10.00	0.00	0.00	NA
GB40939	0.00	0.00	151.00	0.00	0.00	NA
GB40944	0.00	0.00	87.00	0.00	0.00	NA
GB40945	0.00	0.00	5.00	0.00	0.00	NA
GB40946	0.00	0.00	34.00	0.00	0.00	NA
GB40950	0.00	0.00	73.00	0.00	0.00	NA
GB40955	0.00	0.00	4.00	0.00	0.00	NA
GB40960	0.00	0.00	1.00	0.00	0.00	NA
GB40961	0.00	0.00	8.00	0.00	0.00	NA
GB40968	0.00	0.00	9.00	0.00	0.00	NA
GB40969	0.00	0.00	9.00	0.00	0.00	NA
GB40971	253.35	0.00	0.00	0.00	0.00	NA
GB40975	0.00	0.00	3.00	0.00	0.00	NA
GB40978	0.00	0.00	50.00	0.00	0.00	NA
GB40979	0.00	16.00	0.00	0.00	0.00	NA
GB40980	0.00	0.00	3.00	0.00	0.00	NA
GB40983	0.00	0.00	75.00	0.00	0.00	NA
GB40984	0.00	0.00	6.00	0.00	0.00	NA
GB40993	0.00	0.00	1.00	0.00	0.00	NA
GB40998	0.00	715.49	0.00	0.00	0.00	NA
GB41000	0.00	0.00	18.00	0.00	0.00	NA
GB41002	0.00	0.00	20.00	0.00	0.00	NA
GB41003	0.00	2902.31	45.00	0.00	0.00	NA
GB41011	0.00	0.00	6.00	0.00	0.00	NA
GB41024	0.00	0.00	27.00	0.00	0.00	NA
GB41027	0.00	0.00	40.00	0.00	0.00	NA
GB41028	0.00	0.00	125.00	0.00	0.00	NA
GB41030	0.00	0.00	25.00	0.00	0.00	NA
GB41031	0.00	0.00	51.00	0.00	0.00	NA
GB41034	0.00	0.00	1.00	0.00	0.00	NA
GB41035	0.00	0.00	2.00	0.00	0.00	NA
GB41036	0.00	0.00	42.00	0.00	0.00	NA
GB41037	0.00	0.00	36.00	0.00	0.00	NA
GB41038	0.00	0.00	13.00	0.00	0.00	NA
GB41039	0.00	0.00	78.00	0.00	0.00	NA
GB41042	0.00	0.00	38.00	0.00	0.00	NA
GB41043	0.00	0.00	125.00	0.00	0.00	NA
GB41044	0.00	0.00	38.00	0.00	0.00	NA
GB41049	0.00	0.00	14.00	0.00	0.00	NA
GB41058	298.59	644.14	30.00	0.00	0.00	NA
GB41061	0.00	0.00	6.00	0.00	0.00	NA
GB41063	0.00	0.00	191.00	0.00	0.00	NA
GB41065	0.00	0.00	23.00	19.18	0.00	NA
GB41067	0.00	0.00	13.00	0.00	0.00	NA
GB41071	0.00	0.00	1.00	0.00	0.00	NA
GB41075	0.00	0.00	12.00	0.00	0.00	NA
GB41078	0.00	0.00	25.00	0.00	0.00	NA
GB41083	0.00	0.00	28.00	0.00	0.00	NA
GB41085	0.00	0.00	27.00	0.00	0.00	NA
GB41094	0.00	0.00	18.00	0.00	179.61	NA
GB41096	0.00	0.00	6.00	0.00	179.61	NA
GB41115	0.00	0.00	2.00	0.00	0.00	NA
GB41120	0.00	0.00	3.00	0.00	0.00	NA
GB41129	0.00	0.00	31.00	0.00	0.00	NA
GB41131	0.00	0.00	19.00	0.00	0.00	NA
GB41134	0.00	0.00	24.00	0.00	0.00	NA
GB41138	0.00	0.00	60.00	0.00	0.00	NA
GB41139	0.00	0.00	15.00	0.00	0.00	NA
GB41142	0.00	0.00	14.00	0.00	0.00	NA
GB41146	0.00	0.00	64.00	0.00	0.00	NA
GB41147	0.00	0.00	45.00	0.00	0.00	NA
GB41151	0.00	0.00	2.00	0.00	0.00	NA
GB41152	0.00	0.00	87.00	0.00	0.00	NA
GB41154	0.00	0.00	27.00	0.00	0.00	NA
GB41156	0.00	0.00	7.00	0.00	0.00	NA
GB41157	0.00	0.00	9.00	0.00	0.00	NA
GB41159	0.00	0.00	251.00	0.00	0.00	NA
GB41160	0.00	0.00	6.00	0.00	0.00	NA
GB41164	0.00	0.00	13.00	0.00	0.00	NA
GB41167	0.00	0.00	10.00	0.00	0.00	NA
GB41169	0.00	0.00	47.00	0.00	0.00	NA
GB41174	0.00	0.00	249.00	0.00	0.00	NA
GB41175	0.00	0.00	23.00	0.00	0.00	NA
GB41177	0.00	0.00	9.00	0.00	0.00	NA
GB41181	0.00	0.00	35.00	0.00	0.00	NA
GB41182	0.00	0.00	9.00	0.00	0.00	NA
GB41183	0.00	0.00	24.00	0.00	0.00	NA
GB41188	0.00	0.00	4.00	0.00	0.00	NA
GB41191	0.00	0.00	3.00	0.00	0.00	NA
GB41193	0.00	0.00	18.00	0.00	0.00	NA
GB41196	0.00	0.00	182.00	0.00	0.00	NA
GB41203	0.00	0.00	15.00	0.00	0.00	NA
GB41212	0.00	0.00	16.00	0.00	0.00	NA
GB41213	0.00	0.00	12.00	0.00	0.00	NA
GB41214	0.00	0.00	6.00	0.00	0.00	NA
GB41215	0.00	0.00	22.00	0.00	0.00	NA
GB41217	0.00	0.00	7.00	0.00	0.00	NA
GB41219	0.00	0.00	14.00	0.00	0.00	NA
GB41220	0.00	0.00	25.00	0.00	0.00	NA
GB41222	0.00	0.00	1.00	0.00	0.00	NA
GB41223	0.00	0.00	4.00	0.00	0.00	NA
GB41225	0.00	0.00	19.00	0.00	0.00	NA
GB41230	0.00	0.00	8.00	0.00	0.00	NA
GB41233	0.00	0.00	6.00	0.00	0.00	NA
GB41240	0.00	0.00	30.00	0.00	0.00	NA
GB41243	0.00	0.00	6.00	0.00	0.00	NA
GB41250	39.81	0.00	62.00	0.00	0.00	NA
GB41252	0.00	0.00	5.00	0.00	0.00	NA
GB41257	0.00	0.00	53.00	0.00	0.00	NA
GB41262	0.00	0.00	16.00	0.00	0.00	NA
GB41265	0.00	0.00	10.00	0.00	0.00	NA
GB41266	0.00	0.00	6.00	0.00	0.00	NA
GB41269	0.00	0.00	4.00	0.00	0.00	NA
GB41270	0.00	0.00	247.00	0.00	0.00	NA
GB41280	0.00	0.00	257.00	0.00	0.00	NA
GB41281	0.00	0.00	11.00	0.00	0.00	NA
GB41282	0.00	0.00	23.00	0.00	0.00	NA
GB41283	0.00	0.00	24.00	0.00	0.00	NA
GB41287	0.00	0.00	2.00	0.00	0.00	NA
GB41289	0.00	0.00	2.00	0.00	0.00	NA
GB41290	0.00	0.00	15.00	0.00	0.00	NA
GB41291	0.00	0.00	67.00	0.00	0.00	NA
GB41293	0.00	0.00	8.00	0.00	0.00	NA
GB41297	0.00	0.00	9.00	0.00	0.00	NA
GB41304	0.00	0.00	24.00	0.00	0.00	NA
GB41305	0.00	0.00	7.00	0.00	0.00	NA
GB41306	0.00	0.00	6231.00	0.00	0.00	NA
GB41307	0.00	0.00	76.00	0.00	0.00	NA
GB41308	0.00	0.00	2471.00	0.00	0.00	NA
GB41309	0.00	0.00	76.00	0.00	0.00	NA
GB41310	0.00	0.00	8288.00	0.00	0.00	NA
GB41312	0.00	0.00	88.00	0.00	0.00	NA
GB41313	0.00	0.00	8.00	0.00	0.00	NA
GB41331	0.00	0.00	4.00	0.00	0.00	NA
GB41332	0.00	0.00	6297.00	0.00	0.00	NA
GB41334	0.00	0.00	24.00	0.00	0.00	NA
GB41338	0.00	0.00	4.00	0.00	0.00	NA
GB41339	0.00	0.00	4.00	0.00	0.00	NA
GB41340	0.00	0.00	5.00	0.00	0.00	NA
GB41341	0.00	0.00	12.00	0.00	0.00	NA
GB41343	0.00	0.00	16.00	0.00	0.00	NA
GB41347	0.00	0.00	12.00	0.00	0.00	NA
GB41352	0.00	0.00	11.00	0.00	0.00	NA
GB41356	0.00	0.00	1.00	0.00	0.00	NA
GB41366	32.57	0.00	18.00	0.00	0.00	NA
GB41367	0.00	0.00	8.00	0.00	0.00	NA
GB41368	0.00	0.00	67.00	0.00	0.00	NA
GB41374	0.00	0.00	1.00	0.00	0.00	NA
GB41376	0.00	713.16	3.00	0.00	0.00	NA
GB41377	0.00	0.00	38.00	0.00	0.00	NA
GB41378	0.00	0.00	127.00	0.00	0.00	NA
GB41387	0.00	0.00	6.00	0.00	0.00	NA
GB41390	0.00	0.00	2.00	0.00	0.00	NA
GB41403	0.00	0.00	245.00	177.45	671.75	NA
GB41405	0.00	0.00	245.00	177.45	671.75	NA
GB41413	0.00	0.00	3.00	0.00	0.00	NA
GB41415	0.00	21.34	16.00	0.00	0.00	NA
GB41417	0.00	0.00	8.00	0.00	0.00	NA
GB41418	0.00	0.00	14.00	0.00	0.00	NA
GB41419	0.00	0.00	11.00	0.00	0.00	NA
GB41421	0.00	0.00	4.00	0.00	0.00	NA
GB41422	0.00	0.00	22.00	0.00	0.00	NA
GB41425	0.00	0.00	2.00	0.00	0.00	NA
GB41430	0.00	0.00	10.00	0.00	0.00	NA
GB41438	0.00	0.00	7.00	0.00	0.00	NA
GB41439	0.00	0.00	3.00	0.00	0.00	NA
GB41440	0.00	0.00	5.00	0.00	0.00	NA
GB41441	325.74	0.00	48.00	0.00	0.00	NA
GB41443	0.00	0.00	13.00	0.00	0.00	NA
GB41444	0.00	0.00	94.00	0.00	0.00	NA
GB41446	0.00	0.00	22.00	0.00	0.00	NA
GB41448	0.00	0.00	127.00	0.00	0.00	NA
GB41454	0.00	0.00	28.00	0.00	0.00	NA
GB41462	0.00	0.00	6.00	0.00	0.00	NA
GB41465	0.00	0.00	84.00	0.00	0.00	NA
GB41467	0.00	0.00	17.00	0.00	0.00	NA
GB41469	0.00	0.00	13.00	0.00	0.00	NA
GB41470	0.00	0.00	4.00	0.00	0.00	NA
GB41471	258.78	0.00	141.00	0.00	0.00	NA
GB41472	0.00	0.00	5.00	0.00	0.00	NA
GB41474	0.00	0.00	4.00	0.00	0.00	NA
GB41486	0.00	0.00	43.00	0.00	0.00	NA
GB41487	0.00	0.00	36.00	0.00	0.00	NA
GB41488	0.00	0.00	26.00	0.00	0.00	NA
GB41489	0.00	0.00	12.00	0.00	0.00	NA
GB41490	0.00	0.00	93.00	0.00	0.00	NA
GB41491	0.00	0.00	14.00	0.00	0.00	NA
GB41494	0.00	0.00	31.00	0.00	0.00	NA
GB41495	0.00	0.00	98.00	0.00	0.00	NA
GB41497	0.00	0.00	2.00	0.00	0.00	NA
GB41499	0.00	0.00	4.00	0.00	0.00	NA
GB41505	0.00	0.00	2.00	0.00	0.00	NA
GB41510	0.00	0.00	22.00	0.00	0.00	NA
GB41511	0.00	0.00	5.00	0.00	0.00	NA
GB41512	0.00	0.00	8.00	0.00	0.00	NA
GB41513	0.00	0.00	31.00	0.00	2.83	NA
GB41516	0.00	0.00	20.00	0.00	0.00	NA
GB41517	0.00	0.00	1.00	0.00	0.00	NA
GB41521	0.00	0.00	67.00	0.00	0.00	NA
GB41523	0.00	21.34	38.00	0.00	0.00	NA
GB41542	0.00	0.00	40.00	9.59	0.00	NA
GB41547	0.00	0.00	8.00	0.00	0.00	NA
GB41569	0.00	0.00	5.00	0.00	0.00	NA
GB41598	0.00	0.00	6.00	0.00	0.00	NA
GB41599	0.00	0.00	3.00	0.00	0.00	NA
GB41601	0.00	0.00	4.00	0.00	0.00	NA
GB41602	0.00	0.00	163.00	0.00	0.00	NA
GB41603	0.00	0.00	17.00	0.00	0.00	NA
GB41604	0.00	0.00	5.00	0.00	0.00	NA
GB41606	0.00	0.00	6.00	0.00	0.00	NA
GB41609	0.00	0.00	130.00	0.00	0.00	NA
GB41617	276.88	0.00	12.00	0.00	0.00	NA
GB41625	0.00	0.00	1.00	0.00	0.00	NA
GB41626	0.00	0.00	2.00	0.00	0.00	NA
GB41627	0.00	0.00	21.00	0.00	0.00	NA
GB41629	0.00	0.00	5.00	0.00	0.00	NA
GB41632	0.00	0.00	18.00	0.00	0.00	NA
GB41634	0.00	0.00	49.00	0.00	0.00	NA
GB41639	0.00	0.00	3.00	0.00	0.00	NA
GB41642	0.00	0.00	8.00	0.00	0.00	NA
GB41645	0.00	0.00	24.00	0.00	0.00	NA
GB41646	0.00	0.00	22.00	0.00	0.00	NA
GB41649	0.00	0.00	56.00	0.00	0.00	NA
GB41651	0.00	0.00	31.00	0.00	0.00	NA
GB41653	0.00	0.00	12.00	0.00	0.00	NA
GB41654	0.00	0.00	16.00	0.00	0.00	NA
GB41656	0.00	0.00	2.00	0.00	0.00	NA
GB41659	0.00	0.00	9.00	0.00	0.00	NA
GB41660	0.00	0.00	1.00	0.00	0.00	NA
GB41662	0.00	0.00	70.00	0.00	0.00	NA
GB41663	0.00	0.00	92.00	0.00	0.00	NA
GB41664	0.00	0.00	18.00	0.00	0.00	NA
GB41665	0.00	0.00	8.00	0.00	0.00	NA
GB41667	0.00	0.00	56.00	0.00	0.00	NA
GB41668	0.00	0.00	52.00	0.00	0.00	NA
GB41671	0.00	0.00	61.00	0.00	0.00	NA
GB41677	0.00	0.00	25.00	0.00	0.00	NA
GB41678	0.00	0.00	4.00	0.00	0.00	NA
GB41680	0.00	0.00	30.00	0.00	0.00	NA
GB41681	0.00	0.00	44.00	0.00	0.00	NA
GB41688	0.00	0.00	16.00	0.00	0.00	NA
GB41689	0.00	0.00	18.00	0.00	0.00	NA
GB41691	0.00	0.00	21.00	0.00	0.00	NA
GB41693	0.00	0.00	5.00	0.00	0.00	NA
GB41697	0.00	0.00	52.00	0.00	0.00	NA
GB41701	0.00	0.00	95.00	0.00	0.00	NA
GB41702	0.00	0.00	12.00	0.00	0.00	NA
GB41703	0.00	0.00	148.00	0.00	0.00	NA
GB41704	0.00	0.00	41.00	0.00	0.00	NA
GB41707	0.00	93.35	0.00	0.00	0.00	NA
GB41713	0.00	0.00	53.00	0.00	0.00	NA
GB41714	0.00	0.00	3.00	0.00	0.00	NA
GB41716	0.00	0.00	4.00	0.00	0.00	NA
GB41718	0.00	0.00	21.00	0.00	0.00	NA
GB41719	0.00	0.00	59.00	0.00	0.00	NA
GB41724	0.00	0.00	1.00	0.00	0.00	NA
GB41725	0.00	0.00	4.00	0.00	0.00	NA
GB41726	0.00	0.00	20.00	0.00	0.00	NA
GB41728	0.00	0.00	4.00	0.00	0.00	NA
GB41731	0.00	1166.26	37.00	0.00	0.00	NA
GB41734	0.00	0.00	74.00	0.00	0.00	NA
GB41737	0.00	0.00	13.00	0.00	0.00	NA
GB41740	0.00	0.00	3.00	0.00	0.00	NA
GB41744	0.00	0.00	3.00	0.00	0.00	NA
GB41745	0.00	0.00	20.00	0.00	0.00	NA
GB41746	0.00	0.00	31.00	0.00	0.00	NA
GB41751	0.00	0.00	4.00	0.00	0.00	NA
GB41755	0.00	0.00	17.00	0.00	0.00	NA
GB41756	0.00	0.00	6.00	0.00	0.00	NA
GB41758	0.00	0.00	51.00	0.00	0.00	NA
GB41762	0.00	0.00	32.00	0.00	0.00	NA
GB41764	0.00	0.00	20.00	0.00	0.00	NA
GB41765	0.00	0.00	6.00	0.00	0.00	NA
GB41766	0.00	0.00	5.00	0.00	0.00	NA
GB41767	0.00	0.00	23.00	0.00	0.00	NA
GB41768	0.00	0.00	15.00	0.00	0.00	NA
GB41769	0.00	0.00	28.00	0.00	0.00	NA
GB41770	0.00	0.00	253.00	0.00	0.00	NA
GB41771	0.00	0.00	126.00	0.00	0.00	NA
GB41773	0.00	0.00	25.00	0.00	0.00	NA
GB41775	0.00	0.00	126.00	0.00	0.00	NA
GB41777	0.00	0.00	9.00	0.00	0.00	NA
GB41778	0.00	0.00	61.00	0.00	0.00	NA
GB41779	0.00	0.00	42.00	0.00	0.00	NA
GB41780	0.00	0.00	130.00	0.00	0.00	NA
GB41781	0.00	0.00	8.00	0.00	0.00	NA
GB41782	0.00	0.00	161.00	0.00	0.00	NA
GB41783	0.00	0.00	9.00	0.00	0.00	NA
GB41786	0.00	0.00	9.00	0.00	0.00	NA
GB41794	0.00	0.00	182.00	0.00	0.00	NA
GB41795	0.00	0.00	381.00	0.00	0.00	NA
GB41801	0.00	0.00	9.00	0.00	0.00	NA
GB41803	0.00	0.00	20.00	0.00	0.00	NA
GB41804	0.00	0.00	95.00	0.00	0.00	NA
GB41808	0.00	0.00	15.00	0.00	0.00	NA
GB41809	0.00	0.00	10.00	0.00	0.00	NA
GB41810	0.00	0.00	0.00	0.00	2.83	NA
GB41811	0.00	0.00	108.00	9.59	0.00	NA
GB41812	0.00	0.00	31.00	0.00	0.00	NA
GB41816	0.00	0.00	4.00	14.39	0.00	NA
GB41818	0.00	0.00	109.00	0.00	0.00	NA
GB41821	0.00	0.00	26.00	0.00	0.00	NA
GB41825	0.00	0.00	151.00	0.00	0.00	NA
GB41826	0.00	0.00	3.00	0.00	0.00	NA
GB41827	0.00	0.00	53.00	0.00	0.00	NA
GB41829	0.00	0.00	10.00	0.00	0.00	NA
GB41831	0.00	0.00	116.00	0.00	0.00	NA
GB41832	0.00	0.00	12.00	0.00	0.00	NA
GB41834	0.00	0.00	4.00	0.00	0.00	NA
GB41835	0.00	0.00	69.00	4.80	0.00	NA
GB41836	0.00	0.00	88.00	0.00	0.00	NA
GB41837	0.00	0.00	15.00	0.00	0.00	NA
GB41838	0.00	0.00	10.00	0.00	0.00	NA
GB41839	0.00	0.00	202.00	0.00	0.00	NA
GB41840	0.00	0.00	27.00	0.00	0.00	NA
GB41841	0.00	0.00	9.00	0.00	0.00	NA
GB41842	0.00	0.00	1.00	0.00	0.00	NA
GB41843	0.00	0.00	4.00	0.00	0.00	NA
GB41844	0.00	0.00	82.00	0.00	0.00	NA
GB41846	0.00	0.00	43.00	0.00	0.00	NA
GB41847	0.00	0.00	7.00	0.00	0.00	NA
GB41850	0.00	0.00	79.00	0.00	0.00	NA
GB41852	0.00	0.00	22.00	0.00	0.00	NA
GB41855	0.00	0.00	12.00	0.00	0.00	NA
GB41856	0.00	0.00	12.00	0.00	161.22	NA
GB41858	0.00	0.00	119.00	0.00	0.00	NA
GB41859	0.00	0.00	7.00	0.00	0.00	NA
GB41860	0.00	0.00	49.00	0.00	0.00	NA
GB41861	0.00	0.00	102.00	0.00	0.00	NA
GB41862	0.00	0.00	131.00	0.00	0.00	NA
GB41863	0.00	0.00	152.00	0.00	0.00	NA
GB41864	0.00	0.00	8.00	0.00	0.00	NA
GB41865	0.00	0.00	44.00	0.00	0.00	NA
GB41866	0.00	0.00	111.00	0.00	0.00	NA
GB41871	0.00	0.00	20.00	0.00	0.00	NA
GB41872	0.00	0.00	84.00	0.00	0.00	NA
GB41873	0.00	0.00	24.00	0.00	0.00	NA
GB41874	0.00	0.00	164.00	0.00	0.00	NA
GB41875	0.00	0.00	6.00	0.00	0.00	NA
GB41882	0.00	0.00	12.00	0.00	0.00	NA
GB41884	0.00	0.00	42.00	0.00	0.00	NA
GB41888	0.00	0.00	0.00	9.59	0.00	NA
GB41890	0.00	0.00	19.00	0.00	0.00	NA
GB41891	0.00	0.00	14.00	0.00	0.00	NA
GB41893	0.00	0.00	98.00	0.00	0.00	NA
GB41895	0.00	0.00	34.00	0.00	0.00	NA
GB41896	0.00	0.00	7.00	0.00	0.00	NA
GB41899	0.00	0.00	45.00	0.00	0.00	NA
GB41900	0.00	0.00	30.00	0.00	0.00	NA
GB41901	0.00	0.00	18.00	0.00	0.00	NA
GB41908	0.00	0.00	277.00	0.00	0.00	NA
GB41909	0.00	0.00	86.00	0.00	0.00	NA
GB41910	0.00	0.00	38.00	0.00	0.00	NA
GB41911	0.00	0.00	9.00	0.00	0.00	NA
GB41915	0.00	0.00	3.00	0.00	0.00	NA
GB41916	0.00	0.00	34.00	0.00	0.00	NA
GB41917	0.00	0.00	116.00	0.00	0.00	NA
GB41919	0.00	0.00	16.00	0.00	0.00	NA
GB41920	0.00	0.00	1.00	0.00	0.00	NA
GB41942	0.00	0.00	12.00	0.00	0.00	NA
GB41944	0.00	0.00	5.00	0.00	0.00	NA
GB41946	0.00	0.00	91.00	0.00	0.00	NA
GB41962	0.00	0.00	11.00	0.00	0.00	NA
GB41964	0.00	0.00	10.00	0.00	0.00	NA
GB41965	0.00	0.00	323.00	0.00	0.00	NA
GB41966	0.00	0.00	24.00	0.00	0.00	NA
GB41967	0.00	0.00	26.00	0.00	0.00	NA
GB41968	0.00	0.00	2.00	0.00	0.00	NA
GB41969	0.00	0.00	6.00	0.00	0.00	NA
GB41972	0.00	0.00	100.00	0.00	0.00	NA
GB41980	0.00	0.00	25.00	0.00	0.00	NA
GB41982	0.00	0.00	3.00	0.00	0.00	NA
GB41985	0.00	0.00	2.00	0.00	0.00	NA
GB41988	0.00	0.00	6.00	0.00	0.00	NA
GB41992	0.00	0.00	14.00	0.00	0.00	NA
GB41993	0.00	0.00	3.00	0.00	0.00	NA
GB42000	0.00	0.00	27.00	0.00	0.00	NA
GB42012	0.00	0.00	20.00	0.00	0.00	NA
GB42013	0.00	0.00	4.00	0.00	0.00	NA
GB42014	0.00	0.00	87.00	0.00	0.00	NA
GB42015	0.00	0.00	20.00	0.00	0.00	NA
GB42016	0.00	120.03	592.00	0.00	0.00	NA
GB42018	0.00	0.00	4.00	0.00	0.00	NA
GB42020	0.00	0.00	10.00	0.00	0.00	NA
GB42021	0.00	0.00	65.00	0.00	0.00	NA
GB42022	0.00	0.00	137.00	0.00	0.00	NA
GB42023	0.00	0.00	10.00	0.00	0.00	NA
GB42024	0.00	0.00	32.00	0.00	0.00	NA
GB42025	0.00	245.39	0.00	0.00	0.00	NA
GB42031	0.00	0.00	129.00	0.00	0.00	NA
GB42032	0.00	0.00	1139.00	0.00	0.00	NA
GB42035	0.00	0.00	1.00	0.00	0.00	NA
GB42036	0.00	0.00	11.00	0.00	0.00	NA
GB42037	0.00	0.00	6.00	0.00	0.00	NA
GB42038	0.00	0.00	1.00	0.00	0.00	NA
GB42039	0.00	0.00	54.00	0.00	0.00	NA
GB42043	0.00	0.00	342.00	0.00	0.00	NA
GB42049	0.00	0.00	16.00	0.00	0.00	NA
GB42050	0.00	0.00	16.00	0.00	0.00	NA
GB42053	0.00	0.00	2.00	0.00	0.00	NA
GB42057	0.00	0.00	29.00	0.00	0.00	NA
GB42058	0.00	0.00	12.00	0.00	0.00	NA
GB42062	0.00	0.00	8.00	0.00	0.00	NA
GB42065	0.00	0.00	1.00	0.00	0.00	NA
GB42066	0.00	0.00	930.00	0.00	0.00	NA
GB42071	0.00	0.00	10.00	0.00	0.00	NA
GB42077	0.00	0.00	28.00	0.00	0.00	NA
GB42079	0.00	0.00	15.00	0.00	0.00	NA
GB42081	0.00	0.00	4.00	0.00	0.00	NA
GB42084	0.00	0.00	398.00	0.00	0.00	NA
GB42085	0.00	0.00	170.00	0.00	0.00	NA
GB42089	0.00	0.00	19.00	0.00	0.00	NA
GB42138	0.00	0.00	17.00	0.00	0.00	NA
GB42139	0.00	0.00	36.00	0.00	0.00	NA
GB42140	0.00	0.00	31.00	0.00	0.00	NA
GB42141	0.00	0.00	11.00	0.00	0.00	NA
GB42142	0.00	0.00	19.00	0.00	0.00	NA
GB42143	0.00	0.00	63.00	0.00	0.00	NA
GB42145	0.00	0.00	76.00	0.00	0.00	NA
GB42147	0.00	0.00	25.00	0.00	0.00	NA
GB42152	0.00	0.00	70.00	0.00	0.00	NA
GB42155	0.00	0.00	7.00	0.00	0.00	NA
GB42156	0.00	0.00	135.00	0.00	0.00	NA
GB42160	0.00	0.00	7.00	0.00	0.00	NA
GB42161	0.00	0.00	8.00	0.00	0.00	NA
GB42162	0.00	0.00	9.00	0.00	0.00	NA
GB42167	0.00	0.00	7.00	0.00	0.00	NA
GB42174	0.00	0.00	5.00	0.00	0.00	NA
GB42183	0.00	0.00	133.00	0.00	0.00	NA
GB42184	0.00	0.00	43.00	0.00	0.00	NA
GB42187	0.00	0.00	4.00	0.00	0.00	NA
GB42188	0.00	0.00	11.00	0.00	0.00	NA
GB42189	0.00	0.00	3.00	0.00	0.00	NA
GB42190	0.00	0.00	45.00	0.00	0.00	NA
GB42192	0.00	0.00	28.00	0.00	0.00	NA
GB42193	0.00	0.00	19.00	0.00	0.00	NA
GB42194	0.00	0.00	19.00	0.00	0.00	NA
GB42195	0.00	0.00	19.00	0.00	0.00	NA
GB42196	0.00	0.00	34.00	0.00	0.00	NA
GB42197	0.00	0.00	8.00	0.00	0.00	NA
GB42198	0.00	0.00	6.00	0.00	0.00	NA
GB42200	0.00	0.00	51.00	0.00	0.00	NA
GB42201	0.00	0.00	43.00	0.00	0.00	NA
GB42203	0.00	0.00	15.00	0.00	0.00	NA
GB42205	0.00	0.00	6.00	0.00	0.00	NA
GB42206	0.00	0.00	3.00	0.00	0.00	NA
GB42211	0.00	0.00	198.00	0.00	0.00	NA
GB42212	0.00	0.00	2.00	0.00	0.00	NA
GB42215	0.00	0.00	2.00	0.00	0.00	NA
GB42219	0.00	0.00	4.00	0.00	0.00	NA
GB42220	0.00	89.35	3.00	0.00	0.00	NA
GB42224	0.00	0.00	3.00	0.00	0.00	NA
GB42228	0.00	0.00	39.00	0.00	0.00	NA
GB42230	0.00	0.00	8.00	0.00	0.00	NA
GB42231	0.00	0.00	26.00	0.00	0.00	NA
GB42234	0.00	0.00	22.00	0.00	0.00	NA
GB42236	0.00	0.00	3.00	0.00	0.00	NA
GB42237	0.00	0.00	2.00	0.00	0.00	NA
GB42242	0.00	0.00	18.00	0.00	0.00	NA
GB42249	0.00	252.06	5.00	0.00	0.00	NA
GB42252	0.00	0.00	23.00	0.00	0.00	NA
GB42260	0.00	0.00	2.00	0.00	0.00	NA
GB42264	0.00	0.00	133.00	0.00	0.00	NA
GB42265	0.00	0.00	3.00	0.00	0.00	NA
GB42268	0.00	0.00	21.00	0.00	0.00	NA
GB42269	0.00	0.00	5.00	0.00	0.00	NA
GB42270	0.00	0.00	1.00	0.00	0.00	NA
GB42271	0.00	0.00	1.00	0.00	0.00	NA
GB42274	0.00	0.00	1.00	0.00	0.00	NA
GB42275	0.00	0.00	4.00	0.00	0.00	NA
GB42276	0.00	0.00	17.00	0.00	0.00	NA
GB42292	0.00	0.00	2.00	0.00	0.00	NA
GB42296	0.00	0.00	12.00	0.00	0.00	NA
GB42303	0.00	125.36	1.00	0.00	0.00	NA
GB42306	0.00	0.00	99.00	0.00	0.00	NA
GB42312	0.00	0.00	17.00	0.00	0.00	NA
GB42313	0.00	0.00	65.00	0.00	0.00	NA
GB42316	0.00	0.00	10.00	0.00	0.00	NA
GB42321	0.00	0.00	3.00	0.00	0.00	NA
GB42323	0.00	0.00	6.00	0.00	0.00	NA
GB42324	0.00	0.00	17.00	0.00	0.00	NA
GB42327	0.00	0.00	3.00	0.00	0.00	NA
GB42328	0.00	0.00	0.00	9.59	0.00	NA
GB42350	0.00	0.00	8.00	0.00	0.00	NA
GB42354	0.00	0.00	23.00	0.00	0.00	NA
GB42355	0.00	0.00	102.00	0.00	0.00	NA
GB42356	0.00	0.00	40.00	0.00	0.00	NA
GB42359	266.02	0.00	2.00	0.00	0.00	NA
GB42360	0.00	0.00	16.00	0.00	0.00	NA
GB42361	0.00	0.00	4.00	0.00	0.00	NA
GB42363	0.00	0.00	12.00	0.00	0.00	NA
GB42364	0.00	0.00	6.00	0.00	0.00	NA
GB42365	0.00	0.00	11.00	0.00	0.00	NA
GB42374	0.00	0.00	17.00	0.00	0.00	NA
GB42375	0.00	0.00	11.00	0.00	0.00	NA
GB42376	0.00	0.00	18.00	0.00	0.00	NA
GB42377	0.00	0.00	75.00	0.00	0.00	NA
GB42378	0.00	0.00	7.00	0.00	0.00	NA
GB42379	0.00	0.00	45.00	0.00	0.00	NA
GB42381	0.00	0.00	18.00	0.00	0.00	NA
GB42383	0.00	0.00	24.00	0.00	0.00	NA
GB42385	0.00	0.00	40.00	0.00	0.00	NA
GB42409	246.11	0.00	0.00	0.00	0.00	NA
GB42411	0.00	0.00	4.00	0.00	0.00	NA
GB42418	0.00	0.00	81.00	0.00	0.00	NA
GB42420	0.00	0.00	4.00	0.00	0.00	NA
GB42421	0.00	0.00	21.00	0.00	0.00	NA
GB42422	0.00	0.00	334.00	0.00	0.00	NA
GB42423	0.00	0.00	12.00	0.00	0.00	NA
GB42426	0.00	0.00	2.00	0.00	0.00	NA
GB42428	0.00	0.00	11.00	0.00	0.00	NA
GB42429	0.00	0.00	19.00	0.00	0.00	NA
GB42431	0.00	0.00	12.00	0.00	0.00	NA
GB42432	0.00	0.00	2.00	0.00	0.00	NA
GB42435	0.00	0.00	3.00	0.00	0.00	NA
GB42436	0.00	0.00	15.00	0.00	0.00	NA
GB42439	0.00	0.00	105.00	0.00	0.00	NA
GB42440	0.00	720.16	307.00	0.00	0.00	NA
GB42451	0.00	0.00	41.00	0.00	0.00	NA
GB42454	0.00	0.00	66.00	0.00	0.00	NA
GB42455	0.00	0.00	412.00	0.00	0.00	NA
GB42457	0.00	0.00	15.00	0.00	0.00	NA
GB42462	0.00	1358.30	1095.00	0.00	0.00	NA
GB42463	0.00	0.00	103.00	0.00	0.00	NA
GB42465	0.00	0.00	15.00	0.00	0.00	NA
GB42466	0.00	0.00	11.00	0.00	0.00	NA
GB42468	0.00	0.00	2.00	0.00	0.00	NA
GB42469	0.00	0.00	10.00	0.00	0.00	NA
GB42480	0.00	0.00	10.00	0.00	0.00	NA
GB42482	0.00	0.00	3.00	0.00	0.00	NA
GB42489	0.00	0.00	2.00	0.00	0.00	NA
GB42492	0.00	0.00	8.00	0.00	0.00	NA
GB42493	0.00	0.00	368.00	0.00	0.00	NA
GB42495	48.86	0.00	71.00	9.59	0.00	NA
GB42496	705.76	0.00	0.00	0.00	0.00	NA
GB42498	0.00	0.00	1.00	0.00	0.00	NA
GB42499	0.00	0.00	6.00	0.00	0.00	NA
GB42500	0.00	0.00	18.00	0.00	0.00	NA
GB42501	0.00	0.00	35.00	0.00	0.00	NA
GB42519	0.00	0.00	27.00	0.00	0.00	NA
GB42523	0.00	0.00	11.00	0.00	0.00	NA
GB42524	0.00	0.00	1.00	0.00	0.00	NA
GB42526	0.00	0.00	49.00	0.00	0.00	NA
GB42527	0.00	0.00	6.00	0.00	0.00	NA
GB42534	0.00	0.00	545.00	57.55	0.00	NA
GB42536	0.00	0.00	4.00	0.00	0.00	NA
GB42538	0.00	0.00	6.00	0.00	0.00	NA
GB42539	0.00	0.00	3.00	0.00	0.00	NA
GB42540	0.00	0.00	4.00	0.00	0.00	NA
GB42548	0.00	0.00	42.00	0.00	0.00	NA
GB42551	0.00	0.00	8.00	0.00	0.00	NA
GB42553	0.00	0.00	4.00	0.00	0.00	NA
GB42559	0.00	0.00	14.00	0.00	0.00	NA
GB42564	0.00	0.00	5.00	0.00	0.00	NA
GB42565	0.00	0.00	18.00	0.00	0.00	NA
GB42567	0.00	0.00	84.00	0.00	0.00	NA
GB42568	0.00	0.00	15.00	0.00	0.00	NA
GB42577	0.00	0.00	12.00	0.00	0.00	NA
GB42594	0.00	0.00	2.00	0.00	0.00	NA
GB42595	0.00	0.00	2.00	0.00	0.00	NA
GB42596	0.00	0.00	4.00	0.00	0.00	NA
GB42597	0.00	0.00	3.00	0.00	0.00	NA
GB42598	0.00	0.00	2.00	0.00	0.00	NA
GB42602	0.00	0.00	12.00	0.00	0.00	NA
GB42603	0.00	0.00	6.00	0.00	0.00	NA
GB42604	0.00	0.00	48.00	0.00	0.00	NA
GB42606	0.00	0.00	20.00	0.00	0.00	NA
GB42607	0.00	0.00	16.00	0.00	0.00	NA
GB42608	0.00	0.00	337.00	0.00	4.24	NA
GB42609	0.00	0.00	15.00	0.00	0.00	NA
GB42613	0.00	0.00	102.00	0.00	0.00	NA
GB42620	0.00	0.00	2.00	0.00	0.00	NA
GB42621	0.00	0.00	19.00	0.00	0.00	NA
GB42624	0.00	0.00	3.00	0.00	0.00	NA
GB42625	0.00	0.00	2.00	0.00	0.00	NA
GB42626	0.00	0.00	1.00	0.00	0.00	NA
GB42629	0.00	0.00	15.00	0.00	0.00	NA
GB42631	0.00	0.00	3.00	0.00	0.00	NA
GB42644	0.00	0.00	16.00	0.00	0.00	NA
GB42649	0.00	0.00	36.00	0.00	0.00	NA
GB42650	0.00	0.00	17.00	0.00	0.00	NA
GB42651	0.00	0.00	34.00	0.00	0.00	NA
GB42654	0.00	0.00	884.00	0.00	0.00	NA
GB42656	0.00	0.00	32.00	0.00	0.00	NA
GB42657	0.00	0.00	3.00	0.00	0.00	NA
GB42659	0.00	0.00	504.00	0.00	0.00	NA
GB42661	0.00	0.00	11.00	0.00	0.00	NA
GB42664	0.00	0.00	6.00	0.00	0.00	NA
GB42666	0.00	0.00	67.00	0.00	0.00	NA
GB42667	0.00	0.00	38.00	0.00	0.00	NA
GB42675	0.00	0.00	6.00	0.00	0.00	NA
GB42676	0.00	0.00	4.00	0.00	0.00	NA
GB42677	0.00	0.00	6.00	0.00	0.00	NA
GB42680	0.00	0.00	145.00	0.00	0.00	NA
GB42682	0.00	0.00	1.00	0.00	0.00	NA
GB42685	0.00	0.00	202.00	0.00	0.00	NA
GB42686	0.00	0.00	14.00	0.00	0.00	NA
GB42688	0.00	0.00	81.00	0.00	0.00	NA
GB42689	0.00	1835.07	16.00	0.00	0.00	NA
GB42690	0.00	0.00	75.00	0.00	0.00	NA
GB42691	0.00	0.00	5.00	0.00	0.00	NA
GB42692	0.00	0.00	9.00	0.00	0.00	NA
GB42696	0.00	0.00	69.00	0.00	0.00	NA
GB42697	0.00	0.00	54.00	0.00	0.00	NA
GB42698	0.00	0.00	7.00	0.00	0.00	NA
GB42699	0.00	0.00	51.00	0.00	0.00	NA
GB42704	0.00	0.00	6.00	0.00	0.00	NA
GB42706	0.00	0.00	7.00	0.00	0.00	NA
GB42708	0.00	0.00	354.00	0.00	0.00	NA
GB42714	0.00	0.00	4.00	0.00	0.00	NA
GB42716	0.00	0.00	24.00	0.00	0.00	NA
GB42721	0.00	0.00	31.00	0.00	0.00	NA
GB42722	0.00	0.00	24.00	0.00	0.00	NA
GB42723	0.00	0.00	10.00	0.00	0.00	NA
GB42724	0.00	0.00	24.00	0.00	0.00	NA
GB42725	0.00	0.00	119.00	0.00	0.00	NA
GB42727	0.00	226.72	0.00	0.00	0.00	NA
GB42728	0.00	462.10	56.00	0.00	0.00	NA
GB42731	0.00	0.00	70.00	0.00	0.00	NA
GB42732	0.00	0.00	44.00	0.00	0.00	NA
GB42733	48.86	0.00	14.00	0.00	0.00	NA
GB42737	0.00	0.00	4.00	0.00	0.00	NA
GB42738	0.00	0.00	138.00	0.00	0.00	NA
GB42740	0.00	0.00	291.00	0.00	0.00	NA
GB42741	0.00	0.00	14.00	0.00	0.00	NA
GB42743	0.00	20370.50	30.00	0.00	0.00	NA
GB42748	0.00	0.00	33.00	0.00	0.00	NA
GB42750	0.00	0.00	64.00	0.00	0.00	NA
GB42755	0.00	0.00	80.00	0.00	0.00	NA
GB42759	0.00	0.00	24.00	0.00	0.00	NA
GB42761	0.00	0.00	4.00	0.00	0.00	NA
GB42762	0.00	0.00	6.00	0.00	0.00	NA
GB42769	0.00	0.00	10.00	0.00	0.00	NA
GB42771	0.00	0.00	104.00	0.00	0.00	NA
GB42783	0.00	0.00	2.00	0.00	0.00	NA
GB42786	0.00	0.00	1.00	0.00	0.00	NA
GB42787	0.00	0.00	11.00	0.00	0.00	NA
GB42792	0.00	0.00	300.00	0.00	0.00	NA
GB42793	0.00	0.00	634.00	0.00	0.00	NA
GB42794	0.00	0.00	8.00	0.00	0.00	NA
GB42796	1221.51	0.00	1.00	0.00	0.00	NA
GB42798	0.00	0.00	14.00	0.00	0.00	NA
GB42800	0.00	0.00	3.00	0.00	0.00	NA
GB42801	0.00	0.00	14.00	0.00	0.00	NA
GB42802	0.00	0.00	8.00	0.00	0.00	NA
GB42804	0.00	0.00	68.00	0.00	0.00	NA
GB42809	0.00	0.00	2.00	0.00	0.00	NA
GB42810	0.00	0.00	5.00	0.00	0.00	NA
GB42811	0.00	0.00	70.00	0.00	0.00	NA
GB42812	0.00	0.00	17.00	0.00	0.00	NA
GB42814	0.00	0.00	106.00	0.00	0.00	NA
GB42815	0.00	0.00	42.00	0.00	0.00	NA
GB42816	0.00	0.00	6.00	0.00	0.00	NA
GB42819	0.00	0.00	45.00	0.00	0.00	NA
GB42820	0.00	0.00	2.00	0.00	0.00	NA
GB42822	0.00	0.00	4.00	0.00	0.00	NA
GB42825	0.00	0.00	1.00	0.00	0.00	NA
GB42827	0.00	0.00	5.00	0.00	0.00	NA
GB42829	0.00	0.00	109.00	0.00	0.00	NA
GB42834	0.00	0.00	41.00	0.00	0.00	NA
GB42835	0.00	0.00	79.00	0.00	0.00	NA
GB42840	0.00	0.00	860.00	0.00	0.00	NA
GB42841	0.00	0.00	861.00	0.00	0.00	NA
GB42847	0.00	0.00	1.00	0.00	0.00	NA
GB42848	0.00	0.00	51.00	0.00	0.00	NA
GB42849	0.00	0.00	12.00	0.00	0.00	NA
GB42850	0.00	0.00	9.00	0.00	0.00	NA
GB42854	0.00	0.00	18.00	0.00	0.00	NA
GB42855	0.00	0.00	5.00	0.00	0.00	NA
GB42856	0.00	0.00	23.00	0.00	0.00	NA
GB42858	0.00	0.00	50.00	0.00	0.00	NA
GB42860	0.00	0.00	9.00	0.00	0.00	NA
GB42861	0.00	0.00	3.00	0.00	0.00	NA
GB42869	0.00	0.00	4.00	0.00	0.00	NA
GB42872	0.00	0.00	2.00	0.00	0.00	NA
GB42873	0.00	0.00	14.00	0.00	0.00	NA
GB42874	0.00	0.00	120.00	0.00	0.00	NA
GB42878	0.00	0.00	82.00	0.00	0.00	NA
GB42879	0.00	0.00	6.00	0.00	0.00	NA
GB42882	0.00	0.00	2.00	0.00	0.00	NA
GB42884	0.00	0.00	6.00	0.00	0.00	NA
GB42886	0.00	184.04	0.00	0.00	0.00	NA
GB42887	0.00	0.00	73.00	0.00	0.00	NA
GB42888	0.00	0.00	9.00	0.00	0.00	NA
GB42895	0.00	0.00	4.00	0.00	0.00	NA
GB42939	0.00	0.00	2.00	0.00	0.00	NA
GB42941	0.00	0.00	14.00	0.00	0.00	NA
GB42942	0.00	0.00	4.00	0.00	0.00	NA
GB42944	0.00	0.00	23.00	0.00	0.00	NA
GB42945	0.00	0.00	2.00	0.00	0.00	NA
GB42948	0.00	0.00	17.00	0.00	0.00	NA
GB42952	0.00	0.00	7.00	0.00	0.00	NA
GB42956	0.00	0.00	355939.00	154934.13	881084.75	NA
GB42959	0.00	0.00	23.00	0.00	0.00	NA
GB42960	0.00	0.00	21.00	0.00	0.00	NA
GB42961	0.00	0.00	16.00	0.00	0.00	NA
GB42963	0.00	0.00	1.00	0.00	0.00	NA
GB42965	0.00	0.00	1.00	0.00	0.00	NA
GB42967	0.00	0.00	26.00	0.00	0.00	NA
GB42968	0.00	0.00	54.00	0.00	0.00	NA
GB42969	0.00	0.00	5.00	0.00	0.00	NA
GB42972	0.00	0.00	7.00	0.00	0.00	NA
GB42974	0.00	0.00	355939.00	154934.13	881084.75	NA
GB42975	0.00	0.00	5.00	0.00	0.00	NA
GB42976	72.39	0.00	65.00	0.00	0.00	NA
GB42977	0.00	0.00	7.00	0.00	0.00	NA
GB42979	0.00	0.00	207.00	0.00	0.00	NA
GB42981	0.00	0.00	6.00	0.00	0.00	NA
GB42984	0.00	0.00	22.00	0.00	0.00	NA
GB42987	0.00	0.00	5.00	0.00	0.00	NA
GB42988	0.00	0.00	10.00	0.00	0.00	NA
GB42994	0.00	0.00	70.00	0.00	0.00	NA
GB42996	0.00	0.00	14.00	0.00	0.00	NA
GB43000	90.48	0.00	0.00	0.00	0.00	NA
GB43004	0.00	0.00	8.00	0.00	5.66	NA
GB43005	0.00	0.00	25.00	0.00	0.00	NA
GB43006	0.00	0.00	14.00	0.00	0.00	NA
GB43007	0.00	0.00	25.00	9.59	76.37	NA
GB43015	0.00	0.00	122.00	0.00	0.00	NA
GB43016	0.00	0.00	9.00	0.00	0.00	NA
GB43020	0.00	0.00	19.00	0.00	0.00	NA
GB43051	0.00	0.00	20.00	0.00	0.00	NA
GB43052	0.00	0.00	10797.00	0.00	0.00	NA
GB43053	0.00	0.00	8599.00	0.00	0.00	NA
GB43054	0.00	0.00	20027.00	0.00	0.00	NA
GB43074	0.00	0.00	141.00	0.00	0.00	NA
GB43080	0.00	0.00	269.00	0.00	0.00	NA
GB43084	0.00	0.00	18.00	0.00	0.00	NA
GB43085	0.00	0.00	16.00	0.00	0.00	NA
GB43087	0.00	0.00	2.00	0.00	0.00	NA
GB43088	0.00	0.00	73.00	0.00	0.00	NA
GB43089	0.00	0.00	29.00	0.00	0.00	NA
GB43092	0.00	0.00	13.00	0.00	0.00	NA
GB43093	0.00	0.00	5.00	0.00	0.00	NA
GB43095	0.00	0.00	10.00	0.00	0.00	NA
GB43096	0.00	0.00	16.00	0.00	0.00	NA
GB43097	0.00	0.00	3.00	0.00	0.00	NA
GB43098	0.00	0.00	17.00	0.00	0.00	NA
GB43099	0.00	0.00	17.00	0.00	0.00	NA
GB43100	0.00	0.00	24.00	0.00	0.00	NA
GB43102	0.00	0.00	2.00	0.00	0.00	NA
GB43105	0.00	0.00	52.00	0.00	0.00	NA
GB43106	0.00	0.00	35.00	0.00	0.00	NA
GB43107	0.00	0.00	10.00	0.00	0.00	NA
GB43108	0.00	0.00	11.00	0.00	0.00	NA
GB43110	0.00	0.00	19.00	0.00	0.00	NA
GB43113	0.00	0.00	41.00	0.00	0.00	NA
GB43116	0.00	0.00	146.00	0.00	0.00	NA
GB43117	0.00	0.00	9.00	0.00	0.00	NA
GB43118	0.00	0.00	6.00	0.00	0.00	NA
GB43119	0.00	0.00	33.00	0.00	0.00	NA
GB43120	7.24	0.00	4.00	0.00	0.00	NA
GB43121	0.00	0.00	28.00	0.00	0.00	NA
GB43122	0.00	0.00	46.00	0.00	0.00	NA
GB43123	0.00	16.00	239.00	0.00	0.00	NA
GB43128	0.00	0.00	2.00	0.00	0.00	NA
GB43130	0.00	0.00	170.00	0.00	0.00	NA
GB43131	0.00	0.00	18.00	0.00	0.00	NA
GB43132	0.00	0.00	7.00	0.00	0.00	NA
GB43133	0.00	0.00	27.00	0.00	0.00	NA
GB43135	0.00	0.00	160.00	0.00	0.00	NA
GB43136	0.00	0.00	5.00	0.00	0.00	NA
GB43137	0.00	0.00	14.00	0.00	0.00	NA
GB43138	0.00	0.00	34.00	0.00	0.00	NA
GB43139	0.00	0.00	2.00	0.00	0.00	NA
GB43142	0.00	0.00	8.00	0.00	0.00	NA
GB43149	0.00	0.00	2.00	0.00	0.00	NA
GB43154	0.00	0.00	3.00	0.00	0.00	NA
GB43155	0.00	0.00	24.00	0.00	0.00	NA
GB43157	0.00	0.00	268.00	0.00	0.00	NA
GB43158	0.00	0.00	8.00	0.00	0.00	NA
GB43159	0.00	0.00	8.00	0.00	0.00	NA
GB43160	0.00	0.00	5.00	0.00	0.00	NA
GB43163	0.00	0.00	203.00	0.00	0.00	NA
GB43164	0.00	0.00	38.00	0.00	0.00	NA
GB43165	0.00	0.00	50.00	0.00	0.00	NA
GB43168	0.00	0.00	55.00	0.00	0.00	NA
GB43172	0.00	2332.52	0.00	0.00	0.00	NA
GB43175	0.00	0.00	7.00	0.00	0.00	NA
GB43179	0.00	0.00	28.00	0.00	0.00	NA
GB43180	0.00	0.00	168.00	0.00	0.00	NA
GB43184	0.00	0.00	178.00	0.00	0.00	NA
GB43185	0.00	0.00	4.00	0.00	0.00	NA
GB43186	0.00	0.00	8.00	0.00	0.00	NA
GB43187	0.00	0.00	78.00	0.00	0.00	NA
GB43188	0.00	0.00	7.00	0.00	0.00	NA
GB43189	0.00	0.00	169.00	0.00	0.00	NA
GB43192	0.00	0.00	41.00	0.00	0.00	NA
GB43193	0.00	0.00	0.00	0.00	1.41	NA
GB43196	0.00	0.00	9.00	0.00	0.00	NA
GB43198	0.00	0.00	97.00	0.00	0.00	NA
GB43200	0.00	0.00	53.00	0.00	0.00	NA
GB43202	0.00	0.00	15.00	0.00	0.00	NA
GB43203	0.00	0.00	118.00	0.00	0.00	NA
GB43204	0.00	0.00	8.00	0.00	0.00	NA
GB43205	0.00	0.00	23.00	0.00	0.00	NA
GB43206	0.00	152.03	53.00	0.00	0.00	NA
GB43207	0.00	0.00	49.00	0.00	0.00	NA
GB43208	0.00	0.00	2.00	0.00	0.00	NA
GB43210	0.00	0.00	86.00	0.00	0.00	NA
GB43211	0.00	0.00	32.00	0.00	0.00	NA
GB43212	0.00	0.00	13.00	0.00	0.00	NA
GB43213	0.00	0.00	34.00	0.00	0.00	NA
GB43214	0.00	0.00	1.00	0.00	0.00	NA
GB43215	0.00	0.00	33.00	0.00	0.00	NA
GB43216	0.00	0.00	18.00	0.00	0.00	NA
GB43217	0.00	0.00	41.00	28.77	0.00	NA
GB43220	0.00	0.00	38.00	0.00	0.00	NA
GB43221	0.00	0.00	16.00	0.00	0.00	NA
GB43222	0.00	0.00	22.00	0.00	0.00	NA
GB43224	0.00	0.00	4.00	0.00	0.00	NA
GB43226	0.00	0.00	10.00	0.00	0.00	NA
GB43228	0.00	0.00	85.00	0.00	0.00	NA
GB43229	0.00	0.00	71.00	0.00	5.66	NA
GB43232	0.00	0.00	12.00	0.00	0.00	NA
GB43234	0.00	0.00	104.00	0.00	0.00	NA
GB43236	0.00	0.00	962.00	0.00	0.00	NA
GB43237	0.00	0.00	122.00	0.00	0.00	NA
GB43245	0.00	0.00	86.00	0.00	0.00	NA
GB43246	0.00	0.00	30.00	0.00	0.00	NA
GB43256	0.00	0.00	39.00	0.00	0.00	NA
GB43258	0.00	0.00	82.00	0.00	0.00	NA
GB43261	0.00	0.00	6.00	0.00	0.00	NA
GB43263	0.00	0.00	2.00	0.00	0.00	NA
GB43266	0.00	0.00	52.00	0.00	0.00	NA
GB43273	0.00	450.10	0.00	0.00	0.00	NA
GB43275	0.00	4.00	0.00	0.00	0.00	NA
GB43277	0.00	0.00	36.00	0.00	0.00	NA
GB43280	0.00	0.00	58.00	0.00	0.00	NA
GB43282	0.00	0.00	26.00	0.00	0.00	NA
GB43285	0.00	0.00	1.00	0.00	0.00	NA
GB43290	0.00	0.00	0.00	0.00	1.41	NA
GB43293	0.00	0.00	18.00	0.00	0.00	NA
GB43301	0.00	0.00	2.00	0.00	1.41	NA
GB43302	0.00	0.00	24.00	0.00	0.00	NA
GB43303	0.00	0.00	14.00	0.00	0.00	NA
GB43304	0.00	516.78	69.00	0.00	0.00	NA
GB43305	0.00	0.00	2.00	0.00	0.00	NA
GB43309	0.00	0.00	5.00	0.00	0.00	NA
GB43311	0.00	0.00	1.00	0.00	0.00	NA
GB43314	0.00	0.00	570.00	0.00	2.83	NA
GB43332	0.00	0.00	1.00	0.00	0.00	NA
GB43334	0.00	0.00	41.00	0.00	0.00	NA
GB43336	0.00	0.00	11.00	0.00	0.00	NA
GB43337	0.00	418.09	16.00	0.00	31.11	NA
GB43357	0.00	0.00	0.00	4.80	0.00	NA
GB43360	0.00	0.00	2.00	0.00	0.00	NA
GB43362	0.00	0.00	190.00	0.00	0.00	NA
GB43366	0.00	0.00	35.00	0.00	0.00	NA
GB43367	0.00	0.00	1.00	0.00	0.00	NA
GB43369	0.00	0.00	409.00	9.59	0.00	NA
GB43371	0.00	0.00	4.00	0.00	0.00	NA
GB43375	0.00	0.00	12.00	0.00	0.00	NA
GB43379	0.00	0.00	3.00	0.00	0.00	NA
GB43388	0.00	0.00	3.00	0.00	0.00	NA
GB43389	0.00	0.00	5.00	0.00	0.00	NA
GB43391	0.00	0.00	2.00	0.00	0.00	NA
GB43393	0.00	0.00	2.00	0.00	0.00	NA
GB43401	0.00	0.00	42.00	0.00	0.00	NA
GB43411	0.00	0.00	2.00	0.00	0.00	NA
GB43412	0.00	0.00	51.00	0.00	0.00	NA
GB43416	0.00	1230.27	2.00	0.00	0.00	NA
GB43419	0.00	0.00	2.00	0.00	0.00	NA
GB43420	0.00	0.00	54.00	0.00	0.00	NA
GB43421	0.00	0.00	15.00	0.00	0.00	NA
GB43422	608.04	0.00	168.00	0.00	0.00	NA
GB43425	0.00	0.00	18.00	0.00	0.00	NA
GB43429	0.00	0.00	96.00	0.00	0.00	NA
GB43434	0.00	0.00	1.00	0.00	0.00	NA
GB43435	0.00	0.00	8.00	0.00	0.00	NA
GB43436	0.00	0.00	357.00	0.00	0.00	NA
GB43437	0.00	0.00	4.00	0.00	0.00	NA
GB43438	0.00	0.00	79.00	0.00	0.00	NA
GB43439	0.00	0.00	20.00	0.00	0.00	NA
GB43443	0.00	0.00	10.00	0.00	0.00	NA
GB43444	0.00	0.00	23.00	0.00	0.00	NA
GB43446	0.00	0.00	189.00	0.00	0.00	NA
GB43447	0.00	0.00	2.00	0.00	0.00	NA
GB43448	0.00	0.00	19.00	0.00	0.00	NA
GB43449	0.00	0.00	13.00	0.00	0.00	NA
GB43453	0.00	0.00	18.00	0.00	0.00	NA
GB43454	0.00	0.00	1.00	0.00	0.00	NA
GB43455	0.00	0.00	4.00	0.00	0.00	NA
GB43459	0.00	0.00	3.00	0.00	0.00	NA
GB43465	0.00	0.00	121.00	0.00	0.00	NA
GB43466	0.00	0.00	27.00	0.00	0.00	NA
GB43467	0.00	0.00	53.00	0.00	0.00	NA
GB43470	0.00	0.00	9.00	0.00	0.00	NA
GB43475	0.00	0.00	16.00	0.00	0.00	NA
GB43479	0.00	0.00	53.00	0.00	0.00	NA
GB43480	0.00	0.00	30.00	0.00	0.00	NA
GB43482	0.00	0.00	232.00	0.00	0.00	NA
GB43483	0.00	0.00	1.00	0.00	0.00	NA
GB43486	0.00	0.00	139.00	0.00	0.00	NA
GB43489	0.00	0.00	2.00	0.00	0.00	NA
GB43495	0.00	0.00	13.00	0.00	0.00	NA
GB43496	0.00	0.00	19059.00	0.00	0.00	NA
GB43497	1069.50	832.85	13.00	0.00	0.00	NA
GB43501	0.00	0.00	2.00	0.00	0.00	NA
GB43502	0.00	0.00	79.00	0.00	0.00	NA
GB43504	0.00	0.00	7.00	0.00	0.00	NA
GB43518	0.00	0.00	0.00	1184.57	284.26	NA
GB43520	0.00	0.00	22.00	0.00	0.00	NA
GB43521	0.00	0.00	1.00	0.00	0.00	NA
GB43523	0.00	0.00	11.00	0.00	0.00	NA
GB43526	0.00	0.00	8.00	0.00	0.00	NA
GB43533	0.00	0.00	28.00	0.00	0.00	NA
GB43543	0.00	0.00	1.00	0.00	0.00	NA
GB43544	0.00	0.00	9.00	0.00	0.00	NA
GB43552	0.00	0.00	312.00	0.00	0.00	NA
GB43556	0.00	0.00	10.00	0.00	0.00	NA
GB43559	0.00	0.00	60.00	0.00	0.00	NA
GB43562	0.00	0.00	97.00	0.00	0.00	NA
GB43564	0.00	0.00	64.00	0.00	0.00	NA
GB43566	0.00	0.00	2.00	0.00	0.00	NA
GB43567	0.00	0.00	4.00	0.00	0.00	NA
GB43569	0.00	0.00	32.00	0.00	0.00	NA
GB43580	0.00	0.00	304.00	0.00	0.00	NA
GB43581	0.00	0.00	1.00	0.00	0.00	NA
GB43584	0.00	90.02	29.00	0.00	0.00	NA
GB43585	0.00	0.00	20.00	0.00	0.00	NA
GB43586	0.00	0.00	5.00	0.00	0.00	NA
GB43596	0.00	0.00	3.00	0.00	0.00	NA
GB43598	298.59	1353.63	100.00	0.00	0.00	NA
GB43601	0.00	0.00	11.00	0.00	0.00	NA
GB43602	0.00	0.00	3.00	0.00	0.00	NA
GB43603	0.00	0.00	1.00	0.00	0.00	NA
GB43610	0.00	0.00	21.00	0.00	0.00	NA
GB43611	0.00	0.00	102.00	0.00	0.00	NA
GB43612	0.00	589.46	63.00	0.00	0.00	NA
GB43613	0.00	0.00	163.00	0.00	0.00	NA
GB43614	0.00	0.00	2.00	0.00	0.00	NA
GB43615	0.00	0.00	1.00	0.00	0.00	NA
GB43617	0.00	0.00	39.00	0.00	0.00	NA
GB43618	0.00	0.00	168.00	0.00	0.00	NA
GB43622	0.00	0.00	90.00	0.00	0.00	NA
GB43625	0.00	0.00	2.00	0.00	0.00	NA
GB43626	0.00	0.00	68.00	0.00	0.00	NA
GB43627	0.00	0.00	24.00	0.00	0.00	NA
GB43628	0.00	0.00	47.00	0.00	0.00	NA
GB43629	0.00	0.00	32.00	0.00	0.00	NA
GB43634	0.00	0.00	314.00	0.00	0.00	NA
GB43636	0.00	0.00	225.00	0.00	0.00	NA
GB43637	0.00	0.00	12.00	0.00	0.00	NA
GB43638	0.00	0.00	9.00	0.00	0.00	NA
GB43640	0.00	0.00	39.00	0.00	0.00	NA
GB43642	0.00	0.00	2.00	0.00	0.00	NA
GB43643	0.00	0.00	90.00	0.00	0.00	NA
GB43653	0.00	6677.48	24.00	0.00	0.00	NA
GB43655	0.00	0.00	9.00	0.00	0.00	NA
GB43658	0.00	0.00	18.00	0.00	96.17	NA
GB43696	0.00	0.00	29.00	0.00	0.00	NA
GB43697	0.00	0.00	23.00	0.00	0.00	NA
GB43700	0.00	0.00	6.00	0.00	0.00	NA
GB43705	0.00	0.00	1.00	0.00	0.00	NA
GB43706	0.00	0.00	20.00	0.00	0.00	NA
GB43707	0.00	0.00	17.00	0.00	0.00	NA
GB43708	0.00	0.00	77.00	0.00	0.00	NA
GB43712	0.00	264.06	0.00	0.00	0.00	NA
GB43714	0.00	0.00	1.00	0.00	0.00	NA
GB43716	0.00	0.00	12.00	0.00	0.00	NA
GB43717	0.00	0.00	3.00	0.00	0.00	NA
GB43718	0.00	0.00	97.00	0.00	0.00	NA
GB43719	258.78	0.00	167.00	0.00	0.00	NA
GB43720	0.00	0.00	6.00	0.00	0.00	NA
GB43722	0.00	0.00	2.00	0.00	0.00	NA
GB43730	0.00	0.00	24.00	0.00	0.00	NA
GB43735	0.00	0.00	20.00	0.00	0.00	NA
GB43736	0.00	0.00	15.00	0.00	0.00	NA
GB43738	0.00	0.00	5.00	0.00	0.00	NA
GB43742	0.00	0.00	10.00	0.00	0.00	NA
GB43743	0.00	0.00	55.00	0.00	0.00	NA
GB43750	0.00	0.00	5.00	0.00	0.00	NA
GB43751	0.00	0.00	142.00	0.00	0.00	NA
GB43759	0.00	0.00	45.00	0.00	0.00	NA
GB43761	0.00	0.00	5.00	0.00	0.00	NA
GB43775	0.00	0.00	4.00	0.00	0.00	NA
GB43778	0.00	0.00	97.00	0.00	0.00	NA
GB43784	0.00	186.71	0.00	0.00	0.00	NA
GB43788	0.00	0.00	8.00	0.00	0.00	NA
GB43798	0.00	0.00	1.00	0.00	0.00	NA
GB43802	0.00	0.00	137.00	0.00	0.00	NA
GB43805	0.00	0.00	6.00	0.00	0.00	NA
GB43812	0.00	0.00	121.00	0.00	0.00	NA
GB43814	0.00	0.00	6.00	0.00	0.00	NA
GB43819	0.00	0.00	32.00	0.00	0.00	NA
GB43820	0.00	0.00	131.00	0.00	0.00	NA
GB43822	0.00	0.00	8.00	0.00	0.00	NA
GB43823	0.00	0.00	3.00	0.00	0.00	NA
GB43824	0.00	0.00	122.00	0.00	0.00	NA
GB43825	0.00	0.00	94.00	0.00	0.00	NA
GB43826	0.00	0.00	1.00	0.00	0.00	NA
GB43827	0.00	0.00	17.00	0.00	0.00	NA
GB43829	0.00	0.00	118.00	0.00	0.00	NA
GB43836	0.00	0.00	11.00	0.00	0.00	NA
GB43839	0.00	0.00	29.00	0.00	0.00	NA
GB43840	0.00	0.00	2.00	0.00	0.00	NA
GB43841	0.00	0.00	36.00	0.00	0.00	NA
GB43842	0.00	0.00	354.00	0.00	0.00	NA
GB43843	0.00	0.00	16.00	0.00	0.00	NA
GB43846	0.00	0.00	5.00	0.00	0.00	NA
GB43848	0.00	0.00	14.00	0.00	0.00	NA
GB43856	0.00	0.00	44.00	0.00	0.00	NA
GB43857	0.00	0.00	28.00	0.00	0.00	NA
GB43860	0.00	0.00	7.00	0.00	0.00	NA
GB43862	228.02	0.00	139.00	0.00	0.00	NA
GB43863	0.00	0.00	1.00	0.00	0.00	NA
GB43867	0.00	0.00	2.00	0.00	0.00	NA
GB43869	0.00	0.00	87.00	0.00	0.00	NA
GB43870	228.02	0.00	124.00	0.00	0.00	NA
GB43871	0.00	0.00	22.00	0.00	0.00	NA
GB43874	0.00	0.00	356.00	0.00	0.00	NA
GB43875	0.00	0.00	3.00	0.00	0.00	NA
GB43876	0.00	0.00	11.00	0.00	0.00	NA
GB43879	0.00	0.00	2.00	0.00	0.00	NA
GB43882	0.00	0.00	6.00	0.00	0.00	NA
GB43883	0.00	0.00	16.00	0.00	0.00	NA
GB43884	0.00	0.00	5.00	0.00	0.00	NA
GB43885	0.00	0.00	10.00	0.00	0.00	NA
GB43886	0.00	0.00	2.00	0.00	0.00	NA
GB43889	0.00	0.00	81.00	0.00	0.00	NA
GB43890	0.00	0.00	12.00	0.00	0.00	NA
GB43892	0.00	0.00	47.00	0.00	0.00	NA
GB43894	0.00	0.00	22.00	0.00	0.00	NA
GB43898	0.00	0.00	9.00	0.00	0.00	NA
GB43899	0.00	0.00	3.00	0.00	0.00	NA
GB43900	0.00	0.00	1.00	0.00	0.00	NA
GB43904	0.00	0.00	7.00	0.00	0.00	NA
GB43905	0.00	0.00	8.00	0.00	0.00	NA
GB43906	0.00	0.00	31.00	0.00	0.00	NA
GB43908	0.00	0.00	86.00	0.00	0.00	NA
GB43912	0.00	0.00	15.00	0.00	0.00	NA
GB43913	0.00	0.00	45.00	0.00	0.00	NA
GB43916	0.00	0.00	5.00	0.00	0.00	NA
GB43920	0.00	0.00	4.00	0.00	0.00	NA
GB43924	0.00	0.00	107.00	0.00	0.00	NA
GB43932	0.00	0.00	1.00	0.00	0.00	NA
GB43934	0.00	0.00	145.00	0.00	0.00	NA
GB43935	0.00	0.00	64.00	0.00	0.00	NA
GB43936	0.00	0.00	8.00	0.00	0.00	NA
GB43938	0.00	0.00	14.00	0.00	0.00	NA
GB43941	0.00	0.00	2.00	0.00	0.00	NA
GB43942	0.00	0.00	22.00	0.00	0.00	NA
GB43945	0.00	0.00	92.00	0.00	0.00	NA
GB43946	0.00	0.00	2.00	0.00	0.00	NA
GB43948	0.00	0.00	6.00	0.00	0.00	NA
GB43949	0.00	0.00	2.00	0.00	0.00	NA
GB43952	0.00	0.00	2.00	0.00	0.00	NA
GB43953	0.00	0.00	58.00	0.00	0.00	NA
GB43962	0.00	0.00	8.00	0.00	0.00	NA
GB43963	0.00	832.18	0.00	0.00	0.00	NA
GB43969	0.00	0.00	5.00	0.00	0.00	NA
GB43976	0.00	0.00	16.00	0.00	0.00	NA
GB43977	0.00	0.00	20.00	0.00	0.00	NA
GB43978	0.00	0.00	145.00	9.59	0.00	NA
GB43980	0.00	0.00	312.00	0.00	0.00	NA
GB43983	0.00	0.00	4.00	0.00	0.00	NA
GB43989	0.00	0.00	126.00	0.00	0.00	NA
GB43991	0.00	0.00	2.00	0.00	0.00	NA
GB44002	0.00	0.00	21.00	0.00	0.00	NA
GB44008	0.00	0.00	28.00	0.00	0.00	NA
GB44011	0.00	424.09	95.00	0.00	0.00	NA
GB44012	0.00	0.00	111.00	0.00	0.00	NA
GB44016	0.00	0.00	13.00	0.00	0.00	NA
GB44017	0.00	0.00	7.00	0.00	0.00	NA
GB44020	0.00	0.00	71.00	0.00	0.00	NA
GB44021	0.00	0.00	1.00	0.00	0.00	NA
GB44026	0.00	0.00	1.00	0.00	0.00	NA
GB44030	0.00	0.00	43.00	0.00	0.00	NA
GB44031	0.00	0.00	158.00	0.00	0.00	NA
GB44032	0.00	0.00	452.00	0.00	0.00	NA
GB44035	0.00	0.00	11.00	0.00	0.00	NA
GB44037	0.00	0.00	74.00	19.18	0.00	NA
GB44038	0.00	0.00	18.00	0.00	0.00	NA
GB44039	0.00	0.00	56.00	0.00	0.00	NA
GB44041	0.00	0.00	4.00	0.00	0.00	NA
GB44044	0.00	0.00	2.00	0.00	0.00	NA
GB44049	0.00	0.00	43.00	0.00	2.83	NA
GB44052	0.00	0.00	2.00	0.00	0.00	NA
GB44053	0.00	0.00	11.00	0.00	0.00	NA
GB44055	0.00	0.00	9.00	0.00	0.00	NA
GB44056	0.00	0.00	106.00	0.00	0.00	NA
GB44058	0.00	0.00	51.00	0.00	0.00	NA
GB44061	0.00	0.00	63.00	0.00	0.00	NA
GB44062	0.00	0.00	5.00	0.00	0.00	NA
GB44067	0.00	0.00	14.00	0.00	0.00	NA
GB44069	0.00	0.00	5.00	0.00	0.00	NA
GB44071	0.00	0.00	7.00	0.00	0.00	NA
GB44072	0.00	0.00	36.00	0.00	0.00	NA
GB44076	0.00	0.00	5.00	0.00	0.00	NA
GB44077	0.00	0.00	4.00	0.00	0.00	NA
GB44078	0.00	0.00	39.00	0.00	0.00	NA
GB44079	0.00	0.00	6.00	0.00	0.00	NA
GB44080	0.00	0.00	68.00	0.00	0.00	NA
GB44085	0.00	0.00	9.00	0.00	0.00	NA
GB44086	0.00	0.00	12.00	0.00	0.00	NA
GB44089	0.00	0.00	83.00	0.00	0.00	NA
GB44091	0.00	0.00	436.00	0.00	0.00	NA
GB44092	0.00	0.00	12.00	0.00	0.00	NA
GB44101	0.00	0.00	48.00	0.00	0.00	NA
GB44105	0.00	0.00	1.00	0.00	0.00	NA
GB44111	0.00	0.00	12.00	0.00	0.00	NA
GB44113	0.00	0.00	60.00	0.00	0.00	NA
GB44117	0.00	0.00	4.00	0.00	0.00	NA
GB44119	0.00	0.00	13.00	0.00	0.00	NA
GB44121	0.00	0.00	2.00	0.00	0.00	NA
GB44122	0.00	0.00	18.00	0.00	0.00	NA
GB44123	0.00	0.00	4.00	0.00	0.00	NA
GB44124	0.00	0.00	150.00	0.00	0.00	NA
GB44126	0.00	0.00	15.00	0.00	0.00	NA
GB44127	0.00	0.00	3.00	0.00	0.00	NA
GB44130	0.00	0.00	35.00	0.00	0.00	NA
GB44131	0.00	0.00	26.00	0.00	0.00	NA
GB44132	0.00	0.00	14.00	0.00	0.00	NA
GB44133	0.00	0.00	77.00	0.00	0.00	NA
GB44134	0.00	0.00	80.00	0.00	0.00	NA
GB44135	278.69	0.00	18.00	0.00	0.00	NA
GB44136	0.00	0.00	10.00	0.00	0.00	NA
GB44137	0.00	0.00	6.00	0.00	0.00	NA
GB44138	0.00	0.00	322.00	0.00	0.00	NA
GB44147	0.00	0.00	39.00	0.00	0.00	NA
GB44148	0.00	0.00	21.00	0.00	0.00	NA
GB44152	0.00	0.00	38.00	0.00	0.00	NA
GB44154	0.00	0.00	8.00	0.00	0.00	NA
GB44155	0.00	0.00	1.00	0.00	0.00	NA
GB44156	0.00	0.00	2.00	0.00	0.00	NA
GB44157	0.00	0.00	6.00	0.00	0.00	NA
GB44158	0.00	0.00	2.00	0.00	0.00	NA
GB44159	0.00	0.00	14.00	0.00	0.00	NA
GB44163	0.00	0.00	5.00	0.00	0.00	NA
GB44164	0.00	0.00	2.00	0.00	0.00	NA
GB44165	0.00	0.00	11.00	0.00	0.00	NA
GB44167	0.00	0.00	43.00	0.00	2.83	NA
GB44174	0.00	0.00	13.00	0.00	0.00	NA
GB44175	0.00	0.00	92.00	0.00	0.00	NA
GB44184	0.00	0.00	1.00	0.00	0.00	NA
GB44186	0.00	0.00	92.00	19.18	0.00	NA
GB44187	0.00	0.00	59.00	0.00	0.00	NA
GB44191	0.00	0.00	14.00	0.00	0.00	NA
GB44193	0.00	0.00	7.00	0.00	0.00	NA
GB44197	0.00	10.67	0.00	0.00	0.00	NA
GB44199	0.00	0.00	7.00	0.00	0.00	NA
GB44202	0.00	0.00	9.00	0.00	0.00	NA
GB44206	0.00	0.00	33.00	0.00	0.00	NA
GB44208	0.00	0.00	113.00	0.00	0.00	NA
GB44210	0.00	0.00	7.00	0.00	0.00	NA
GB44213	0.00	0.00	158.00	0.00	0.00	NA
GB44214	0.00	0.00	87.00	0.00	0.00	NA
GB44222	0.00	0.00	42.00	0.00	0.00	NA
GB44225	0.00	0.00	82.00	0.00	0.00	NA
GB44247	0.00	0.00	137.00	0.00	0.00	NA
GB44248	0.00	0.00	6.00	0.00	0.00	NA
GB44250	0.00	0.00	11.00	0.00	0.00	NA
GB44251	0.00	0.00	1.00	0.00	0.00	NA
GB44254	0.00	0.00	14.00	0.00	0.00	NA
GB44258	0.00	0.00	4.00	0.00	0.00	NA
GB44259	0.00	0.00	1.00	0.00	0.00	NA
GB44262	0.00	0.00	51.00	0.00	0.00	NA
GB44263	0.00	0.00	4.00	0.00	0.00	NA
GB44264	0.00	0.00	2.00	0.00	0.00	NA
GB44269	0.00	0.00	5.00	0.00	0.00	NA
GB44276	0.00	0.00	126.00	0.00	0.00	NA
GB44277	0.00	0.00	16.00	0.00	0.00	NA
GB44278	0.00	0.00	1.00	0.00	0.00	NA
GB44285	0.00	0.00	19.00	0.00	0.00	NA
GB44288	0.00	0.00	23.00	0.00	0.00	NA
GB44289	0.00	0.00	34.00	0.00	0.00	NA
GB44291	0.00	0.00	423.00	0.00	0.00	NA
GB44292	0.00	0.00	23.00	0.00	0.00	NA
GB44293	0.00	0.00	39.00	0.00	0.00	NA
GB44296	0.00	0.00	6.00	0.00	0.00	NA
GB44297	0.00	0.00	66.00	0.00	0.00	NA
GB44298	0.00	0.00	36.00	0.00	0.00	NA
GB44303	0.00	0.00	14.00	0.00	0.00	NA
GB44305	0.00	0.00	32.00	0.00	0.00	NA
GB44308	217.16	0.00	0.00	0.00	0.00	NA
GB44312	0.00	0.00	28.00	0.00	0.00	NA
GB44315	50.67	0.00	0.00	0.00	0.00	NA
GB44319	0.00	0.00	45.00	0.00	0.00	NA
GB44321	0.00	0.00	24.00	0.00	0.00	NA
GB44324	0.00	0.00	94.00	0.00	0.00	NA
GB44325	0.00	0.00	29.00	0.00	0.00	NA
GB44327	0.00	0.00	15.00	0.00	0.00	NA
GB44328	0.00	0.00	58.00	0.00	0.00	NA
GB44331	0.00	0.00	62.00	0.00	0.00	NA
GB44336	253.35	0.00	119.00	0.00	0.00	NA
GB44337	0.00	0.00	27.00	0.00	0.00	NA
GB44338	0.00	0.00	32.00	0.00	0.00	NA
GB44339	0.00	0.00	8.00	0.00	0.00	NA
GB44344	0.00	0.00	1.00	0.00	0.00	NA
GB44345	0.00	0.00	15.00	0.00	0.00	NA
GB44346	0.00	0.00	38.00	0.00	0.00	NA
GB44347	0.00	0.00	345.00	0.00	0.00	NA
GB44349	0.00	0.00	16.00	0.00	0.00	NA
GB44350	0.00	0.00	15.00	0.00	0.00	NA
GB44353	0.00	0.00	11.00	0.00	0.00	NA
GB44354	0.00	0.00	17.00	0.00	0.00	NA
GB44356	0.00	0.00	2.00	0.00	0.00	NA
GB44359	0.00	0.00	101.00	0.00	0.00	NA
GB44361	0.00	0.00	6.00	0.00	0.00	NA
GB44362	0.00	0.00	18.00	0.00	0.00	NA
GB44364	0.00	960.21	0.00	0.00	0.00	NA
GB44365	0.00	0.00	1.00	0.00	0.00	NA
GB44368	0.00	0.00	78.00	0.00	0.00	NA
GB44369	0.00	0.00	11.00	0.00	0.00	NA
GB44370	0.00	0.00	155.00	0.00	0.00	NA
GB44371	0.00	0.00	5.00	0.00	0.00	NA
GB44373	0.00	0.00	16.00	0.00	0.00	NA
GB44375	0.00	0.00	75.00	0.00	0.00	NA
GB44402	521.18	0.00	10.00	0.00	0.00	NA
GB44410	0.00	0.00	18.00	0.00	0.00	NA
GB44411	0.00	0.00	16.00	0.00	0.00	NA
GB44413	0.00	0.00	67.00	0.00	0.00	NA
GB44414	0.00	0.00	91.00	0.00	0.00	NA
GB44416	0.00	0.00	17.00	0.00	0.00	NA
GB44418	0.00	0.00	6.00	0.00	0.00	NA
GB44419	0.00	0.00	33.00	0.00	0.00	NA
GB44420	0.00	0.00	91.00	0.00	0.00	NA
GB44422	0.00	0.00	1.00	0.00	0.00	NA
GB44423	0.00	0.00	9.00	0.00	0.00	NA
GB44424	0.00	0.00	9.00	0.00	0.00	NA
GB44425	0.00	0.00	2.00	0.00	0.00	NA
GB44426	0.00	0.00	60.00	0.00	0.00	NA
GB44433	0.00	0.00	23.00	0.00	0.00	NA
GB44435	0.00	0.00	53.00	0.00	0.00	NA
GB44436	0.00	0.00	89.00	0.00	0.00	NA
GB44439	0.00	0.00	12.00	0.00	0.00	NA
GB44440	0.00	0.00	3.00	0.00	0.00	NA
GB44444	0.00	0.00	60.00	0.00	0.00	NA
GB44445	0.00	0.00	37.00	0.00	0.00	NA
GB44447	0.00	0.00	2.00	0.00	0.00	NA
GB44449	0.00	0.00	17.00	0.00	0.00	NA
GB44451	0.00	0.00	3.00	0.00	0.00	NA
GB44452	0.00	0.00	72.00	0.00	0.00	NA
GB44453	0.00	0.00	43.00	0.00	0.00	NA
GB44457	0.00	0.00	15.00	0.00	0.00	NA
GB44461	0.00	0.00	38.00	0.00	0.00	NA
GB44462	0.00	0.00	235.00	0.00	0.00	NA
GB44463	0.00	0.00	11.00	0.00	0.00	NA
GB44464	0.00	0.00	50.00	0.00	0.00	NA
GB44469	0.00	0.00	3.00	0.00	0.00	NA
GB44475	0.00	0.00	159.00	0.00	0.00	NA
GB44476	0.00	0.00	53.00	0.00	0.00	NA
GB44477	0.00	0.00	108.00	0.00	0.00	NA
GB44479	0.00	0.00	17.00	0.00	0.00	NA
GB44481	0.00	0.00	3.00	0.00	0.00	NA
GB44482	0.00	0.00	362.00	0.00	0.00	NA
GB44483	0.00	0.00	135.00	4.80	0.00	NA
GB44484	0.00	0.00	2.00	0.00	0.00	NA
GB44485	0.00	0.00	32.00	0.00	0.00	NA
GB44486	0.00	0.00	55.00	0.00	0.00	NA
GB44488	0.00	0.00	1.00	0.00	0.00	NA
GB44489	0.00	0.00	10.00	0.00	0.00	NA
GB44490	0.00	0.00	2.00	0.00	0.00	NA
GB44491	0.00	0.00	104.00	0.00	0.00	NA
GB44498	0.00	0.00	18.00	0.00	0.00	NA
GB44500	0.00	0.00	3.00	0.00	0.00	NA
GB44502	0.00	0.00	6.00	0.00	0.00	NA
GB44503	0.00	0.00	11.00	0.00	0.00	NA
GB44506	0.00	0.00	10.00	0.00	0.00	NA
GB44507	0.00	0.00	14.00	0.00	0.00	NA
GB44509	0.00	0.00	16.00	0.00	0.00	NA
GB44510	0.00	0.00	3.00	0.00	0.00	NA
GB44511	0.00	0.00	14.00	0.00	0.00	NA
GB44515	0.00	0.00	24.00	0.00	0.00	NA
GB44517	0.00	0.00	7.00	0.00	0.00	NA
GB44518	0.00	0.00	25.00	0.00	0.00	NA
GB44521	0.00	0.00	53.00	0.00	0.00	NA
GB44523	0.00	0.00	5.00	0.00	0.00	NA
GB44524	0.00	0.00	7.00	0.00	0.00	NA
GB44525	0.00	0.00	3.00	0.00	0.00	NA
GB44526	0.00	0.00	4.00	0.00	0.00	NA
GB44527	0.00	0.00	61.00	0.00	0.00	NA
GB44528	0.00	0.00	17.00	0.00	0.00	NA
GB44532	0.00	516.78	61.00	0.00	0.00	NA
GB44533	0.00	0.00	458.00	0.00	0.00	NA
GB44534	0.00	0.00	20.00	0.00	0.00	NA
GB44536	0.00	0.00	8.00	0.00	0.00	NA
GB44538	0.00	0.00	8.00	0.00	0.00	NA
GB44540	0.00	0.00	63.00	0.00	0.00	NA
GB44543	0.00	0.00	15.00	0.00	0.00	NA
GB44544	0.00	0.00	21.00	0.00	0.00	NA
GB44546	0.00	0.00	6.00	0.00	0.00	NA
GB44548	0.00	0.00	20.00	0.00	0.00	NA
GB44549	0.00	0.00	2.00	0.00	0.00	NA
GB44553	0.00	0.00	6.00	0.00	0.00	NA
GB44557	798.05	0.00	3.00	0.00	0.00	NA
GB44565	0.00	0.00	68.00	0.00	0.00	NA
GB44570	0.00	0.00	55.00	0.00	0.00	NA
GB44572	0.00	0.00	54.00	0.00	0.00	NA
GB44573	0.00	0.00	42.00	0.00	0.00	NA
GB44575	0.00	0.00	11.00	0.00	0.00	NA
GB44576	0.00	0.00	80.00	0.00	0.00	NA
GB44580	0.00	0.00	43.00	0.00	0.00	NA
GB44581	0.00	0.00	458.00	0.00	0.00	NA
GB44585	0.00	0.00	73.00	0.00	0.00	NA
GB44588	0.00	0.00	14.00	0.00	0.00	NA
GB44589	0.00	0.00	2.00	0.00	0.00	NA
GB44594	0.00	0.00	32.00	0.00	0.00	NA
GB44595	0.00	0.00	4.00	0.00	0.00	NA
GB44597	0.00	0.00	25.00	0.00	0.00	NA
GB44598	0.00	0.00	22.00	0.00	0.00	NA
GB44606	0.00	0.00	117.00	0.00	0.00	NA
GB44610	0.00	0.00	70.00	0.00	0.00	NA
GB44611	0.00	0.00	10.00	0.00	0.00	NA
GB44612	0.00	0.00	44.00	0.00	0.00	NA
GB44621	0.00	0.00	11.00	0.00	0.00	NA
GB44622	0.00	0.00	24.00	0.00	0.00	NA
GB44623	0.00	0.00	100.00	0.00	0.00	NA
GB44624	0.00	0.00	2.00	0.00	0.00	NA
GB44634	0.00	0.00	170.00	0.00	16.97	NA
GB44641	0.00	0.00	2.00	0.00	0.00	NA
GB44648	0.00	0.00	2.00	0.00	0.00	NA
GB44650	0.00	0.00	16.00	19.18	0.00	NA
GB44651	0.00	0.00	19.00	0.00	0.00	NA
GB44652	0.00	0.00	22.00	0.00	0.00	NA
GB44653	0.00	0.00	224.00	0.00	0.00	NA
GB44654	0.00	0.00	38.00	0.00	0.00	NA
GB44658	0.00	0.00	16.00	0.00	0.00	NA
GB44661	0.00	0.00	105.00	0.00	0.00	NA
GB44663	0.00	0.00	2.00	0.00	0.00	NA
GB44667	0.00	0.00	2.00	0.00	0.00	NA
GB44670	0.00	0.00	60.00	0.00	0.00	NA
GB44673	0.00	0.00	53.00	0.00	0.00	NA
GB44675	0.00	0.00	6.00	0.00	0.00	NA
GB44676	0.00	0.00	3.00	0.00	0.00	NA
GB44679	305642.08	2177211.42	12965.00	2148.53	1629.17	NA
GB44680	0.00	0.00	14.00	0.00	0.00	NA
GB44681	0.00	0.00	21.00	0.00	0.00	NA
GB44682	0.00	0.00	1081.00	0.00	0.00	NA
GB44683	0.00	293.40	41.00	0.00	0.00	NA
GB44686	0.00	0.00	8.00	0.00	0.00	NA
GB44687	0.00	0.00	60.00	0.00	0.00	NA
GB44689	0.00	0.00	30.00	0.00	0.00	NA
GB44690	0.00	0.00	8.00	0.00	0.00	NA
GB44692	0.00	0.00	9.00	0.00	0.00	NA
GB44693	0.00	0.00	101.00	0.00	0.00	NA
GB44694	0.00	0.00	2.00	0.00	0.00	NA
GB44702	0.00	0.00	91.00	0.00	0.00	NA
GB44703	0.00	0.00	505.00	0.00	0.00	NA
GB44704	0.00	0.00	62.00	0.00	0.00	NA
GB44707	0.00	0.00	16.00	0.00	0.00	NA
GB44709	0.00	0.00	3.00	0.00	0.00	NA
GB44718	0.00	0.00	7.00	0.00	0.00	NA
GB44723	0.00	0.00	9.00	0.00	0.00	NA
GB44725	0.00	0.00	3.00	0.00	0.00	NA
GB44726	0.00	0.00	360.00	0.00	0.00	NA
GB44730	0.00	0.00	2.00	0.00	0.00	NA
GB44731	0.00	0.00	38.00	0.00	0.00	NA
GB44732	0.00	0.00	88.00	0.00	0.00	NA
GB44733	0.00	0.00	10.00	0.00	0.00	NA
GB44740	0.00	0.00	1.00	0.00	0.00	NA
GB44743	0.00	0.00	22.00	0.00	0.00	NA
GB44744	0.00	0.00	28.00	0.00	0.00	NA
GB44746	0.00	0.00	23.00	0.00	0.00	NA
GB44747	0.00	0.00	11.00	0.00	0.00	NA
GB44751	0.00	0.00	14.00	0.00	0.00	NA
GB44752	0.00	0.00	5.00	0.00	0.00	NA
GB44754	0.00	0.00	4.00	0.00	0.00	NA
GB44757	0.00	0.00	89.00	0.00	0.00	NA
GB44758	0.00	0.00	60.00	0.00	0.00	NA
GB44768	0.00	0.00	7.00	0.00	0.00	NA
GB44769	0.00	0.00	15.00	0.00	0.00	NA
GB44772	0.00	0.00	18.00	0.00	0.00	NA
GB44773	0.00	0.00	15.00	0.00	0.00	NA
GB44774	0.00	0.00	32.00	0.00	0.00	NA
GB44775	0.00	0.00	10.00	0.00	0.00	NA
GB44776	0.00	0.00	7.00	0.00	0.00	NA
GB44777	0.00	0.00	12.00	0.00	0.00	NA
GB44779	0.00	0.00	26.00	0.00	0.00	NA
GB44783	0.00	0.00	48.00	0.00	0.00	NA
GB44789	0.00	0.00	1.00	0.00	0.00	NA
GB44791	0.00	0.00	116.00	0.00	0.00	NA
GB44792	0.00	0.00	25.00	0.00	0.00	NA
GB44798	0.00	0.00	158.00	0.00	0.00	NA
GB44799	0.00	0.00	23.00	0.00	0.00	NA
GB44802	0.00	0.00	109.00	0.00	0.00	NA
GB44803	0.00	0.00	5.00	0.00	0.00	NA
GB44804	0.00	0.00	40.00	0.00	0.00	NA
GB44808	0.00	0.00	159.00	0.00	0.00	NA
GB44809	0.00	0.00	1.00	0.00	0.00	NA
GB44810	0.00	0.00	2.00	0.00	0.00	NA
GB44821	0.00	0.00	1.00	0.00	0.00	NA
GB44825	0.00	0.00	2.00	0.00	0.00	NA
GB44830	0.00	0.00	20.00	0.00	0.00	NA
GB44831	0.00	0.00	119.00	0.00	0.00	NA
GB44832	0.00	0.00	4.00	0.00	0.00	NA
GB44837	0.00	0.00	2.00	0.00	0.00	NA
GB44842	0.00	0.00	32.00	0.00	0.00	NA
GB44846	0.00	0.00	12.00	0.00	0.00	NA
GB44847	0.00	0.00	4.00	0.00	0.00	NA
GB44848	0.00	0.00	28.00	0.00	0.00	NA
GB44850	0.00	0.00	120.00	0.00	0.00	NA
GB44854	0.00	0.00	13.00	0.00	0.00	NA
GB44855	0.00	0.00	31.00	0.00	0.00	NA
GB44861	0.00	0.00	37.00	0.00	0.00	NA
GB44862	0.00	0.00	22.00	0.00	0.00	NA
GB44865	0.00	0.00	50.00	0.00	0.00	NA
GB44868	0.00	0.00	1.00	0.00	0.00	NA
GB44873	0.00	0.00	76.00	0.00	0.00	NA
GB44876	0.00	0.00	123.00	0.00	0.00	NA
GB44877	0.00	0.00	4.00	0.00	0.00	NA
GB44879	0.00	0.00	11.00	0.00	0.00	NA
GB44880	0.00	0.00	60.00	0.00	0.00	NA
GB44881	0.00	0.00	12.00	0.00	0.00	NA
GB44882	0.00	0.00	3.00	0.00	0.00	NA
GB44883	0.00	0.00	10.00	0.00	0.00	NA
GB44885	0.00	0.00	9.00	0.00	0.00	NA
GB44889	0.00	0.00	7.00	0.00	0.00	NA
GB44893	0.00	0.00	7.00	0.00	0.00	NA
GB44894	0.00	0.00	21.00	0.00	0.00	NA
GB44895	0.00	0.00	11.00	0.00	0.00	NA
GB44896	0.00	0.00	33.00	0.00	0.00	NA
GB44898	0.00	0.00	6.00	0.00	0.00	NA
GB44899	0.00	0.00	42.00	0.00	0.00	NA
GB44901	0.00	0.00	7.00	0.00	0.00	NA
GB44905	0.00	0.00	24.00	0.00	0.00	NA
GB44906	0.00	0.00	216.00	0.00	0.00	NA
GB44909	0.00	0.00	55.00	0.00	0.00	NA
GB44913	0.00	0.00	12.00	0.00	0.00	NA
GB44914	0.00	0.00	11.00	0.00	0.00	NA
GB44923	0.00	0.00	4.00	0.00	0.00	NA
GB44927	0.00	0.00	1.00	0.00	0.00	NA
GB44932	0.00	0.00	1.00	0.00	0.00	NA
GB44933	0.00	0.00	54.00	0.00	0.00	NA
GB44935	0.00	0.00	352.00	0.00	5.66	NA
GB44937	0.00	0.00	33.00	0.00	0.00	NA
GB44939	0.00	0.00	24.00	0.00	0.00	NA
GB44943	0.00	0.00	20.00	0.00	0.00	NA
GB44950	0.00	0.00	4.00	0.00	0.00	NA
GB44955	108.58	0.00	0.00	0.00	0.00	NA
GB44959	0.00	0.00	43.00	0.00	0.00	NA
GB44961	0.00	0.00	13.00	0.00	0.00	NA
GB44962	0.00	0.00	4.00	0.00	0.00	NA
GB44963	0.00	0.00	16.00	0.00	0.00	NA
GB44964	0.00	0.00	2.00	0.00	0.00	NA
GB44967	0.00	0.00	20.00	0.00	0.00	NA
GB44968	0.00	0.00	15.00	0.00	0.00	NA
GB44969	0.00	0.00	39.00	0.00	0.00	NA
GB44972	0.00	0.00	158.00	0.00	0.00	NA
GB44976	0.00	0.00	76.00	0.00	0.00	NA
GB44977	0.00	0.00	10.00	0.00	0.00	NA
GB44978	0.00	0.00	6.00	0.00	0.00	NA
GB44985	0.00	0.00	28.00	0.00	0.00	NA
GB44987	0.00	0.00	31.00	0.00	0.00	NA
GB44988	0.00	0.00	25.00	0.00	0.00	NA
GB44991	0.00	0.00	112.00	0.00	0.00	NA
GB44992	0.00	0.00	44.00	0.00	0.00	NA
GB44996	0.00	0.00	4915.00	0.00	0.00	NA
GB44998	0.00	0.00	212.00	0.00	0.00	NA
GB44999	0.00	0.00	27.00	0.00	8.49	NA
GB45001	0.00	0.00	6.00	0.00	0.00	NA
GB45002	0.00	0.00	10.00	0.00	8.49	NA
GB45005	0.00	0.00	1.00	0.00	0.00	NA
GB45009	0.00	0.00	2.00	0.00	0.00	NA
GB45012	0.00	0.00	103.00	0.00	0.00	NA
GB45013	0.00	0.00	232.00	0.00	0.00	NA
GB45014	0.00	0.00	2.00	0.00	0.00	NA
GB45017	0.00	0.00	222.00	0.00	0.00	NA
GB45018	0.00	0.00	39.00	0.00	0.00	NA
GB45019	0.00	0.00	43.00	0.00	0.00	NA
GB45020	0.00	0.00	1.00	0.00	0.00	NA
GB45023	0.00	0.00	29.00	0.00	0.00	NA
GB45024	0.00	0.00	2.00	0.00	0.00	NA
GB45026	0.00	0.00	116.00	9.59	0.00	NA
GB45028	0.00	0.00	254.00	0.00	14.14	NA
GB45036	0.00	0.00	39.00	0.00	0.00	NA
GB45037	0.00	0.00	38.00	0.00	0.00	NA
GB45038	0.00	0.00	28.00	0.00	0.00	NA
GB45039	0.00	0.00	31.00	0.00	0.00	NA
GB45041	0.00	0.00	8.00	0.00	0.00	NA
GB45042	0.00	0.00	40.00	0.00	0.00	NA
GB45044	0.00	0.00	17.00	0.00	0.00	NA
GB45047	0.00	0.00	86.00	0.00	0.00	NA
GB45048	0.00	0.00	4.00	0.00	0.00	NA
GB45051	0.00	0.00	7.00	0.00	0.00	NA
GB45052	0.00	0.00	9.00	0.00	0.00	NA
GB45053	0.00	0.00	6.00	0.00	0.00	NA
GB45054	0.00	0.00	15.00	0.00	0.00	NA
GB45055	10.86	0.00	0.00	0.00	0.00	NA
GB45056	0.00	0.00	1.00	0.00	0.00	NA
GB45057	0.00	0.00	28.00	0.00	0.00	NA
GB45062	0.00	1232.27	0.00	0.00	0.00	NA
GB45063	0.00	0.00	2.00	0.00	0.00	NA
GB45071	0.00	0.00	23.00	0.00	0.00	NA
GB45073	0.00	0.00	22.00	0.00	0.00	NA
GB45075	0.00	1116.25	0.00	0.00	0.00	NA
GB45077	0.00	0.00	25.00	0.00	0.00	NA
GB45089	941.02	0.00	4.00	0.00	0.00	NA
GB45092	941.02	0.00	22.00	0.00	100.41	NA
GB45095	0.00	0.00	31.00	0.00	0.00	NA
GB45098	0.00	0.00	6.00	0.00	0.00	NA
GB45105	0.00	0.00	10.00	0.00	0.00	NA
GB45107	0.00	0.00	22.00	0.00	0.00	NA
GB45110	0.00	0.00	4.00	0.00	0.00	NA
GB45111	0.00	0.00	18.00	0.00	0.00	NA
GB45113	0.00	0.00	136.00	0.00	0.00	NA
GB45114	0.00	0.00	75.00	0.00	0.00	NA
GB45115	0.00	0.00	36.00	0.00	0.00	NA
GB45118	0.00	1056.23	6.00	0.00	0.00	NA
GB45119	0.00	0.00	4.00	0.00	0.00	NA
GB45120	0.00	0.00	137.00	0.00	0.00	NA
GB45125	103.15	0.00	5.00	0.00	0.00	NA
GB45126	0.00	0.00	149.00	0.00	0.00	NA
GB45127	0.00	0.00	9.00	0.00	0.00	NA
GB45128	0.00	0.00	150.00	0.00	0.00	NA
GB45131	0.00	0.00	2.00	0.00	0.00	NA
GB45133	0.00	0.00	19.00	0.00	0.00	NA
GB45134	0.00	0.00	23.00	9.59	0.00	NA
GB45137	0.00	0.00	62.00	0.00	0.00	NA
GB45138	0.00	0.00	46.00	0.00	0.00	NA
GB45139	0.00	0.00	15.00	0.00	0.00	NA
GB45140	0.00	47.68	135.00	0.00	0.00	NA
GB45141	0.00	0.00	110.00	0.00	0.00	NA
GB45145	0.00	0.00	53.00	0.00	0.00	NA
GB45146	0.00	0.00	118.00	9.59	0.00	NA
GB45147	0.00	0.00	2.00	0.00	0.00	NA
GB45148	0.00	0.00	20.00	0.00	0.00	NA
GB45151	0.00	0.00	12.00	0.00	0.00	NA
GB45152	0.00	0.00	53.00	0.00	0.00	NA
GB45153	0.00	0.00	65.00	0.00	0.00	NA
GB45154	0.00	0.00	2.00	0.00	0.00	NA
GB45155	0.00	0.00	55.00	0.00	0.00	NA
GB45156	0.00	0.00	348.00	0.00	0.00	NA
GB45157	0.00	0.00	2.00	0.00	0.00	NA
GB45161	0.00	0.00	1.00	0.00	0.00	NA
GB45165	0.00	0.00	10.00	0.00	8.49	NA
GB45169	0.00	0.00	86.00	0.00	0.00	NA
GB45170	0.00	0.00	12.00	0.00	0.00	NA
GB45172	0.00	0.00	55.00	0.00	0.00	NA
GB45173	0.00	0.00	228.00	0.00	0.00	NA
GB45175	0.00	0.00	22.00	0.00	0.00	NA
GB45177	0.00	0.00	5.00	0.00	0.00	NA
GB45179	0.00	0.00	15.00	0.00	0.00	NA
GB45181	0.00	0.00	110.00	0.00	0.00	NA
GB45183	0.00	0.00	31.00	0.00	0.00	NA
GB45184	0.00	0.00	1.00	0.00	0.00	NA
GB45185	0.00	0.00	27.00	0.00	0.00	NA
GB45186	0.00	0.00	28.00	0.00	0.00	NA
GB45188	0.00	0.00	15.00	0.00	0.00	NA
GB45189	0.00	0.00	144.00	0.00	0.00	NA
GB45194	0.00	0.00	7.00	0.00	0.00	NA
GB45195	0.00	0.00	5.00	0.00	0.00	NA
GB45197	0.00	0.00	4.00	0.00	0.00	NA
GB45202	0.00	0.00	47.00	0.00	0.00	NA
GB45211	0.00	0.00	39.00	0.00	0.00	NA
GB45212	0.00	0.00	1.00	0.00	0.00	NA
GB45214	0.00	0.00	52.00	0.00	0.00	NA
GB45215	0.00	0.00	3.00	0.00	0.00	NA
GB45218	0.00	0.00	10.00	0.00	0.00	NA
GB45221	0.00	0.00	42.00	0.00	0.00	NA
GB45222	0.00	0.00	13.00	0.00	0.00	NA
GB45223	0.00	0.00	193.00	0.00	5.66	NA
GB45227	0.00	0.00	29.00	0.00	0.00	NA
GB45228	0.00	0.00	97.00	0.00	0.00	NA
GB45229	0.00	0.00	61.00	0.00	0.00	NA
GB45230	0.00	0.00	9.00	0.00	0.00	NA
GB45235	0.00	0.00	3.00	0.00	0.00	NA
GB45244	0.00	0.00	1.00	0.00	0.00	NA
GB45247	0.00	0.00	33.00	0.00	0.00	NA
GB45248	0.00	0.00	1.00	0.00	0.00	NA
GB45252	0.00	0.00	3.00	0.00	0.00	NA
GB45253	0.00	0.00	6.00	0.00	0.00	NA
GB45254	0.00	0.00	42.00	0.00	0.00	NA
GB45255	0.00	0.00	2.00	0.00	0.00	NA
GB45256	0.00	0.00	17.00	0.00	0.00	NA
GB45257	0.00	0.00	10.00	0.00	0.00	NA
GB45258	0.00	0.00	28.00	0.00	0.00	NA
GB45259	0.00	0.00	17.00	0.00	0.00	NA
GB45260	0.00	0.00	356.00	28.77	0.00	NA
GB45261	0.00	0.00	14.00	0.00	0.00	NA
GB45263	0.00	0.00	22.00	0.00	0.00	NA
GB45266	0.00	0.00	4.00	0.00	0.00	NA
GB45269	0.00	0.00	9.00	0.00	0.00	NA
GB45270	0.00	0.00	10.00	0.00	0.00	NA
GB45271	0.00	0.00	2.00	0.00	0.00	NA
GB45274	874.06	0.00	2.00	0.00	0.00	NA
GB45275	0.00	0.00	14.00	0.00	0.00	NA
GB45278	0.00	0.00	2.00	0.00	0.00	NA
GB45280	0.00	0.00	7.00	0.00	0.00	NA
GB45281	0.00	0.00	256.00	0.00	0.00	NA
GB45284	0.00	0.00	118.00	0.00	0.00	NA
GB45285	0.00	0.00	15.00	0.00	0.00	NA
GB45286	0.00	0.00	138.00	0.00	0.00	NA
GB45287	0.00	0.00	9.00	0.00	0.00	NA
GB45291	0.00	0.00	3.00	0.00	0.00	NA
GB45292	0.00	0.00	141.00	0.00	0.00	NA
GB45295	0.00	0.00	1.00	0.00	0.00	NA
GB45296	0.00	0.00	79.00	0.00	0.00	NA
GB45297	0.00	0.00	2.00	0.00	0.00	NA
GB45300	0.00	0.00	121.00	0.00	0.00	NA
GB45313	0.00	0.00	290.00	0.00	0.00	NA
GB45315	0.00	0.00	23.00	0.00	0.00	NA
GB45316	0.00	0.00	106.00	0.00	0.00	NA
GB45317	0.00	0.00	2.00	0.00	0.00	NA
GB45318	0.00	0.00	32.00	0.00	0.00	NA
GB45324	0.00	0.00	3.00	0.00	0.00	NA
GB45334	0.00	0.00	58.00	0.00	0.00	NA
GB45336	0.00	0.00	2.00	0.00	0.00	NA
GB45339	246.11	0.00	0.00	0.00	0.00	NA
GB45341	0.00	0.00	3.00	0.00	0.00	NA
GB45343	0.00	0.00	24.00	0.00	0.00	NA
GB45345	0.00	0.00	17.00	0.00	0.00	NA
GB45350	0.00	0.00	39.00	0.00	0.00	NA
GB45354	0.00	0.00	2.00	0.00	0.00	NA
GB45355	0.00	0.00	18.00	0.00	0.00	NA
GB45357	0.00	0.00	33.00	0.00	0.00	NA
GB45360	0.00	0.00	1.00	0.00	0.00	NA
GB45361	0.00	0.00	15.00	0.00	0.00	NA
GB45363	0.00	0.00	19.00	0.00	0.00	NA
GB45364	0.00	0.00	45.00	0.00	0.00	NA
GB45368	0.00	0.00	66.00	0.00	0.00	NA
GB45369	0.00	0.00	245.00	0.00	0.00	NA
GB45372	0.00	300.07	20.00	0.00	0.00	NA
GB45377	0.00	0.00	53.00	0.00	0.00	NA
GB45378	0.00	0.00	10.00	0.00	0.00	NA
GB45381	0.00	0.00	2.00	0.00	0.00	NA
GB45382	0.00	0.00	1.00	0.00	0.00	NA
GB45386	0.00	0.00	8.00	0.00	0.00	NA
GB45389	0.00	0.00	2.00	0.00	0.00	NA
GB45392	0.00	0.00	12.00	0.00	0.00	NA
GB45393	0.00	0.00	5.00	0.00	0.00	NA
GB45394	0.00	0.00	67.00	0.00	0.00	NA
GB45395	0.00	0.00	2.00	0.00	0.00	NA
GB45397	0.00	0.00	5.00	0.00	0.00	NA
GB45398	0.00	0.00	1.00	0.00	0.00	NA
GB45400	0.00	0.00	3.00	0.00	0.00	NA
GB45403	0.00	0.00	3.00	0.00	0.00	NA
GB45406	0.00	0.00	2.00	0.00	0.00	NA
GB45408	0.00	0.00	97.00	0.00	0.00	NA
GB45410	0.00	0.00	4.00	0.00	0.00	NA
GB45413	0.00	0.00	15.00	0.00	0.00	NA
GB45414	0.00	0.00	30.00	19.18	0.00	NA
GB45415	0.00	0.00	30.00	0.00	0.00	NA
GB45417	0.00	0.00	5.00	0.00	0.00	NA
GB45418	0.00	0.00	247.00	0.00	0.00	NA
GB45420	0.00	0.00	10.00	0.00	0.00	NA
GB45423	0.00	0.00	3.00	0.00	0.00	NA
GB45425	0.00	0.00	37.00	0.00	0.00	NA
GB45426	0.00	0.00	7.00	0.00	0.00	NA
GB45429	0.00	0.00	6.00	0.00	0.00	NA
GB45431	0.00	0.00	36.00	0.00	0.00	NA
GB45433	0.00	0.00	2.00	0.00	0.00	NA
GB45440	0.00	0.00	2.00	0.00	0.00	NA
GB45443	0.00	0.00	3.00	0.00	0.00	NA
GB45449	0.00	0.00	8.00	0.00	0.00	NA
GB45452	0.00	0.00	2.00	0.00	0.00	NA
GB45453	0.00	0.00	11.00	0.00	0.00	NA
GB45455	0.00	0.00	13.00	0.00	0.00	NA
GB45457	0.00	0.00	19.00	0.00	0.00	NA
GB45459	0.00	0.00	53.00	0.00	0.00	NA
GB45462	0.00	0.00	13.00	0.00	0.00	NA
GB45471	0.00	0.00	4.00	0.00	0.00	NA
GB45474	0.00	0.00	88.00	0.00	0.00	NA
GB45477	0.00	0.00	2.00	0.00	0.00	NA
GB45478	0.00	0.00	17.00	0.00	0.00	NA
GB45479	0.00	0.00	48.00	0.00	0.00	NA
GB45486	0.00	0.00	1.00	0.00	0.00	NA
GB45487	0.00	0.00	19.00	0.00	0.00	NA
GB45488	0.00	0.00	2.00	0.00	0.00	NA
GB45490	0.00	0.00	1.00	0.00	0.00	NA
GB45491	0.00	0.00	12.00	0.00	0.00	NA
GB45494	0.00	0.00	55.00	0.00	0.00	NA
GB45495	0.00	0.00	227.00	0.00	8.49	NA
GB45496	0.00	0.00	4.00	0.00	0.00	NA
GB45497	0.00	0.00	7.00	0.00	0.00	NA
GB45502	0.00	0.00	2.00	0.00	0.00	NA
GB45503	0.00	0.00	18.00	0.00	0.00	NA
GB45504	0.00	0.00	11.00	0.00	0.00	NA
GB45512	0.00	0.00	16.00	0.00	0.00	NA
GB45525	0.00	0.00	2.00	0.00	0.00	NA
GB45526	0.00	0.00	29.00	0.00	0.00	NA
GB45530	0.00	0.00	4.00	0.00	0.00	NA
GB45534	0.00	0.00	108.00	0.00	0.00	NA
GB45535	0.00	0.00	127.00	0.00	0.00	NA
GB45536	0.00	0.00	5.00	0.00	0.00	NA
GB45537	0.00	0.00	37.00	0.00	0.00	NA
GB45538	0.00	0.00	3.00	0.00	0.00	NA
GB45540	0.00	0.00	388.00	0.00	0.00	NA
GB45541	0.00	0.00	3.00	0.00	0.00	NA
GB45543	0.00	0.00	2.00	0.00	0.00	NA
GB45544	0.00	0.00	5.00	0.00	0.00	NA
GB45545	0.00	0.00	28.00	0.00	0.00	NA
GB45546	0.00	0.00	2.00	0.00	0.00	NA
GB45550	0.00	0.00	2.00	0.00	0.00	NA
GB45555	0.00	0.00	96.00	0.00	0.00	NA
GB45558	0.00	0.00	8.00	0.00	0.00	NA
GB45610	0.00	0.00	1.00	0.00	0.00	NA
GB45617	0.00	0.00	23.00	0.00	0.00	NA
GB45618	253.35	0.00	0.00	0.00	0.00	NA
GB45619	260.59	0.00	53695.00	12943.95	136335.84	NA
GB45621	0.00	0.00	18.00	0.00	0.00	NA
GB45623	0.00	0.00	166.00	0.00	0.00	NA
GB45630	0.00	0.00	2.00	0.00	0.00	NA
GB45636	0.00	0.00	40.00	0.00	0.00	NA
GB45638	0.00	0.00	31.00	0.00	0.00	NA
GB45639	0.00	0.00	19.00	0.00	0.00	NA
GB45640	0.00	0.00	5.00	0.00	0.00	NA
GB45646	0.00	0.00	1236.00	0.00	0.00	NA
GB45648	0.00	0.00	16.00	0.00	0.00	NA
GB45650	0.00	0.00	14.00	0.00	0.00	NA
GB45651	0.00	0.00	14.00	0.00	0.00	NA
GB45652	0.00	0.00	4.00	0.00	0.00	NA
GB45654	0.00	0.00	15.00	0.00	0.00	NA
GB45655	0.00	0.00	4.00	0.00	0.00	NA
GB45657	0.00	0.00	1.00	0.00	0.00	NA
GB45661	0.00	0.00	14.00	0.00	0.00	NA
GB45662	0.00	0.00	166.00	0.00	0.00	NA
GB45663	0.00	0.00	20.00	0.00	0.00	NA
GB45666	0.00	0.00	90.00	0.00	0.00	NA
GB45667	0.00	0.00	2.00	0.00	0.00	NA
GB45668	0.00	0.00	6.00	0.00	0.00	NA
GB45673	0.00	0.00	24.00	0.00	0.00	NA
GB45678	0.00	0.00	10.00	0.00	0.00	NA
GB45679	0.00	0.00	2.00	0.00	0.00	NA
GB45683	0.00	0.00	18.00	0.00	0.00	NA
GB45684	0.00	0.00	133.00	0.00	0.00	NA
GB45685	0.00	0.00	27.00	0.00	0.00	NA
GB45686	0.00	0.00	16.00	0.00	0.00	NA
GB45688	0.00	0.00	401.00	0.00	0.00	NA
GB45690	0.00	0.00	34.00	0.00	0.00	NA
GB45694	0.00	0.00	10.00	0.00	0.00	NA
GB45695	0.00	0.00	24.00	0.00	0.00	NA
GB45696	0.00	0.00	49.00	0.00	0.00	NA
GB45697	0.00	0.00	14.00	0.00	0.00	NA
GB45702	0.00	0.00	25.00	0.00	0.00	NA
GB45703	0.00	0.00	305.00	0.00	0.00	NA
GB45706	0.00	0.00	680.00	9.59	0.00	NA
GB45707	0.00	0.00	0.00	4.80	0.00	NA
GB45709	0.00	0.00	4.00	0.00	0.00	NA
GB45712	0.00	0.00	1.00	0.00	0.00	NA
GB45716	0.00	0.00	8.00	0.00	0.00	NA
GB45717	0.00	0.00	7.00	0.00	0.00	NA
GB45719	0.00	0.00	1.00	0.00	0.00	NA
GB45724	0.00	0.00	13.00	0.00	0.00	NA
GB45726	0.00	0.00	10.00	0.00	0.00	NA
GB45728	0.00	0.00	90.00	0.00	0.00	NA
GB45729	0.00	0.00	634.00	0.00	0.00	NA
GB45733	0.00	0.00	4.00	0.00	0.00	NA
GB45737	0.00	0.00	31.00	0.00	0.00	NA
GB45738	0.00	0.00	40.00	0.00	0.00	NA
GB45739	0.00	0.00	10.00	0.00	0.00	NA
GB45743	0.00	0.00	36.00	0.00	0.00	NA
GB45762	0.00	0.00	1.00	0.00	0.00	NA
GB45764	0.00	0.00	2.00	0.00	0.00	NA
GB45782	0.00	0.00	164.00	0.00	2.83	NA
GB45789	0.00	0.00	4.00	0.00	0.00	NA
GB45809	0.00	0.00	24.00	0.00	0.00	NA
GB45811	135.72	0.00	0.00	0.00	0.00	NA
GB45812	0.00	0.00	39.00	0.00	0.00	NA
GB45813	0.00	0.00	393.00	0.00	0.00	NA
GB45814	0.00	0.00	4.00	0.00	0.00	NA
GB45816	0.00	0.00	8.00	0.00	0.00	NA
GB45819	0.00	0.00	323.00	0.00	0.00	NA
GB45821	0.00	0.00	11.00	0.00	0.00	NA
GB45827	0.00	0.00	32.00	0.00	0.00	NA
GB45829	0.00	0.00	13.00	0.00	0.00	NA
GB45830	0.00	0.00	11.00	0.00	0.00	NA
GB45831	0.00	0.00	6.00	0.00	0.00	NA
GB45833	0.00	0.00	13.00	0.00	0.00	NA
GB45836	0.00	0.00	152.00	0.00	0.00	NA
GB45837	0.00	0.00	34.00	0.00	0.00	NA
GB45846	0.00	0.00	1.00	0.00	0.00	NA
GB45849	0.00	0.00	2.00	0.00	0.00	NA
GB45850	0.00	0.00	1.00	0.00	0.00	NA
GB45851	0.00	0.00	47.00	0.00	0.00	NA
GB45852	0.00	0.00	23.00	0.00	0.00	NA
GB45853	0.00	0.00	75.00	0.00	0.00	NA
GB45854	0.00	0.00	2.00	0.00	0.00	NA
GB45856	0.00	0.00	4.00	0.00	0.00	NA
GB45859	0.00	393.42	0.00	0.00	0.00	NA
GB45860	0.00	0.00	8.00	0.00	0.00	NA
GB45862	0.00	0.00	40.00	0.00	0.00	NA
GB45863	0.00	0.00	17.00	0.00	0.00	NA
GB45864	0.00	0.00	178.00	0.00	0.00	NA
GB45865	0.00	0.00	69.00	0.00	0.00	NA
GB45867	0.00	0.00	12.00	0.00	0.00	NA
GB45868	0.00	0.00	65.00	0.00	0.00	NA
GB45870	0.00	0.00	4.00	0.00	0.00	NA
GB45871	0.00	0.00	43.00	0.00	0.00	NA
GB45873	0.00	0.00	72.00	0.00	0.00	NA
GB45876	0.00	0.00	2.00	0.00	0.00	NA
GB45878	0.00	0.00	43.00	0.00	0.00	NA
GB45879	0.00	0.00	12.00	0.00	0.00	NA
GB45880	0.00	0.00	146.00	0.00	0.00	NA
GB45881	0.00	0.00	7.00	0.00	0.00	NA
GB45883	0.00	0.00	16.00	0.00	0.00	NA
GB45884	0.00	0.00	28.00	0.00	0.00	NA
GB45885	0.00	0.00	251.00	0.00	0.00	NA
GB45887	0.00	0.00	24.00	0.00	0.00	NA
GB45895	0.00	0.00	1.00	0.00	0.00	NA
GB45906	0.00	0.00	9.00	9.59	0.00	NA
GB45907	0.00	0.00	16.00	0.00	0.00	NA
GB45909	0.00	0.00	0.00	0.00	4.24	NA
GB45912	0.00	0.00	3.00	0.00	0.00	NA
GB45913	0.00	0.00	399.00	0.00	0.00	NA
GB45923	0.00	0.00	9.00	0.00	0.00	NA
GB45926	0.00	0.00	4.00	0.00	0.00	NA
GB45927	0.00	0.00	13.00	0.00	0.00	NA
GB45929	0.00	0.00	4.00	0.00	0.00	NA
GB45931	0.00	0.00	2.00	0.00	0.00	NA
GB45932	0.00	0.00	4.00	0.00	0.00	NA
GB45935	0.00	0.00	96.00	0.00	0.00	NA
GB45937	0.00	0.00	25.00	0.00	0.00	NA
GB45938	0.00	0.00	2.00	19.18	0.00	NA
GB45943	0.00	0.00	30.00	0.00	0.00	NA
GB45945	0.00	0.00	79.00	0.00	0.00	NA
GB45946	0.00	0.00	1.00	0.00	0.00	NA
GB45947	0.00	0.00	4.00	0.00	0.00	NA
GB45952	0.00	0.00	2.00	0.00	0.00	NA
GB45956	0.00	0.00	71.00	0.00	0.00	NA
GB45958	0.00	0.00	140.00	0.00	0.00	NA
GB45964	0.00	0.00	2.00	0.00	0.00	NA
GB45967	0.00	0.00	2.00	0.00	0.00	NA
GB45968	0.00	0.00	5.00	0.00	0.00	NA
GB45969	0.00	0.00	2.00	0.00	0.00	NA
GB45976	0.00	0.00	18.00	0.00	0.00	NA
GB45977	0.00	0.00	2.00	0.00	0.00	NA
GB45982	0.00	0.00	19.00	0.00	0.00	NA
GB45986	0.00	0.00	8.00	0.00	0.00	NA
GB45988	0.00	0.00	350.00	0.00	0.00	NA
GB45995	0.00	0.00	47.00	0.00	0.00	NA
GB45996	0.00	0.00	7.00	0.00	0.00	NA
GB46006	0.00	0.00	1.00	0.00	0.00	NA
GB46008	0.00	0.00	4.00	0.00	0.00	NA
GB46009	0.00	0.00	3.00	0.00	0.00	NA
GB46012	0.00	0.00	16.00	0.00	0.00	NA
GB46016	0.00	0.00	1.00	0.00	0.00	NA
GB46025	0.00	0.00	1.00	0.00	0.00	NA
GB46026	0.00	0.00	11.00	0.00	0.00	NA
GB46027	0.00	0.00	54.00	0.00	0.00	NA
GB46028	0.00	0.00	13.00	0.00	0.00	NA
GB46029	0.00	0.00	1.00	0.00	0.00	NA
GB46031	0.00	0.00	45.00	0.00	0.00	NA
GB46032	0.00	0.00	309.00	0.00	0.00	NA
GB46033	0.00	0.00	42.00	0.00	0.00	NA
GB46034	0.00	0.00	24.00	0.00	0.00	NA
GB46035	0.00	0.00	428.00	14.39	0.00	NA
GB46036	0.00	0.00	4.00	0.00	0.00	NA
GB46040	0.00	0.00	11.00	0.00	0.00	NA
GB46042	0.00	0.00	11.00	0.00	0.00	NA
GB46047	0.00	0.00	1.00	0.00	0.00	NA
GB46051	0.00	0.00	14.00	0.00	0.00	NA
GB46056	0.00	0.00	1.00	0.00	0.00	NA
GB46059	0.00	0.00	2.00	0.00	0.00	NA
GB46060	0.00	0.00	1.00	0.00	0.00	NA
GB46061	0.00	0.00	27.00	0.00	0.00	NA
GB46064	0.00	0.00	6.00	0.00	0.00	NA
GB46065	0.00	0.00	85.00	0.00	0.00	NA
GB46066	0.00	0.00	5.00	0.00	0.00	NA
GB46069	0.00	0.00	9.00	0.00	0.00	NA
GB46070	0.00	0.00	20.00	0.00	0.00	NA
GB46072	0.00	0.00	3.00	0.00	0.00	NA
GB46073	0.00	0.00	5.00	0.00	0.00	NA
GB46091	0.00	0.00	10.00	0.00	0.00	NA
GB46112	0.00	0.00	1.00	0.00	0.00	NA
GB46113	0.00	448.10	8.00	0.00	0.00	NA
GB46114	0.00	0.00	13.00	0.00	0.00	NA
GB46116	0.00	485.77	0.00	0.00	0.00	NA
GB46118	0.00	0.00	24.00	0.00	0.00	NA
GB46119	0.00	0.00	84.00	0.00	0.00	NA
GB46128	0.00	0.00	71.00	0.00	0.00	NA
GB46129	0.00	0.00	4.00	0.00	0.00	NA
GB46130	0.00	0.00	43.00	0.00	0.00	NA
GB46131	0.00	0.00	47.00	0.00	0.00	NA
GB46132	0.00	0.00	117.00	0.00	0.00	NA
GB46134	0.00	0.00	2.00	0.00	0.00	NA
GB46140	0.00	225.38	80.00	0.00	0.00	NA
GB46143	0.00	0.00	18.00	0.00	0.00	NA
GB46145	0.00	0.00	31.00	0.00	0.00	NA
GB46147	0.00	0.00	20.00	0.00	0.00	NA
GB46148	0.00	0.00	8.00	0.00	0.00	NA
GB46149	0.00	0.00	8.00	0.00	0.00	NA
GB46151	0.00	0.00	4.00	0.00	0.00	NA
GB46153	0.00	0.00	2.00	0.00	0.00	NA
GB46163	0.00	0.00	15.00	0.00	0.00	NA
GB46164	0.00	0.00	343.00	0.00	0.00	NA
GB46165	0.00	0.00	131.00	0.00	0.00	NA
GB46166	0.00	0.00	90.00	0.00	0.00	NA
GB46167	0.00	0.00	27.00	0.00	0.00	NA
GB46168	0.00	276.06	9.00	0.00	0.00	NA
GB46169	0.00	0.00	290.00	0.00	0.00	NA
GB46170	0.00	0.00	28.00	0.00	0.00	NA
GB46174	0.00	0.00	16.00	0.00	0.00	NA
GB46175	0.00	0.00	19.00	0.00	0.00	NA
GB46178	0.00	0.00	15.00	0.00	0.00	NA
GB46179	0.00	0.00	15.00	0.00	0.00	NA
GB46184	0.00	0.00	29.00	0.00	0.00	NA
GB46188	0.00	0.00	2.00	0.00	0.00	NA
GB46189	0.00	0.00	159.00	0.00	0.00	NA
GB46190	0.00	0.00	6.00	0.00	0.00	NA
GB46197	0.00	0.00	10.00	0.00	0.00	NA
GB46202	0.00	0.00	10.00	0.00	0.00	NA
GB46204	0.00	0.00	21.00	0.00	0.00	NA
GB46215	0.00	0.00	8.00	0.00	0.00	NA
GB46216	0.00	0.00	22.00	0.00	0.00	NA
GB46217	0.00	0.00	55.00	0.00	0.00	NA
GB46218	0.00	0.00	35.00	0.00	0.00	NA
GB46219	0.00	0.00	0.00	9.59	0.00	NA
GB46221	0.00	0.00	5.00	0.00	0.00	NA
GB46231	0.00	0.00	26.00	0.00	0.00	NA
GB46240	0.00	0.00	72.00	0.00	0.00	NA
GB46241	0.00	0.00	8.00	0.00	0.00	NA
GB46242	0.00	0.00	26.00	0.00	0.00	NA
GB46243	0.00	0.00	48.00	0.00	0.00	NA
GB46244	0.00	0.00	3.00	0.00	0.00	NA
GB46247	0.00	0.00	7.00	0.00	0.00	NA
GB46248	0.00	0.00	79.00	0.00	0.00	NA
GB46250	0.00	0.00	13.00	0.00	0.00	NA
GB46251	0.00	0.00	48.00	0.00	0.00	NA
GB46253	0.00	0.00	249.00	0.00	0.00	NA
GB46254	0.00	0.00	8.00	0.00	0.00	NA
GB46255	0.00	0.00	28.00	0.00	0.00	NA
GB46257	0.00	0.00	12.00	0.00	0.00	NA
GB46259	0.00	0.00	12.00	0.00	0.00	NA
GB46262	0.00	0.00	1180.00	0.00	289.91	NA
GB46263	0.00	0.00	70.00	0.00	0.00	NA
GB46264	0.00	0.00	2.00	0.00	0.00	NA
GB46266	0.00	0.00	8.00	0.00	0.00	NA
GB46270	0.00	0.00	52.00	0.00	0.00	NA
GB46271	0.00	0.00	38.00	0.00	0.00	NA
GB46275	0.00	0.00	13.00	0.00	0.00	NA
GB46282	0.00	0.00	47.00	0.00	0.00	NA
GB46284	0.00	0.00	21.00	0.00	0.00	NA
GB46285	0.00	0.00	2.00	0.00	0.00	NA
GB46287	0.00	0.00	1.00	0.00	0.00	NA
GB46289	0.00	0.00	6.00	0.00	0.00	NA
GB46290	0.00	0.00	5.00	0.00	0.00	NA
GB46291	0.00	0.00	17.00	0.00	0.00	NA
GB46305	0.00	0.00	4.00	0.00	0.00	NA
GB46307	0.00	0.00	23.00	0.00	0.00	NA
GB46308	0.00	0.00	5.00	0.00	0.00	NA
GB46309	0.00	0.00	7.00	0.00	0.00	NA
GB46325	0.00	0.00	22.00	0.00	0.00	NA
GB46330	0.00	0.00	43.00	0.00	0.00	NA
GB46332	0.00	0.00	35.00	0.00	0.00	NA
GB46333	0.00	0.00	44.00	0.00	0.00	NA
GB46334	0.00	0.00	58.00	0.00	0.00	NA
GB46337	0.00	0.00	6.00	0.00	0.00	NA
GB46338	0.00	0.00	1.00	0.00	0.00	NA
GB46339	0.00	0.00	6.00	0.00	0.00	NA
GB46340	0.00	0.00	109.00	0.00	0.00	NA
GB46342	0.00	0.00	125.00	0.00	145.66	NA
GB46360	0.00	0.00	18.00	0.00	0.00	NA
GB46362	0.00	0.00	15.00	0.00	0.00	NA
GB46366	0.00	0.00	29.00	0.00	0.00	NA
GB46367	0.00	0.00	6.00	0.00	0.00	NA
GB46368	0.00	0.00	204.00	0.00	0.00	NA
GB46369	0.00	0.00	174.00	0.00	0.00	NA
GB46371	0.00	0.00	39.00	0.00	0.00	NA
GB46373	0.00	0.00	43.00	0.00	0.00	NA
GB46376	0.00	0.00	37.00	0.00	0.00	NA
GB46378	0.00	0.00	498.00	0.00	0.00	NA
GB46394	0.00	0.00	1.00	0.00	0.00	NA
GB46395	0.00	0.00	33.00	0.00	0.00	NA
GB46396	0.00	0.00	6.00	0.00	0.00	NA
GB46404	0.00	0.00	128.00	0.00	0.00	NA
GB46405	380.03	0.00	5.00	0.00	0.00	NA
GB46409	0.00	0.00	1.00	0.00	0.00	NA
GB46419	0.00	0.00	1.00	0.00	0.00	NA
GB46420	0.00	0.00	10.00	0.00	0.00	NA
GB46421	0.00	0.00	4.00	0.00	0.00	NA
GB46422	0.00	0.00	16.00	0.00	0.00	NA
GB46423	0.00	0.00	9.00	0.00	0.00	NA
GB46424	0.00	0.00	11.00	0.00	0.00	NA
GB46425	0.00	0.00	1794.00	0.00	0.00	NA
GB46426	0.00	0.00	2.00	0.00	0.00	NA
GB46429	0.00	0.00	6.00	0.00	0.00	NA
GB46431	0.00	0.00	60.00	0.00	0.00	NA
GB46443	0.00	0.00	56.00	0.00	0.00	NA
GB46444	0.00	0.00	4.00	0.00	0.00	NA
GB46448	0.00	0.00	43.00	0.00	0.00	NA
GB46449	0.00	0.00	26.00	0.00	0.00	NA
GB46450	0.00	0.00	105.00	0.00	0.00	NA
GB46457	0.00	0.00	6.00	0.00	0.00	NA
GB46458	0.00	0.00	4.00	0.00	0.00	NA
GB46459	0.00	0.00	47.00	0.00	0.00	NA
GB46462	0.00	0.00	62.00	0.00	0.00	NA
GB46464	0.00	0.00	61.00	0.00	0.00	NA
GB46465	0.00	0.00	1.00	0.00	0.00	NA
GB46469	0.00	0.00	4.00	0.00	0.00	NA
GB46475	0.00	0.00	139.00	0.00	0.00	NA
GB46476	0.00	0.00	12.00	0.00	0.00	NA
GB46478	0.00	0.00	24.00	0.00	0.00	NA
GB46479	0.00	0.00	262.00	0.00	0.00	NA
GB46486	0.00	0.00	15.00	0.00	0.00	NA
GB46490	0.00	0.00	141.00	0.00	0.00	NA
GB46492	0.00	0.00	52.00	0.00	0.00	NA
GB46494	0.00	0.00	22.00	0.00	0.00	NA
GB46496	0.00	0.00	8.00	0.00	0.00	NA
GB46500	0.00	0.00	2.00	0.00	0.00	NA
GB46503	0.00	0.00	16.00	0.00	0.00	NA
GB46510	0.00	0.00	31.00	0.00	0.00	NA
GB46512	0.00	0.00	317.00	0.00	0.00	NA
GB46513	0.00	0.00	2.00	0.00	0.00	NA
GB46517	0.00	0.00	3.00	0.00	0.00	NA
GB46520	0.00	0.00	19.00	0.00	0.00	NA
GB46521	0.00	0.00	62.00	0.00	0.00	NA
GB46523	0.00	0.00	15.00	0.00	0.00	NA
GB46524	253.35	0.00	35.00	0.00	0.00	NA
GB46526	1337.33	0.00	124.00	0.00	0.00	NA
GB46536	0.00	0.00	40.00	0.00	0.00	NA
GB46537	0.00	0.00	3.00	0.00	0.00	NA
GB46539	0.00	0.00	48.00	0.00	0.00	NA
GB46541	0.00	0.00	27.00	0.00	0.00	NA
GB46544	0.00	0.00	1.00	0.00	0.00	NA
GB46547	0.00	36.01	0.00	0.00	0.00	NA
GB46562	0.00	0.00	90.00	0.00	0.00	NA
GB46564	0.00	0.00	408.00	0.00	0.00	NA
GB46565	0.00	0.00	228.00	0.00	0.00	NA
GB46567	0.00	0.00	36.00	0.00	0.00	NA
GB46570	0.00	0.00	65.00	0.00	0.00	NA
GB46579	0.00	0.00	17.00	0.00	0.00	NA
GB46583	0.00	0.00	14.00	0.00	0.00	NA
GB46584	0.00	0.00	55.00	0.00	0.00	NA
GB46589	0.00	0.00	8.00	0.00	0.00	NA
GB46590	0.00	0.00	5.00	0.00	0.00	NA
GB46593	0.00	0.00	79.00	0.00	0.00	NA
GB46596	0.00	0.00	5.00	0.00	0.00	NA
GB46599	0.00	0.00	4.00	0.00	0.00	NA
GB46601	0.00	0.00	3.00	0.00	0.00	NA
GB46602	0.00	0.00	1.00	0.00	0.00	NA
GB46612	0.00	0.00	32.00	0.00	0.00	NA
GB46613	0.00	0.00	13.00	0.00	0.00	NA
GB46614	0.00	0.00	24.00	0.00	0.00	NA
GB46616	0.00	0.00	8.00	0.00	0.00	NA
GB46618	0.00	0.00	1151.00	0.00	0.00	NA
GB46620	0.00	0.00	3.00	0.00	142.84	NA
GB46627	289.54	0.00	0.00	0.00	0.00	NA
GB46628	0.00	0.00	89.00	0.00	0.00	NA
GB46631	0.00	0.00	2.00	0.00	0.00	NA
GB46635	0.00	0.00	56.00	0.00	0.00	NA
GB46636	0.00	0.00	17.00	0.00	0.00	NA
GB46638	0.00	0.00	2.00	0.00	0.00	NA
GB46639	0.00	0.00	3.00	0.00	0.00	NA
GB46640	0.00	0.00	2.00	0.00	0.00	NA
GB46641	0.00	0.00	10.00	0.00	0.00	NA
GB46642	0.00	0.00	10.00	0.00	0.00	NA
GB46643	0.00	0.00	2.00	0.00	0.00	NA
GB46645	0.00	0.00	11.00	0.00	0.00	NA
GB46646	0.00	0.00	3.00	0.00	0.00	NA
GB46651	0.00	0.00	2.00	0.00	0.00	NA
GB46652	0.00	0.00	41.00	0.00	0.00	NA
GB46653	0.00	0.00	87.00	0.00	0.00	NA
GB46654	0.00	0.00	7.00	0.00	0.00	NA
GB46656	0.00	0.00	3.00	0.00	0.00	NA
GB46657	0.00	0.00	6.00	0.00	0.00	NA
GB46663	0.00	0.00	1.00	0.00	0.00	NA
GB46676	0.00	0.00	2.00	0.00	0.00	NA
GB46680	0.00	0.00	51.00	0.00	0.00	NA
GB46681	0.00	0.00	1.00	0.00	0.00	NA
GB46684	0.00	0.00	91.00	0.00	0.00	NA
GB46685	0.00	0.00	2.00	0.00	0.00	NA
GB46686	0.00	0.00	8.00	0.00	0.00	NA
GB46687	0.00	0.00	15.00	0.00	0.00	NA
GB46688	0.00	0.00	1.00	0.00	0.00	NA
GB46689	0.00	0.00	59.00	0.00	0.00	NA
GB46691	0.00	0.00	76.00	0.00	0.00	NA
GB46692	0.00	0.00	33.00	95.92	0.00	NA
GB46693	0.00	0.00	20.00	0.00	0.00	NA
GB46694	0.00	0.00	1.00	0.00	0.00	NA
GB46696	0.00	0.00	447.00	0.00	0.00	NA
GB46697	646.04	0.00	0.00	0.00	0.00	NA
GB46699	0.00	0.00	112.00	0.00	0.00	NA
GB46700	456.03	0.00	640.00	0.00	0.00	NA
GB46701	0.00	0.00	168.00	0.00	0.00	NA
GB46702	0.00	0.00	9.00	0.00	0.00	NA
GB46703	0.00	0.00	63.00	0.00	0.00	NA
GB46704	0.00	0.00	15.00	0.00	0.00	NA
GB46705	0.00	0.00	1452.00	0.00	0.00	NA
GB46707	0.00	0.00	12.00	0.00	0.00	NA
GB46710	0.00	0.00	1.00	0.00	0.00	NA
GB46713	0.00	0.00	0.00	57.55	14.14	NA
GB46723	0.00	0.00	8897.00	0.00	0.00	NA
GB46724	0.00	0.00	125.00	0.00	0.00	NA
GB46725	0.00	0.00	26.00	0.00	0.00	NA
GB46726	0.00	0.00	5.00	0.00	0.00	NA
GB46727	0.00	0.00	10.00	0.00	0.00	NA
GB46729	0.00	0.00	1.00	0.00	0.00	NA
GB46732	0.00	0.00	2.00	0.00	0.00	NA
GB46736	0.00	0.00	59.00	0.00	1.41	NA
GB46737	0.00	0.00	11.00	0.00	0.00	NA
GB46738	0.00	0.00	11.00	0.00	0.00	NA
GB46739	0.00	0.00	32.00	0.00	0.00	NA
GB46740	0.00	0.00	11.00	0.00	0.00	NA
GB46743	0.00	0.00	42.00	0.00	0.00	NA
GB46744	0.00	0.00	14.00	0.00	0.00	NA
GB46746	0.00	0.00	5.00	0.00	0.00	NA
GB46751	0.00	0.00	42.00	0.00	0.00	NA
GB46754	0.00	0.00	31.00	0.00	0.00	NA
GB46755	0.00	0.00	8.00	0.00	0.00	NA
GB46757	0.00	0.00	591.00	0.00	0.00	NA
GB46759	0.00	0.00	3.00	0.00	0.00	NA
GB46761	0.00	0.00	156.00	0.00	0.00	NA
GB46762	0.00	0.00	6.00	0.00	0.00	NA
GB46763	0.00	0.00	60.00	0.00	0.00	NA
GB46764	0.00	0.00	13.00	0.00	0.00	NA
GB46766	0.00	0.00	62.00	0.00	0.00	NA
GB46767	0.00	0.00	277.00	0.00	0.00	NA
GB46768	0.00	0.00	35.00	0.00	0.00	NA
GB46770	0.00	0.00	2.00	0.00	0.00	NA
GB46771	0.00	0.00	66.00	0.00	0.00	NA
GB46774	0.00	0.00	144.00	4.80	0.00	NA
GB46775	0.00	0.00	28.00	0.00	0.00	NA
GB46777	0.00	0.00	1.00	0.00	0.00	NA
GB46781	0.00	0.00	72.00	0.00	0.00	NA
GB46782	0.00	0.00	43.00	0.00	0.00	NA
GB46787	0.00	0.00	51.00	0.00	0.00	NA
GB46792	0.00	0.00	2.00	0.00	0.00	NA
GB46795	0.00	0.00	113.00	0.00	0.00	NA
GB46844	0.00	0.00	10.00	0.00	0.00	NA
GB46847	0.00	0.00	33.00	0.00	0.00	NA
GB46853	0.00	0.00	31.00	0.00	0.00	NA
GB46854	0.00	0.00	19.00	0.00	0.00	NA
GB46855	0.00	0.00	1.00	0.00	0.00	NA
GB46858	0.00	0.00	10.00	0.00	0.00	NA
GB46859	0.00	0.00	21.00	0.00	0.00	NA
GB46860	0.00	0.00	31.00	0.00	0.00	NA
GB46861	0.00	0.00	25.00	0.00	0.00	NA
GB46863	0.00	0.00	11.00	0.00	0.00	NA
GB46864	0.00	0.00	2.00	0.00	0.00	NA
GB46865	0.00	0.00	61.00	0.00	0.00	NA
GB46867	0.00	0.00	6.00	0.00	0.00	NA
GB46870	0.00	0.00	7.00	0.00	0.00	NA
GB46873	0.00	0.00	3.00	0.00	0.00	NA
GB46876	0.00	0.00	10.00	0.00	0.00	NA
GB46877	0.00	0.00	11.00	0.00	0.00	NA
GB46878	0.00	0.00	10.00	0.00	0.00	NA
GB46879	0.00	0.00	40.00	0.00	0.00	NA
GB46882	0.00	0.00	108.00	0.00	0.00	NA
GB46883	0.00	0.00	1.00	0.00	0.00	NA
GB46887	0.00	0.00	42.00	0.00	0.00	NA
GB46889	0.00	0.00	1.00	0.00	0.00	NA
GB46890	0.00	0.00	1.00	0.00	0.00	NA
GB46891	0.00	0.00	7.00	0.00	0.00	NA
GB46893	0.00	0.00	7.00	0.00	0.00	NA
GB46894	0.00	0.00	7.00	0.00	0.00	NA
GB46895	0.00	0.00	5.00	0.00	0.00	NA
GB46896	0.00	0.00	6.00	0.00	0.00	NA
GB46897	0.00	0.00	19.00	0.00	0.00	NA
GB46898	0.00	0.00	13.00	0.00	0.00	NA
GB46899	0.00	0.00	51.00	0.00	0.00	NA
GB46900	0.00	0.00	35.00	0.00	0.00	NA
GB46902	0.00	0.00	12.00	0.00	0.00	NA
GB46904	0.00	0.00	22.00	0.00	0.00	NA
GB46906	0.00	0.00	29.00	0.00	0.00	NA
GB46907	0.00	0.00	15.00	0.00	0.00	NA
GB46908	0.00	0.00	83.00	0.00	0.00	NA
GB46909	0.00	0.00	6.00	0.00	0.00	NA
GB46910	0.00	0.00	7.00	0.00	0.00	NA
GB46911	0.00	0.00	14.00	0.00	0.00	NA
GB46912	0.00	0.00	2.00	0.00	0.00	NA
GB46913	0.00	0.00	5.00	0.00	0.00	NA
GB46914	0.00	0.00	168.00	0.00	0.00	NA
GB46917	0.00	0.00	14.00	0.00	0.00	NA
GB46918	0.00	0.00	9.00	0.00	0.00	NA
GB46919	0.00	0.00	1.00	0.00	0.00	NA
GB46920	0.00	0.00	1.00	0.00	0.00	NA
GB46925	0.00	0.00	74.00	0.00	0.00	NA
GB46927	0.00	0.00	24.00	0.00	0.00	NA
GB46928	0.00	0.00	11.00	0.00	0.00	NA
GB46929	0.00	0.00	8.00	0.00	0.00	NA
GB46940	722.05	0.00	0.00	0.00	0.00	NA
GB46945	0.00	0.00	7.00	0.00	0.00	NA
GB46947	0.00	0.00	28.00	0.00	0.00	NA
GB46948	0.00	0.00	9.00	0.00	0.00	NA
GB46952	0.00	0.00	52.00	0.00	0.00	NA
GB46957	0.00	0.00	38.00	0.00	0.00	NA
GB46962	0.00	0.00	47.00	0.00	0.00	NA
GB46964	0.00	0.00	19.00	0.00	0.00	NA
GB46965	0.00	870.19	101.00	0.00	0.00	NA
GB47007	0.00	0.00	21.00	0.00	0.00	NA
GB47008	0.00	0.00	20.00	0.00	0.00	NA
GB47009	0.00	0.00	354.00	0.00	1.41	NA
GB47010	0.00	0.00	50.00	0.00	0.00	NA
GB47013	0.00	0.00	4.00	0.00	0.00	NA
GB47014	0.00	0.00	14.00	0.00	0.00	NA
GB47018	0.00	0.00	45.00	0.00	0.00	NA
GB47020	0.00	0.00	123.00	0.00	0.00	NA
GB47021	0.00	0.00	15.00	0.00	0.00	NA
GB47026	0.00	0.00	31.00	0.00	0.00	NA
GB47029	0.00	0.00	51.00	0.00	0.00	NA
GB47030	0.00	0.00	80.00	0.00	0.00	NA
GB47035	0.00	0.00	16.00	0.00	0.00	NA
GB47036	0.00	0.00	19.00	0.00	0.00	NA
GB47037	0.00	0.00	53.00	0.00	0.00	NA
GB47038	0.00	0.00	3.00	0.00	0.00	NA
GB47039	0.00	0.00	17.00	0.00	0.00	NA
GB47040	0.00	0.00	5.00	0.00	0.00	NA
GB47041	0.00	0.00	5.00	0.00	0.00	NA
GB47042	0.00	0.00	1.00	0.00	0.00	NA
GB47043	0.00	0.00	345.00	0.00	0.00	NA
GB47045	0.00	0.00	48.00	0.00	0.00	NA
GB47048	0.00	0.00	1.00	0.00	0.00	NA
GB47049	0.00	0.00	1846.00	0.00	0.00	NA
GB47053	0.00	0.00	6.00	0.00	0.00	NA
GB47057	0.00	19.34	3.00	0.00	0.00	NA
GB47059	0.00	0.00	21.00	0.00	0.00	NA
GB47060	0.00	0.00	30.00	0.00	0.00	NA
GB47075	0.00	0.00	2.00	0.00	0.00	NA
GB47076	0.00	0.00	24.00	0.00	0.00	NA
GB47079	0.00	0.00	2.00	0.00	0.00	NA
GB47081	0.00	0.00	2.00	0.00	0.00	NA
GB47083	0.00	1797.06	14.00	0.00	0.00	NA
GB47120	0.00	0.00	1353.00	0.00	0.00	NA
GB47134	0.00	0.00	2.00	0.00	0.00	NA
GB47136	0.00	0.00	4387.00	0.00	0.00	NA
GB47138	0.00	0.00	4.00	0.00	0.00	NA
GB47140	0.00	0.00	7.00	0.00	0.00	NA
GB47142	0.00	0.00	4.00	0.00	0.00	NA
GB47145	0.00	0.00	1.00	0.00	0.00	NA
GB47146	0.00	0.00	5.00	0.00	0.00	NA
GB47151	0.00	0.00	21.00	0.00	0.00	NA
GB47199	0.00	0.00	48.00	0.00	0.00	NA
GB47200	0.00	0.00	9.00	0.00	0.00	NA
GB47201	0.00	0.00	114.00	0.00	0.00	NA
GB47203	0.00	0.00	30.00	0.00	0.00	NA
GB47204	0.00	0.00	9.00	0.00	0.00	NA
GB47210	0.00	0.00	5.00	0.00	0.00	NA
GB47212	0.00	0.00	35.00	0.00	0.00	NA
GB47217	0.00	0.00	75.00	0.00	0.00	NA
GB47221	0.00	0.00	37.00	0.00	0.00	NA
GB47224	0.00	0.00	183.00	0.00	0.00	NA
GB47226	0.00	0.00	86.00	0.00	0.00	NA
GB47230	0.00	0.00	14.00	0.00	0.00	NA
GB47231	0.00	0.00	11.00	0.00	0.00	NA
GB47232	0.00	0.00	4.00	0.00	0.00	NA
GB47234	0.00	0.00	41.00	0.00	0.00	NA
GB47235	0.00	0.00	40.00	0.00	0.00	NA
GB47236	0.00	0.00	135.00	0.00	0.00	NA
GB47239	0.00	0.00	13.00	0.00	0.00	NA
GB47241	560.99	0.00	188.00	0.00	0.00	NA
GB47243	0.00	0.00	4.00	0.00	0.00	NA
GB47244	0.00	0.00	9.00	0.00	0.00	NA
GB47245	0.00	0.00	99.00	0.00	0.00	NA
GB47250	0.00	0.00	2.00	0.00	0.00	NA
GB47251	0.00	0.00	24.00	0.00	0.00	NA
GB47254	0.00	0.00	68.00	0.00	0.00	NA
GB47256	0.00	0.00	60.00	0.00	0.00	NA
GB47257	0.00	0.00	40.00	0.00	0.00	NA
GB47258	0.00	0.00	43.00	0.00	0.00	NA
GB47260	0.00	0.00	16.00	0.00	0.00	NA
GB47262	0.00	0.00	8.00	0.00	0.00	NA
GB47263	0.00	0.00	13.00	0.00	0.00	NA
GB47264	0.00	0.00	14.00	0.00	0.00	NA
GB47267	0.00	0.00	44.00	0.00	0.00	NA
GB47268	0.00	0.00	64.00	0.00	0.00	NA
GB47269	0.00	0.00	39.00	0.00	0.00	NA
GB47271	0.00	0.00	12.00	0.00	0.00	NA
GB47272	0.00	0.00	26.00	0.00	0.00	NA
GB47280	0.00	0.00	13.00	0.00	0.00	NA
GB47281	0.00	0.00	68.00	0.00	0.00	NA
GB47282	0.00	0.00	11.00	0.00	0.00	NA
GB47299	0.00	0.00	34.00	0.00	0.00	NA
GB47300	0.00	0.00	11.00	0.00	0.00	NA
GB47303	0.00	0.00	10.00	0.00	0.00	NA
GB47305	0.00	0.00	11.00	0.00	0.00	NA
GB47306	0.00	0.00	42.00	0.00	0.00	NA
GB47307	0.00	0.00	4.00	0.00	0.00	NA
GB47308	0.00	0.00	617.00	0.00	0.00	NA
GB47310	0.00	0.00	27.00	0.00	0.00	NA
GB47313	0.00	0.00	8.00	0.00	0.00	NA
GB47318	0.00	0.00	50.00	0.00	0.00	NA
GB47319	54.29	0.00	83.00	0.00	0.00	NA
GB47321	0.00	0.00	1.00	0.00	0.00	NA
GB47326	0.00	0.00	4.00	0.00	0.00	NA
GB47328	0.00	0.00	5.00	0.00	0.00	NA
GB47332	0.00	0.00	67.00	0.00	0.00	NA
GB47333	0.00	0.00	5.00	0.00	0.00	NA
GB47335	0.00	0.00	9.00	0.00	0.00	NA
GB47339	0.00	0.00	2.00	0.00	0.00	NA
GB47341	0.00	0.00	2.00	0.00	0.00	NA
GB47348	0.00	0.00	2.00	0.00	0.00	NA
GB47350	0.00	0.00	24.00	0.00	0.00	NA
GB47351	0.00	0.00	33.00	0.00	0.00	NA
GB47352	0.00	0.00	74.00	0.00	0.00	NA
GB47368	0.00	0.00	34.00	0.00	0.00	NA
GB47370	0.00	0.00	13.00	0.00	0.00	NA
GB47371	0.00	0.00	277.00	0.00	0.00	NA
GB47377	0.00	0.00	11.00	0.00	0.00	NA
GB47380	0.00	0.00	21.00	0.00	0.00	NA
GB47383	0.00	0.00	1.00	0.00	0.00	NA
GB47387	0.00	0.00	1.00	0.00	0.00	NA
GB47389	0.00	0.00	36.00	0.00	0.00	NA
GB47390	0.00	0.00	3.00	0.00	0.00	NA
GB47391	0.00	0.00	135.00	0.00	0.00	NA
GB47392	0.00	0.00	32.00	0.00	0.00	NA
GB47393	0.00	0.00	59.00	0.00	0.00	NA
GB47405	0.00	0.00	213.00	0.00	0.00	NA
GB47413	0.00	0.00	18.00	0.00	0.00	NA
GB47414	0.00	0.00	22.00	0.00	0.00	NA
GB47418	0.00	0.00	102.00	0.00	0.00	NA
GB47422	0.00	0.00	35.00	0.00	0.00	NA
GB47423	0.00	0.00	10.00	0.00	0.00	NA
GB47424	0.00	392.09	0.00	0.00	0.00	NA
GB47426	0.00	0.00	4.00	0.00	0.00	NA
GB47428	0.00	0.00	20.00	0.00	0.00	NA
GB47431	0.00	0.00	57.00	0.00	0.00	NA
GB47432	0.00	0.00	21.00	0.00	0.00	NA
GB47434	0.00	0.00	43.00	0.00	0.00	NA
GB47439	0.00	0.00	28.00	0.00	0.00	NA
GB47440	0.00	0.00	90.00	0.00	0.00	NA
GB47441	0.00	0.00	55.00	0.00	0.00	NA
GB47443	0.00	0.00	28.00	0.00	0.00	NA
GB47446	0.00	300.07	0.00	0.00	0.00	NA
GB47449	0.00	0.00	28.00	0.00	0.00	NA
GB47450	0.00	0.00	93.00	0.00	0.00	NA
GB47451	0.00	0.00	124.00	0.00	0.00	NA
GB47452	0.00	0.00	82.00	0.00	0.00	NA
GB47453	0.00	0.00	124.00	0.00	0.00	NA
GB47454	0.00	0.00	9.00	0.00	0.00	NA
GB47457	0.00	0.00	8.00	0.00	0.00	NA
GB47460	0.00	0.00	5.00	0.00	0.00	NA
GB47461	0.00	0.00	46.00	0.00	0.00	NA
GB47462	0.00	0.00	30.00	0.00	0.00	NA
GB47463	0.00	0.00	14.00	0.00	0.00	NA
GB47465	0.00	0.00	18.00	0.00	0.00	NA
GB47466	0.00	0.00	73.00	0.00	1.41	NA
GB47467	0.00	0.00	12.00	0.00	0.00	NA
GB47468	0.00	0.00	37.00	0.00	0.00	NA
GB47470	0.00	0.00	2.00	0.00	0.00	NA
GB47474	0.00	0.00	3.00	0.00	0.00	NA
GB47476	0.00	0.00	19.00	0.00	0.00	NA
GB47477	0.00	0.00	48.00	0.00	0.00	NA
GB47478	0.00	0.00	23.00	0.00	0.00	NA
GB47481	0.00	0.00	5.00	0.00	0.00	NA
GB47482	0.00	0.00	61.00	0.00	0.00	NA
GB47483	0.00	0.00	9.00	0.00	0.00	NA
GB47489	0.00	0.00	171.00	0.00	0.00	NA
GB47495	0.00	0.00	4.00	0.00	0.00	NA
GB47497	0.00	0.00	19.00	0.00	0.00	NA
GB47498	0.00	0.00	42.00	0.00	0.00	NA
GB47499	0.00	376.75	130.00	0.00	0.00	NA
GB47500	0.00	0.00	66.00	0.00	0.00	NA
GB47503	0.00	0.00	4.00	0.00	0.00	NA
GB47504	0.00	0.00	16.00	0.00	0.00	NA
GB47511	0.00	0.00	18.00	0.00	0.00	NA
GB47513	0.00	0.00	20.00	0.00	0.00	NA
GB47518	0.00	0.00	10.00	0.00	0.00	NA
GB47545	0.00	0.00	15.00	0.00	0.00	NA
GB47546	0.00	0.00	9.00	0.00	0.00	NA
GB47547	0.00	0.00	5.00	0.00	0.00	NA
GB47548	0.00	0.00	1.00	0.00	0.00	NA
GB47549	0.00	0.00	1.00	0.00	0.00	NA
GB47551	0.00	0.00	245.00	0.00	0.00	NA
GB47552	0.00	0.00	51.00	0.00	0.00	NA
GB47556	0.00	0.00	3.00	0.00	0.00	NA
GB47561	0.00	0.00	301.00	0.00	0.00	NA
GB47562	0.00	0.00	21.00	0.00	0.00	NA
GB47563	0.00	0.00	27.00	0.00	0.00	NA
GB47564	0.00	0.00	31.00	0.00	0.00	NA
GB47565	0.00	0.00	406.00	0.00	0.00	NA
GB47566	0.00	0.00	494.00	0.00	0.00	NA
GB47568	0.00	0.00	9.00	0.00	0.00	NA
GB47569	0.00	0.00	32.00	0.00	0.00	NA
GB47570	0.00	0.00	24.00	0.00	0.00	NA
GB47571	0.00	0.00	35.00	0.00	0.00	NA
GB47572	0.00	0.00	737.00	0.00	0.00	NA
GB47573	0.00	0.00	493.00	0.00	0.00	NA
GB47574	0.00	0.00	3.00	0.00	0.00	NA
GB47575	0.00	0.00	85.00	0.00	0.00	NA
GB47576	0.00	0.00	5.00	0.00	0.00	NA
GB47577	0.00	0.00	52.00	0.00	0.00	NA
GB47579	0.00	0.00	19.00	0.00	0.00	NA
GB47583	0.00	0.00	113.00	0.00	0.00	NA
GB47584	0.00	0.00	33.00	0.00	0.00	NA
GB47589	0.00	0.00	18.00	0.00	0.00	NA
GB47595	0.00	0.00	13.00	0.00	0.00	NA
GB47602	0.00	0.00	4.00	0.00	0.00	NA
GB47608	0.00	0.00	1.00	0.00	0.00	NA
GB47614	0.00	0.00	27.00	0.00	0.00	NA
GB47623	0.00	0.00	2.00	0.00	0.00	NA
GB47625	0.00	0.00	71.00	0.00	0.00	NA
GB47626	0.00	0.00	236.00	0.00	0.00	NA
GB47628	0.00	0.00	14.00	9.59	0.00	NA
GB47631	0.00	0.00	36.00	0.00	0.00	NA
GB47634	0.00	0.00	1.00	0.00	0.00	NA
GB47635	0.00	0.00	60.00	0.00	0.00	NA
GB47636	0.00	0.00	3.00	0.00	0.00	NA
GB47637	0.00	0.00	1.00	0.00	0.00	NA
GB47642	0.00	0.00	314.00	0.00	0.00	NA
GB47643	0.00	0.00	2.00	0.00	0.00	NA
GB47645	0.00	0.00	17.00	0.00	0.00	NA
GB47648	0.00	0.00	132.00	0.00	0.00	NA
GB47649	0.00	0.00	34.00	0.00	0.00	NA
GB47650	0.00	0.00	51.00	0.00	0.00	NA
GB47651	0.00	0.00	73.00	0.00	0.00	NA
GB47652	0.00	0.00	72.00	0.00	0.00	NA
GB47657	0.00	0.00	55.00	0.00	0.00	NA
GB47658	0.00	0.00	5.00	0.00	0.00	NA
GB47662	0.00	0.00	3.00	0.00	0.00	NA
GB47667	0.00	0.00	11.00	0.00	0.00	NA
GB47668	0.00	0.00	6.00	0.00	0.00	NA
GB47669	0.00	0.00	5.00	0.00	0.00	NA
GB47675	0.00	0.00	21.00	0.00	0.00	NA
GB47680	0.00	0.00	18.00	0.00	0.00	NA
GB47682	0.00	0.00	3.00	0.00	0.00	NA
GB47683	0.00	0.00	3.00	0.00	0.00	NA
GB47687	0.00	0.00	19.00	0.00	0.00	NA
GB47688	0.00	0.00	21.00	0.00	0.00	NA
GB47689	0.00	0.00	9.00	0.00	0.00	NA
GB47692	0.00	0.00	3.00	0.00	0.00	NA
GB47693	0.00	0.00	29.00	0.00	0.00	NA
GB47696	0.00	0.00	25.00	0.00	0.00	NA
GB47700	0.00	0.00	7.00	0.00	0.00	NA
GB47701	0.00	0.00	3.00	0.00	0.00	NA
GB47717	0.00	0.00	46.00	0.00	0.00	NA
GB47718	0.00	0.00	51.00	0.00	0.00	NA
GB47719	0.00	0.00	8.00	0.00	0.00	NA
GB47720	0.00	0.00	2.00	0.00	0.00	NA
GB47721	0.00	0.00	3.00	0.00	0.00	NA
GB47723	0.00	0.00	34.00	0.00	0.00	NA
GB47724	0.00	0.00	9.00	0.00	0.00	NA
GB47725	0.00	0.00	8.00	0.00	0.00	NA
GB47732	0.00	0.00	10.00	0.00	0.00	NA
GB47734	0.00	0.00	25.00	0.00	0.00	NA
GB47735	0.00	0.00	20.00	0.00	0.00	NA
GB47736	0.00	0.00	30.00	0.00	0.00	NA
GB47737	0.00	0.00	36.00	0.00	0.00	NA
GB47740	0.00	0.00	13.00	0.00	0.00	NA
GB47741	0.00	0.00	44.00	0.00	0.00	NA
GB47743	0.00	0.00	16.00	0.00	0.00	NA
GB47744	0.00	0.00	12.00	0.00	0.00	NA
GB47746	0.00	0.00	24.00	0.00	0.00	NA
GB47747	0.00	0.00	64.00	0.00	0.00	NA
GB47748	0.00	0.00	124.00	0.00	0.00	NA
GB47751	0.00	0.00	2.00	0.00	0.00	NA
GB47753	0.00	0.00	4.00	0.00	0.00	NA
GB47768	0.00	0.00	25.00	0.00	0.00	NA
GB47773	0.00	0.00	79.00	0.00	0.00	NA
GB47788	0.00	0.00	2.00	0.00	0.00	NA
GB47791	0.00	0.00	2.00	0.00	0.00	NA
GB47799	0.00	0.00	10.00	0.00	0.00	NA
GB47802	0.00	0.00	79.00	0.00	0.00	NA
GB47804	0.00	0.00	4.00	0.00	0.00	NA
GB47806	0.00	0.00	5.00	0.00	0.00	NA
GB47807	0.00	0.00	7.00	0.00	0.00	NA
GB47808	0.00	0.00	127.00	0.00	0.00	NA
GB47814	0.00	0.00	29.00	0.00	0.00	NA
GB47815	0.00	0.00	13.00	0.00	0.00	NA
GB47817	0.00	0.00	6.00	0.00	0.00	NA
GB47820	0.00	0.00	8.00	0.00	0.00	NA
GB47823	0.00	0.00	2.00	0.00	0.00	NA
GB47826	0.00	0.00	21.00	0.00	0.00	NA
GB47827	0.00	0.00	11.00	0.00	0.00	NA
GB47828	0.00	0.00	1.00	0.00	0.00	NA
GB47829	0.00	0.00	3.00	0.00	0.00	NA
GB47832	0.00	0.00	11.00	0.00	0.00	NA
GB47833	0.00	0.00	3.00	0.00	0.00	NA
GB47838	0.00	0.00	1.00	0.00	0.00	NA
GB47839	0.00	0.00	235.00	0.00	0.00	NA
GB47841	0.00	0.00	23.00	0.00	0.00	NA
GB47845	0.00	0.00	77.00	0.00	0.00	NA
GB47846	0.00	0.00	3.00	0.00	0.00	NA
GB47847	0.00	0.00	5.00	0.00	0.00	NA
GB47849	0.00	0.00	18.00	0.00	0.00	NA
GB47869	0.00	0.00	181.00	0.00	0.00	NA
GB47873	0.00	442.10	0.00	0.00	0.00	NA
GB47875	0.00	0.00	11.00	0.00	0.00	NA
GB47876	0.00	0.00	33.00	0.00	0.00	NA
GB47879	0.00	0.00	59.00	0.00	0.00	NA
GB47882	0.00	0.00	9.00	0.00	0.00	NA
GB47885	0.00	0.00	14.00	0.00	0.00	NA
GB47891	0.00	0.00	2.00	0.00	0.00	NA
GB47894	0.00	0.00	32.00	0.00	0.00	NA
GB47928	0.00	0.00	1.00	0.00	0.00	NA
GB47929	0.00	0.00	8.00	0.00	0.00	NA
GB47930	0.00	0.00	3.00	0.00	0.00	NA
GB47932	0.00	0.00	38.00	0.00	0.00	NA
GB47934	0.00	0.00	2.00	0.00	0.00	NA
GB47938	0.00	0.00	42.00	0.00	0.00	NA
GB47940	0.00	0.00	34.00	0.00	0.00	NA
GB47941	0.00	0.00	14.00	0.00	0.00	NA
GB47942	0.00	0.00	6.00	0.00	0.00	NA
GB47946	0.00	0.00	72.00	0.00	0.00	NA
GB47947	0.00	0.00	10042.00	0.00	0.00	NA
GB47948	398.12	0.00	0.00	0.00	0.00	NA
GB47950	0.00	0.00	12.00	0.00	0.00	NA
GB47957	0.00	0.00	21.00	0.00	0.00	NA
GB47963	0.00	0.00	150.00	0.00	0.00	NA
GB47968	0.00	0.00	326.00	0.00	0.00	NA
GB47976	380.03	426.76	0.00	0.00	0.00	NA
GB47977	0.00	0.00	38369.00	0.00	0.00	NA
GB47990	0.00	0.00	100.00	0.00	0.00	NA
GB47995	859.58	0.00	115.00	0.00	0.00	NA
GB47996	0.00	0.00	42.00	0.00	0.00	NA
GB47998	0.00	0.00	76.00	0.00	0.00	NA
GB48002	0.00	0.00	27.00	0.00	0.00	NA
GB48007	0.00	0.00	443.00	0.00	0.00	NA
GB48008	0.00	0.00	42.00	0.00	0.00	NA
GB48009	0.00	0.00	100.00	0.00	0.00	NA
GB48010	0.00	0.00	59.00	0.00	0.00	NA
GB48017	0.00	0.00	3.00	0.00	0.00	NA
GB48018	0.00	0.00	7.00	0.00	0.00	NA
GB48024	0.00	0.00	7.00	0.00	0.00	NA
GB48029	0.00	0.00	9.00	0.00	0.00	NA
GB48031	0.00	0.00	9.00	0.00	0.00	NA
GB48034	0.00	0.00	10.00	0.00	0.00	NA
GB48047	0.00	0.00	1.00	0.00	0.00	NA
GB48048	0.00	0.00	10.00	0.00	0.00	NA
GB48052	0.00	0.00	26.00	0.00	0.00	NA
GB48053	0.00	0.00	1.00	0.00	0.00	NA
GB48055	0.00	0.00	1.00	0.00	0.00	NA
GB48058	0.00	0.00	6.00	0.00	0.00	NA
GB48060	0.00	0.00	16.00	0.00	0.00	NA
GB48062	0.00	0.00	2.00	0.00	0.00	NA
GB48066	0.00	0.00	2.00	0.00	0.00	NA
GB48071	0.00	0.00	1.00	0.00	0.00	NA
GB48072	0.00	0.00	25.00	0.00	0.00	NA
GB48074	0.00	0.00	3.00	0.00	0.00	NA
GB48075	0.00	0.00	6.00	0.00	0.00	NA
GB48078	0.00	0.00	1.00	0.00	0.00	NA
GB48080	0.00	0.00	15.00	0.00	0.00	NA
GB48081	0.00	0.00	15.00	0.00	0.00	NA
GB48087	0.00	0.00	114.00	0.00	2.83	NA
GB48095	0.00	0.00	17.00	0.00	0.00	NA
GB48097	0.00	0.00	152.00	0.00	0.00	NA
GB48104	0.00	0.00	14.00	0.00	0.00	NA
GB48111	0.00	0.00	2.00	0.00	0.00	NA
GB48112	0.00	0.00	82.00	0.00	0.00	NA
GB48115	0.00	0.00	82.00	0.00	0.00	NA
GB48117	0.00	0.00	305.00	0.00	0.00	NA
GB48125	0.00	0.00	816.00	0.00	0.00	NA
GB48126	0.00	0.00	62.00	0.00	0.00	NA
GB48127	0.00	0.00	53.00	0.00	0.00	NA
GB48128	0.00	0.00	4.00	0.00	0.00	NA
GB48134	0.00	0.00	1.00	0.00	0.00	NA
GB48135	0.00	0.00	2.00	0.00	0.00	NA
GB48136	0.00	0.00	4.00	0.00	0.00	NA
GB48140	618.90	0.00	26.00	0.00	0.00	NA
GB48142	0.00	0.00	6.00	0.00	0.00	NA
GB48143	0.00	0.00	2.00	0.00	0.00	NA
GB48145	0.00	0.00	66.00	0.00	0.00	NA
GB48155	0.00	0.00	28.00	0.00	0.00	NA
GB48156	0.00	0.00	2.00	0.00	0.00	NA
GB48157	0.00	0.00	753.00	0.00	0.00	NA
GB48159	0.00	0.00	13.00	0.00	0.00	NA
GB48161	0.00	0.00	13.00	0.00	0.00	NA
GB48162	0.00	0.00	3.00	0.00	0.00	NA
GB48163	0.00	0.00	28.00	0.00	0.00	NA
GB48165	0.00	0.00	6.00	0.00	0.00	NA
GB48169	0.00	0.00	16.00	0.00	0.00	NA
GB48170	0.00	0.00	36.00	0.00	0.00	NA
GB48171	0.00	0.00	16.00	19.18	0.00	NA
GB48172	0.00	0.00	14.00	0.00	0.00	NA
GB48178	0.00	0.00	1.00	0.00	0.00	NA
GB48182	0.00	0.00	21.00	0.00	0.00	NA
GB48183	0.00	0.00	28.00	0.00	0.00	NA
GB48215	0.00	0.00	4.00	0.00	0.00	NA
GB48217	0.00	0.00	9.00	0.00	0.00	NA
GB48219	0.00	0.00	10.00	0.00	0.00	NA
GB48220	0.00	0.00	15.00	0.00	0.00	NA
GB48223	0.00	0.00	6.00	0.00	0.00	NA
GB48224	0.00	0.00	1.00	0.00	0.00	NA
GB48225	0.00	0.00	1.00	0.00	0.00	NA
GB48229	0.00	0.00	24.00	0.00	0.00	NA
GB48230	0.00	0.00	18.00	0.00	0.00	NA
GB48231	0.00	0.00	2.00	0.00	0.00	NA
GB48232	0.00	0.00	10.00	0.00	0.00	NA
GB48234	0.00	0.00	46.00	0.00	0.00	NA
GB48235	0.00	0.00	3.00	0.00	0.00	NA
GB48238	0.00	0.00	8.00	0.00	0.00	NA
GB48241	0.00	0.00	52.00	0.00	0.00	NA
GB48242	0.00	0.00	2.00	0.00	0.00	NA
GB48247	0.00	0.00	7.00	0.00	0.00	NA
GB48250	0.00	0.00	13.00	0.00	0.00	NA
GB48251	0.00	0.00	245.00	0.00	0.00	NA
GB48252	0.00	0.00	8.00	0.00	0.00	NA
GB48253	0.00	0.00	2.00	0.00	0.00	NA
GB48254	0.00	0.00	30.00	0.00	0.00	NA
GB48255	0.00	0.00	4.00	0.00	0.00	NA
GB48257	0.00	0.00	1.00	0.00	0.00	NA
GB48260	0.00	0.00	6.00	0.00	0.00	NA
GB48261	0.00	0.00	20.00	0.00	0.00	NA
GB48263	0.00	0.00	23.00	0.00	0.00	NA
GB48264	0.00	0.00	1.00	0.00	0.00	NA
GB48266	0.00	0.00	6.00	0.00	0.00	NA
GB48268	0.00	0.00	54.00	0.00	0.00	NA
GB48269	0.00	0.00	152.00	0.00	0.00	NA
GB48270	955.49	0.00	188.00	0.00	0.00	NA
GB48274	0.00	0.00	2.00	0.00	0.00	NA
GB48293	0.00	0.00	3.00	0.00	0.00	NA
GB48295	0.00	1110.91	0.00	0.00	0.00	NA
GB48301	0.00	0.00	63.00	0.00	0.00	NA
GB48336	0.00	0.00	13.00	0.00	0.00	NA
GB48337	0.00	0.00	1.00	0.00	0.00	NA
GB48339	0.00	0.00	29.00	0.00	0.00	NA
GB48340	0.00	0.00	10.00	0.00	0.00	NA
GB48341	0.00	0.00	151.00	0.00	0.00	NA
GB48344	0.00	0.00	478.00	0.00	0.00	NA
GB48346	0.00	0.00	1.00	0.00	0.00	NA
GB48349	0.00	0.00	13.00	0.00	0.00	NA
GB48351	0.00	0.00	42.00	0.00	0.00	NA
GB48352	0.00	0.00	11.00	0.00	0.00	NA
GB48353	0.00	0.00	2.00	0.00	0.00	NA
GB48354	0.00	0.00	1.00	0.00	0.00	NA
GB48355	0.00	0.00	1701.00	0.00	0.00	NA
GB48362	0.00	0.00	14.00	0.00	0.00	NA
GB48372	0.00	0.00	12.00	0.00	0.00	NA
GB48373	0.00	0.00	6.00	0.00	0.00	NA
GB48375	0.00	0.00	57.00	0.00	0.00	NA
GB48380	0.00	0.00	7.00	0.00	0.00	NA
GB48381	0.00	0.00	11.00	0.00	0.00	NA
GB48382	0.00	0.00	103.00	0.00	0.00	NA
GB48384	0.00	0.00	12.00	0.00	0.00	NA
GB48385	0.00	0.00	46.00	0.00	0.00	NA
GB48386	5.43	0.00	99.00	0.00	0.00	NA
GB48390	0.00	0.00	8.00	0.00	0.00	NA
GB48399	0.00	0.00	2.00	0.00	0.00	NA
GB48402	0.00	0.00	7.00	0.00	0.00	NA
GB48403	0.00	0.00	49.00	0.00	0.00	NA
GB48404	0.00	0.00	14.00	0.00	0.00	NA
GB48408	0.00	0.00	12.00	0.00	0.00	NA
GB48410	0.00	0.00	6.00	0.00	0.00	NA
GB48412	0.00	0.00	4.00	0.00	0.00	NA
GB48414	0.00	0.00	11.00	0.00	0.00	NA
GB48416	0.00	0.00	49.00	0.00	0.00	NA
GB48417	0.00	0.00	40.00	0.00	0.00	NA
GB48421	0.00	0.00	14.00	0.00	0.00	NA
GB48422	0.00	0.00	75.00	0.00	0.00	NA
GB48425	0.00	0.00	45.00	0.00	0.00	NA
GB48427	0.00	0.00	31.00	0.00	0.00	NA
GB48428	0.00	0.00	6.00	0.00	0.00	NA
GB48429	0.00	0.00	62.00	0.00	0.00	NA
GB48430	0.00	0.00	6.00	0.00	0.00	NA
GB48431	0.00	0.00	105.00	0.00	0.00	NA
GB48434	0.00	0.00	39.00	0.00	0.00	NA
GB48435	0.00	0.00	6.00	0.00	0.00	NA
GB48436	0.00	0.00	229.00	0.00	0.00	NA
GB48440	0.00	0.00	34.00	0.00	0.00	NA
GB48441	0.00	0.00	11.00	0.00	0.00	NA
GB48443	0.00	0.00	28.00	0.00	0.00	NA
GB48444	0.00	0.00	5.00	0.00	0.00	NA
GB48446	0.00	0.00	13.00	0.00	0.00	NA
GB48447	0.00	0.00	2.00	0.00	0.00	NA
GB48450	0.00	0.00	10.00	0.00	0.00	NA
GB48452	0.00	0.00	166.00	14.39	0.00	NA
GB48454	0.00	0.00	350.00	0.00	0.00	NA
GB48456	0.00	0.00	26.00	0.00	0.00	NA
GB48462	0.00	0.00	31.00	0.00	0.00	NA
GB48465	0.00	0.00	30.00	0.00	0.00	NA
GB48469	0.00	0.00	4.00	0.00	0.00	NA
GB48471	0.00	0.00	13.00	0.00	0.00	NA
GB48472	0.00	0.00	4.00	0.00	0.00	NA
GB48475	0.00	0.00	19.00	0.00	0.00	NA
GB48476	0.00	0.00	11.00	0.00	0.00	NA
GB48477	0.00	0.00	12.00	0.00	0.00	NA
GB48481	0.00	0.00	52.00	0.00	0.00	NA
GB48483	0.00	0.00	2.00	0.00	0.00	NA
GB48488	0.00	0.00	47.00	0.00	0.00	NA
GB48496	0.00	0.00	3.00	0.00	0.00	NA
GB48497	0.00	0.00	557.00	0.00	0.00	NA
GB48521	0.00	280.06	219.00	0.00	0.00	NA
GB48523	0.00	0.00	16.00	0.00	0.00	NA
GB48524	0.00	0.00	40.00	0.00	0.00	NA
GB48526	0.00	0.00	9.00	0.00	0.00	NA
GB48530	0.00	0.00	107.00	0.00	0.00	NA
GB48534	0.00	0.00	199.00	0.00	0.00	NA
GB48535	0.00	0.00	317.00	0.00	0.00	NA
GB48536	0.00	0.00	18.00	0.00	0.00	NA
GB48538	0.00	0.00	24.00	0.00	0.00	NA
GB48539	0.00	0.00	6.00	0.00	0.00	NA
GB48541	0.00	0.00	36.00	0.00	0.00	NA
GB48544	0.00	0.00	16.00	0.00	0.00	NA
GB48546	0.00	0.00	4.00	0.00	0.00	NA
GB48550	0.00	0.00	52.00	0.00	0.00	NA
GB48551	0.00	0.00	12.00	0.00	0.00	NA
GB48552	0.00	0.00	46.00	0.00	0.00	NA
GB48553	0.00	0.00	1.00	0.00	0.00	NA
GB48555	0.00	0.00	13.00	0.00	0.00	NA
GB48556	0.00	0.00	129.00	0.00	0.00	NA
GB48560	0.00	0.00	4.00	0.00	0.00	NA
GB48571	0.00	0.00	18.00	0.00	0.00	NA
GB48574	0.00	0.00	58.00	0.00	0.00	NA
GB48575	0.00	0.00	50.00	0.00	0.00	NA
GB48576	0.00	0.00	186.00	0.00	0.00	NA
GB48577	0.00	0.00	46.00	0.00	0.00	NA
GB48584	0.00	0.00	11.00	0.00	0.00	NA
GB48589	0.00	0.00	62.00	0.00	0.00	NA
GB48596	0.00	0.00	3.00	0.00	0.00	NA
GB48597	0.00	0.00	26.00	0.00	0.00	NA
GB48598	0.00	0.00	305.00	0.00	0.00	NA
GB48599	0.00	0.00	10.00	0.00	0.00	NA
GB48600	0.00	0.00	246.00	0.00	0.00	NA
GB48601	0.00	0.00	20.00	0.00	0.00	NA
GB48604	0.00	0.00	54.00	0.00	0.00	NA
GB48606	0.00	0.00	24.00	0.00	0.00	NA
GB48608	0.00	2408.53	72.00	0.00	0.00	NA
GB48610	0.00	0.00	2.00	0.00	0.00	NA
GB48618	0.00	0.00	13.00	0.00	0.00	NA
GB48620	0.00	0.00	12.00	0.00	0.00	NA
GB48621	0.00	0.00	12.00	0.00	0.00	NA
GB48625	0.00	0.00	10.00	0.00	0.00	NA
GB48626	0.00	0.00	73.00	0.00	0.00	NA
GB48628	0.00	0.00	28.00	0.00	0.00	NA
GB48630	0.00	0.00	43.00	0.00	0.00	NA
GB48631	0.00	0.00	44.00	0.00	0.00	NA
GB48634	0.00	0.00	48.00	0.00	0.00	NA
GB48637	0.00	0.00	2.00	0.00	0.00	NA
GB48638	0.00	0.00	65.00	0.00	0.00	NA
GB48639	0.00	0.00	14.00	0.00	0.00	NA
GB48641	0.00	0.00	13.00	0.00	0.00	NA
GB48642	0.00	0.00	10.00	0.00	0.00	NA
GB48645	0.00	0.00	1.00	0.00	0.00	NA
GB48652	0.00	0.00	1.00	0.00	0.00	NA
GB48653	0.00	0.00	12.00	0.00	0.00	NA
GB48658	0.00	0.00	71.00	0.00	0.00	NA
GB48659	0.00	0.00	17.00	0.00	0.00	NA
GB48660	0.00	0.00	44.00	0.00	0.00	NA
GB48661	0.00	0.00	10.00	0.00	0.00	NA
GB48665	926.54	0.00	21.00	0.00	0.00	NA
GB48669	0.00	0.00	44.00	0.00	0.00	NA
GB48670	0.00	0.00	27.00	0.00	0.00	NA
GB48671	0.00	0.00	99.00	0.00	0.00	NA
GB48675	0.00	0.00	80.00	0.00	0.00	NA
GB48676	0.00	0.00	9.00	0.00	0.00	NA
GB48677	0.00	0.00	10.00	0.00	0.00	NA
GB48678	0.00	0.00	8.00	0.00	0.00	NA
GB48680	0.00	0.00	26.00	0.00	0.00	NA
GB48681	0.00	0.00	12.00	0.00	0.00	NA
GB48682	0.00	0.00	13.00	0.00	0.00	NA
GB48683	0.00	0.00	15.00	0.00	0.00	NA
GB48692	10.86	0.00	84.00	0.00	0.00	NA
GB48693	0.00	0.00	89.00	0.00	0.00	NA
GB48698	0.00	0.00	2.00	0.00	0.00	NA
GB48699	0.00	0.00	50.00	0.00	0.00	NA
GB48706	0.00	0.00	1.00	0.00	0.00	NA
GB48709	0.00	0.00	4.00	0.00	0.00	NA
GB48717	0.00	0.00	12.00	0.00	0.00	NA
GB48721	0.00	0.00	7.00	0.00	0.00	NA
GB48727	0.00	0.00	9.00	0.00	0.00	NA
GB48745	0.00	0.00	3.00	0.00	0.00	NA
GB48746	0.00	0.00	55.00	0.00	0.00	NA
GB48749	0.00	0.00	17.00	0.00	0.00	NA
GB48754	0.00	0.00	2.00	0.00	0.00	NA
GB48755	0.00	0.00	46.00	0.00	0.00	NA
GB48760	0.00	0.00	1.00	0.00	0.00	NA
GB48770	0.00	0.00	22.00	0.00	0.00	NA
GB48771	0.00	0.00	2.00	0.00	0.00	NA
GB48772	0.00	0.00	19.00	0.00	21.21	NA
GB48773	0.00	0.00	15.00	0.00	0.00	NA
GB48775	0.00	0.00	57.00	0.00	0.00	NA
GB48782	0.00	0.00	10.00	0.00	0.00	NA
GB48783	0.00	0.00	27.00	0.00	0.00	NA
GB48784	0.00	0.00	0.00	0.00	9.90	NA
GB48786	0.00	0.00	24.00	0.00	0.00	NA
GB48787	0.00	0.00	16.00	0.00	0.00	NA
GB48788	0.00	0.00	21.00	0.00	0.00	NA
GB48795	0.00	0.00	97.00	0.00	0.00	NA
GB48799	0.00	0.00	1.00	0.00	0.00	NA
GB48809	0.00	0.00	53.00	0.00	0.00	NA
GB48813	0.00	73.35	0.00	0.00	0.00	NA
GB48838	0.00	0.00	1.00	0.00	0.00	NA
GB48840	0.00	0.00	154.00	0.00	0.00	NA
GB48846	0.00	0.00	12.00	0.00	0.00	NA
GB48853	0.00	0.00	13.00	0.00	0.00	NA
GB48858	0.00	0.00	4.00	0.00	0.00	NA
GB48862	0.00	0.00	172.00	0.00	0.00	NA
GB48863	0.00	0.00	1021.00	0.00	0.00	NA
GB48864	0.00	1266.95	6.00	0.00	0.00	NA
GB48866	0.00	0.00	14.00	0.00	0.00	NA
GB48867	0.00	0.00	104.00	0.00	0.00	NA
GB48870	0.00	0.00	1.00	0.00	0.00	NA
GB48871	0.00	0.00	68.00	0.00	0.00	NA
GB48872	0.00	0.00	16.00	0.00	0.00	NA
GB48875	0.00	0.00	2.00	0.00	0.00	NA
GB48881	0.00	0.00	63.00	0.00	0.00	NA
GB48882	0.00	0.00	16.00	0.00	0.00	NA
GB48884	0.00	0.00	74.00	0.00	0.00	NA
GB48889	0.00	0.00	39.00	0.00	0.00	NA
GB48912	0.00	0.00	157.00	0.00	0.00	NA
GB48913	0.00	0.00	2.00	0.00	0.00	NA
GB48919	0.00	413.42	2.00	0.00	0.00	NA
GB48920	0.00	0.00	76.00	0.00	0.00	NA
GB48923	0.00	0.00	510.00	0.00	0.00	NA
GB48924	0.00	0.00	1.00	0.00	0.00	NA
GB48925	0.00	0.00	50.00	0.00	0.00	NA
GB48926	0.00	0.00	4.00	0.00	0.00	NA
GB48929	0.00	0.00	166.00	14.39	0.00	NA
GB48930	0.00	0.00	59.00	0.00	0.00	NA
GB48931	0.00	0.00	13.00	0.00	0.00	NA
GB48932	0.00	0.00	8.00	0.00	0.00	NA
GB48935	0.00	0.00	45.00	0.00	0.00	NA
GB48936	0.00	0.00	1.00	0.00	0.00	NA
GB48937	0.00	0.00	294.00	0.00	0.00	NA
GB48940	0.00	0.00	14.00	0.00	0.00	NA
GB48942	0.00	0.00	3.00	0.00	0.00	NA
GB48944	0.00	0.00	30.00	0.00	0.00	NA
GB48955	0.00	0.00	414.00	0.00	0.00	NA
GB48960	0.00	0.00	2.00	0.00	0.00	NA
GB48961	0.00	0.00	35.00	0.00	0.00	NA
GB48962	0.00	0.00	20.00	0.00	0.00	NA
GB48963	0.00	0.00	4.00	0.00	0.00	NA
GB48966	0.00	0.00	399.00	0.00	0.00	NA
GB48972	0.00	0.00	60.00	0.00	0.00	NA
GB48973	0.00	0.00	61.00	0.00	0.00	NA
GB48974	0.00	0.00	8.00	0.00	0.00	NA
GB48980	0.00	0.00	6.00	0.00	0.00	NA
GB48981	0.00	0.00	2.00	0.00	0.00	NA
GB48982	0.00	0.00	54.00	0.00	0.00	NA
GB48983	0.00	0.00	129.00	0.00	0.00	NA
GB48998	0.00	0.00	9.00	0.00	0.00	NA
GB48999	0.00	0.00	22.00	0.00	0.00	NA
GB49000	0.00	0.00	3.00	0.00	0.00	NA
GB49004	0.00	0.00	23.00	0.00	0.00	NA
GB49012	0.00	0.00	206.00	0.00	0.00	NA
GB49013	0.00	0.00	3.00	0.00	0.00	NA
GB49019	0.00	0.00	21.00	0.00	0.00	NA
GB49031	0.00	0.00	2.00	0.00	0.00	NA
GB49032	0.00	0.00	6.00	0.00	0.00	NA
GB49037	0.00	0.00	37.00	0.00	0.00	NA
GB49039	0.00	0.00	2.00	0.00	0.00	NA
GB49040	0.00	0.00	64.00	0.00	0.00	NA
GB49041	0.00	0.00	35.00	0.00	0.00	NA
GB49047	0.00	0.00	14.00	0.00	0.00	NA
GB49048	0.00	0.00	41.00	0.00	0.00	NA
GB49056	0.00	0.00	13.00	0.00	0.00	NA
GB49057	0.00	0.00	10.00	0.00	0.00	NA
GB49066	0.00	0.00	4.00	0.00	0.00	NA
GB49067	0.00	0.00	26.00	0.00	0.00	NA
GB49073	0.00	0.00	52.00	0.00	0.00	NA
GB49076	0.00	0.00	19.00	0.00	0.00	NA
GB49078	0.00	0.00	2.00	0.00	2.83	NA
GB49079	0.00	0.00	3.00	0.00	0.00	NA
GB49080	0.00	0.00	206.00	0.00	0.00	NA
GB49081	0.00	0.00	42.00	0.00	0.00	NA
GB49082	0.00	0.00	87.00	0.00	0.00	NA
GB49083	0.00	0.00	9.00	0.00	0.00	NA
GB49084	0.00	0.00	68.00	0.00	0.00	NA
GB49087	0.00	0.00	154.00	0.00	0.00	NA
GB49089	0.00	0.00	32.00	0.00	0.00	NA
GB49090	0.00	0.00	67.00	0.00	0.00	NA
GB49091	0.00	0.00	2.00	0.00	0.00	NA
GB49093	0.00	0.00	56.00	0.00	0.00	NA
GB49095	0.00	0.00	13.00	0.00	0.00	NA
GB49096	0.00	0.00	67.00	0.00	0.00	NA
GB49097	0.00	0.00	18.00	0.00	0.00	NA
GB49098	0.00	0.00	24.00	0.00	0.00	NA
GB49099	0.00	0.00	14.00	0.00	0.00	NA
GB49100	0.00	0.00	1.00	0.00	0.00	NA
GB49101	0.00	0.00	47.00	0.00	0.00	NA
GB49104	0.00	0.00	30.00	0.00	0.00	NA
GB49105	0.00	0.00	2.00	0.00	0.00	NA
GB49106	0.00	0.00	605.00	0.00	0.00	NA
GB49107	941.02	0.00	0.00	0.00	0.00	NA
GB49108	684.05	0.00	24.00	0.00	0.00	NA
GB49109	0.00	0.00	11.00	0.00	0.00	NA
GB49110	0.00	0.00	4.00	0.00	0.00	NA
GB49111	0.00	0.00	111.00	0.00	0.00	NA
GB49112	0.00	0.00	62.00	0.00	0.00	NA
GB49113	0.00	0.00	2.00	0.00	0.00	NA
GB49114	0.00	0.00	60.00	0.00	0.00	NA
GB49115	0.00	0.00	87.00	0.00	0.00	NA
GB49116	0.00	0.00	5.00	0.00	0.00	NA
GB49117	0.00	0.00	152.00	0.00	0.00	NA
GB49118	0.00	0.00	120.00	0.00	0.00	NA
GB49124	0.00	0.00	2.00	0.00	2.83	NA
GB49126	0.00	0.00	99.00	0.00	0.00	NA
GB49127	0.00	202.71	0.00	0.00	0.00	NA
GB49129	0.00	0.00	5.00	0.00	0.00	NA
GB49132	0.00	0.00	6.00	0.00	0.00	NA
GB49134	0.00	0.00	4.00	0.00	0.00	NA
GB49139	0.00	0.00	10.00	0.00	0.00	NA
GB49146	0.00	0.00	6.00	0.00	0.00	NA
GB49147	0.00	0.00	22.00	0.00	0.00	NA
GB49149	0.00	0.00	2339.00	834.47	6235.27	NA
GB49150	0.00	0.00	23.00	0.00	0.00	NA
GB49151	0.00	0.00	21.00	0.00	0.00	NA
GB49153	0.00	0.00	2.00	0.00	0.00	NA
GB49154	0.00	0.00	1.00	0.00	0.00	NA
GB49156	0.00	0.00	15.00	0.00	0.00	NA
GB49157	0.00	0.00	4.00	0.00	0.00	NA
GB49158	0.00	0.00	8.00	0.00	0.00	NA
GB49161	0.00	0.00	39.00	0.00	0.00	NA
GB49164	0.00	0.00	15.00	0.00	0.00	NA
GB49165	0.00	0.00	2.00	0.00	0.00	NA
GB49167	0.00	0.00	14.00	0.00	0.00	NA
GB49168	0.00	0.00	8.00	0.00	0.00	NA
GB49169	0.00	0.00	611.00	0.00	0.00	NA
GB49171	0.00	0.00	4844.00	38.37	2.83	NA
GB49172	0.00	0.00	362.00	0.00	0.00	NA
GB49173	0.00	0.00	29.00	0.00	0.00	NA
GB49174	0.00	0.00	57.00	0.00	0.00	NA
GB49175	0.00	0.00	38.00	0.00	0.00	NA
GB49183	0.00	0.00	25162.00	6637.43	52850.58	NA
GB49184	0.00	0.00	13995.00	0.00	0.00	NA
GB49187	0.00	0.00	21.00	0.00	0.00	NA
GB49188	0.00	0.00	3.00	0.00	0.00	NA
GB49189	0.00	0.00	14.00	0.00	0.00	NA
GB49190	0.00	0.00	21.00	0.00	0.00	NA
GB49193	0.00	0.00	14.00	0.00	0.00	NA
GB49194	0.00	0.00	62.00	0.00	0.00	NA
GB49195	0.00	0.00	18.00	0.00	0.00	NA
GB49219	399.93	0.00	6.00	0.00	0.00	NA
GB49221	0.00	0.00	4.00	0.00	0.00	NA
GB49222	0.00	0.00	58.00	0.00	0.00	NA
GB49223	0.00	0.00	682.00	0.00	0.00	NA
GB49226	0.00	0.00	9.00	0.00	0.00	NA
GB49227	0.00	0.00	22.00	0.00	0.00	NA
GB49232	0.00	16.00	14.00	0.00	0.00	NA
GB49233	0.00	0.00	45.00	0.00	0.00	NA
GB49235	0.00	0.00	27.00	0.00	0.00	NA
GB49240	0.00	0.00	24.00	0.00	0.00	NA
GB49241	0.00	0.00	8.00	0.00	0.00	NA
GB49242	0.00	0.00	62.00	0.00	0.00	NA
GB49246	716.62	0.00	0.00	0.00	0.00	NA
GB49247	0.00	0.00	6.00	0.00	0.00	NA
GB49249	0.00	0.00	13.00	0.00	0.00	NA
GB49259	0.00	0.00	140.00	0.00	0.00	NA
GB49260	0.00	0.00	9.00	0.00	0.00	NA
GB49262	0.00	0.00	22.00	0.00	0.00	NA
GB49272	278.69	0.00	4.00	0.00	0.00	NA
GB49273	0.00	0.00	65.00	0.00	0.00	NA
GB49274	0.00	0.00	28.00	0.00	0.00	NA
GB49275	0.00	0.00	25.00	0.00	0.00	NA
GB49280	0.00	0.00	3.00	0.00	0.00	NA
GB49282	0.00	0.00	2.00	0.00	0.00	NA
GB49283	0.00	0.00	5.00	0.00	0.00	NA
GB49284	0.00	0.00	22.00	0.00	0.00	NA
GB49285	0.00	0.00	4.00	0.00	0.00	NA
GB49289	0.00	0.00	24.00	0.00	0.00	NA
GB49290	0.00	0.00	3.00	0.00	0.00	NA
GB49296	0.00	0.00	15.00	0.00	0.00	NA
GB49301	0.00	0.00	16.00	0.00	0.00	NA
GB49302	0.00	0.00	27.00	0.00	0.00	NA
GB49304	0.00	0.00	35.00	0.00	0.00	NA
GB49308	0.00	0.00	21.00	0.00	0.00	NA
GB49309	0.00	0.00	16.00	0.00	0.00	NA
GB49311	0.00	0.00	78.00	0.00	0.00	NA
GB49312	0.00	0.00	9.00	0.00	0.00	NA
GB49313	0.00	0.00	1077.00	0.00	0.00	NA
GB49315	0.00	0.00	17.00	0.00	0.00	NA
GB49320	0.00	0.00	25.00	0.00	0.00	NA
GB49322	0.00	0.00	2.00	0.00	0.00	NA
GB49324	0.00	0.00	9.00	0.00	0.00	NA
GB49325	0.00	0.00	2.00	0.00	0.00	NA
GB49326	0.00	0.00	13.00	0.00	0.00	NA
GB49327	0.00	0.00	6.00	0.00	0.00	NA
GB49328	0.00	0.00	41.00	0.00	0.00	NA
GB49329	0.00	0.00	63.00	0.00	0.00	NA
GB49330	0.00	0.00	24.00	0.00	0.00	NA
GB49336	0.00	0.00	42.00	0.00	0.00	NA
GB49339	0.00	0.00	186.00	0.00	0.00	NA
GB49341	70.58	0.00	2.00	0.00	0.00	NA
GB49343	0.00	0.00	155.00	0.00	0.00	NA
GB49349	0.00	0.00	6.00	0.00	0.00	NA
GB49351	0.00	0.00	2.00	0.00	0.00	NA
GB49352	0.00	0.00	3.00	0.00	0.00	NA
GB49355	0.00	0.00	89.00	0.00	0.00	NA
GB49356	0.00	0.00	24.00	0.00	0.00	NA
GB49363	0.00	0.00	2.00	0.00	0.00	NA
GB49364	0.00	0.00	47.00	0.00	0.00	NA
GB49372	0.00	0.00	103.00	0.00	0.00	NA
GB49373	0.00	0.00	2.00	0.00	0.00	NA
GB49375	0.00	0.00	14.00	0.00	0.00	NA
GB49376	0.00	0.00	3.00	0.00	0.00	NA
GB49381	0.00	0.00	49.00	0.00	0.00	NA
GB49382	0.00	0.00	27.00	0.00	0.00	NA
GB49383	0.00	0.00	22.00	0.00	0.00	NA
GB49388	0.00	0.00	170.00	0.00	0.00	NA
GB49392	0.00	0.00	38.00	0.00	0.00	NA
GB49398	0.00	0.00	1.00	0.00	0.00	NA
GB49399	0.00	0.00	21.00	0.00	0.00	NA
GB49400	0.00	0.00	9.00	0.00	0.00	NA
GB49401	0.00	0.00	4.00	0.00	0.00	NA
GB49403	0.00	0.00	5.00	0.00	0.00	NA
GB49404	0.00	0.00	158.00	0.00	0.00	NA
GB49405	0.00	0.00	2.00	0.00	0.00	NA
GB49406	0.00	0.00	4.00	0.00	0.00	NA
GB49408	0.00	0.00	9.00	0.00	1.41	NA
GB49409	0.00	0.00	103.00	0.00	0.00	NA
GB49410	0.00	0.00	195.00	0.00	0.00	NA
GB49411	0.00	0.00	35.00	0.00	0.00	NA
GB49412	0.00	0.00	27.00	0.00	0.00	NA
GB49413	0.00	0.00	89.00	0.00	0.00	NA
GB49414	0.00	0.00	47.00	0.00	0.00	NA
GB49432	0.00	0.00	10.00	0.00	0.00	NA
GB49442	0.00	0.00	13.00	0.00	0.00	NA
GB49443	0.00	0.00	116.00	0.00	0.00	NA
GB49445	0.00	0.00	7.00	0.00	0.00	NA
GB49446	0.00	0.00	27.00	0.00	0.00	NA
GB49447	0.00	0.00	8.00	0.00	0.00	NA
GB49448	0.00	0.00	66.00	0.00	0.00	NA
GB49449	0.00	0.00	106.00	0.00	0.00	NA
GB49450	0.00	0.00	1.00	0.00	0.00	NA
GB49451	0.00	0.00	20.00	0.00	0.00	NA
GB49452	0.00	0.00	19.00	0.00	0.00	NA
GB49453	0.00	0.00	1.00	0.00	0.00	NA
GB49456	0.00	0.00	55.00	0.00	0.00	NA
GB49458	0.00	0.00	166.00	0.00	0.00	NA
GB49459	0.00	0.00	52.00	0.00	0.00	NA
GB49466	0.00	0.00	9.00	0.00	0.00	NA
GB49467	0.00	0.00	16.00	0.00	0.00	NA
GB49468	0.00	0.00	87.00	0.00	0.00	NA
GB49478	0.00	0.00	458886.00	112586.94	183477.24	NA
GB49480	0.00	0.00	70.00	0.00	0.00	NA
GB49481	0.00	0.00	57.00	0.00	0.00	NA
GB49484	0.00	0.00	18.00	0.00	0.00	NA
GB49485	0.00	0.00	170.00	0.00	0.00	NA
GB49486	0.00	0.00	107.00	0.00	0.00	NA
GB49487	0.00	0.00	4.00	0.00	0.00	NA
GB49488	0.00	0.00	4.00	0.00	0.00	NA
GB49496	0.00	0.00	117.00	0.00	0.00	NA
GB49498	0.00	0.00	116.00	0.00	0.00	NA
GB49505	0.00	0.00	10.00	0.00	0.00	NA
GB49506	0.00	0.00	12.00	0.00	0.00	NA
GB49507	0.00	0.00	17.00	0.00	0.00	NA
GB49518	0.00	0.00	17.00	0.00	0.00	NA
GB49527	0.00	0.00	143.00	0.00	0.00	NA
GB49528	0.00	0.00	26.00	0.00	0.00	NA
GB49529	0.00	0.00	195.00	0.00	0.00	NA
GB49530	0.00	0.00	4.00	0.00	0.00	NA
GB49533	0.00	0.00	62.00	0.00	0.00	NA
GB49535	0.00	0.00	31.00	0.00	0.00	NA
GB49536	0.00	0.00	16.00	0.00	0.00	NA
GB49537	0.00	980.22	217.00	0.00	0.00	NA
GB49538	0.00	0.00	4.00	0.00	0.00	NA
GB49539	0.00	0.00	4.00	0.00	0.00	NA
GB49540	0.00	0.00	4.00	0.00	0.00	NA
GB49541	217.16	1306.96	60.00	191.83	0.00	NA
GB49542	0.00	0.00	2.00	0.00	0.00	NA
GB49543	0.00	0.00	10.00	0.00	0.00	NA
GB49548	0.00	0.00	335.00	0.00	0.00	NA
GB49549	0.00	0.00	4.00	0.00	0.00	NA
GB49551	0.00	0.00	5.00	0.00	0.00	NA
GB49558	0.00	0.00	4.00	0.00	0.00	NA
GB49560	0.00	0.00	6.00	0.00	0.00	NA
GB49563	0.00	0.00	6.00	0.00	0.00	NA
GB49564	88.67	0.00	0.00	0.00	0.00	NA
GB49566	0.00	0.00	62.00	0.00	0.00	NA
GB49567	0.00	0.00	259.00	0.00	0.00	NA
GB49568	0.00	0.00	55.00	0.00	0.00	NA
GB49570	0.00	0.00	14.00	0.00	0.00	NA
GB49572	0.00	0.00	2.00	0.00	0.00	NA
GB49573	0.00	0.00	10.00	0.00	0.00	NA
GB49574	0.00	0.00	2.00	0.00	0.00	NA
GB49575	0.00	0.00	70.00	0.00	0.00	NA
GB49576	0.00	0.00	65.00	0.00	0.00	NA
GB49580	0.00	0.00	2.00	0.00	0.00	NA
GB49588	0.00	980.22	134.00	0.00	0.00	NA
GB49589	0.00	0.00	43.00	0.00	0.00	NA
GB49590	0.00	0.00	28.00	0.00	0.00	NA
GB49594	0.00	0.00	1.00	0.00	0.00	NA
GB49596	0.00	0.00	128.00	0.00	0.00	NA
GB49597	0.00	496.11	0.00	0.00	0.00	NA
GB49598	0.00	0.00	35.00	0.00	0.00	NA
GB49599	0.00	0.00	9.00	0.00	0.00	NA
GB49601	0.00	0.00	216.00	4.80	0.00	NA
GB49604	0.00	0.00	2.00	0.00	0.00	NA
GB49605	0.00	0.00	29.00	0.00	0.00	NA
GB49606	0.00	0.00	2.00	0.00	0.00	NA
GB49608	0.00	0.00	132.00	0.00	0.00	NA
GB49612	0.00	0.00	49.00	0.00	0.00	NA
GB49613	0.00	0.00	88.00	0.00	0.00	NA
GB49632	0.00	0.00	173.00	0.00	0.00	NA
GB49634	0.00	0.00	9.00	0.00	0.00	NA
GB49635	0.00	0.00	8.00	0.00	0.00	NA
GB49637	0.00	0.00	17.00	0.00	0.00	NA
GB49638	0.00	0.00	4.00	0.00	0.00	NA
GB49642	0.00	0.00	63.00	0.00	0.00	NA
GB49644	0.00	0.00	6.00	0.00	0.00	NA
GB49646	0.00	272.06	17.00	0.00	0.00	NA
GB49647	0.00	0.00	7.00	0.00	0.00	NA
GB49648	0.00	0.00	4.00	0.00	0.00	NA
GB49650	0.00	0.00	22.00	0.00	0.00	NA
GB49651	0.00	0.00	9.00	0.00	0.00	NA
GB49652	0.00	0.00	8.00	0.00	0.00	NA
GB49653	0.00	0.00	228.00	0.00	0.00	NA
GB49654	0.00	0.00	9.00	0.00	0.00	NA
GB49655	0.00	0.00	15.00	0.00	0.00	NA
GB49657	0.00	0.00	26.00	0.00	0.00	NA
GB49658	0.00	0.00	78.00	0.00	0.00	NA
GB49659	0.00	0.00	95.00	0.00	0.00	NA
GB49664	0.00	0.00	3.00	0.00	0.00	NA
GB49665	0.00	0.00	24.00	0.00	0.00	NA
GB49666	0.00	0.00	3.00	0.00	0.00	NA
GB49667	0.00	0.00	3.00	0.00	0.00	NA
GB49668	0.00	0.00	35.00	0.00	0.00	NA
GB49672	0.00	0.00	6.00	0.00	0.00	NA
GB49680	0.00	0.00	57.00	0.00	0.00	NA
GB49684	0.00	0.00	2.00	0.00	0.00	NA
GB49686	0.00	0.00	4.00	0.00	0.00	NA
GB49688	0.00	0.00	503.00	0.00	0.00	NA
GB49691	0.00	0.00	2.00	0.00	0.00	NA
GB49696	0.00	0.00	10.00	0.00	0.00	NA
GB49699	0.00	0.00	2.00	0.00	0.00	NA
GB49702	0.00	0.00	8.00	0.00	0.00	NA
GB49704	0.00	0.00	20.00	0.00	0.00	NA
GB49705	0.00	0.00	2.00	0.00	0.00	NA
GB49722	173.73	0.00	196.00	0.00	0.00	NA
GB49723	0.00	0.00	461.00	0.00	0.00	NA
GB49725	0.00	0.00	15.00	0.00	0.00	NA
GB49726	0.00	0.00	30.00	0.00	0.00	NA
GB49727	0.00	0.00	5.00	0.00	0.00	NA
GB49730	0.00	0.00	6.00	0.00	0.00	NA
GB49732	0.00	0.00	35.00	0.00	0.00	NA
GB49734	0.00	0.00	2.00	0.00	0.00	NA
GB49736	0.00	0.00	2.00	0.00	0.00	NA
GB49738	0.00	0.00	25.00	0.00	0.00	NA
GB49749	0.00	0.00	47.00	0.00	0.00	NA
GB49750	0.00	0.00	317.00	0.00	0.00	NA
GB49751	633.38	0.00	1.00	0.00	0.00	NA
GB49754	0.00	0.00	21.00	0.00	0.00	NA
GB49755	0.00	0.00	8.00	0.00	0.00	NA
GB49757	0.00	0.00	3.00	0.00	0.00	NA
GB49758	0.00	0.00	8.00	0.00	0.00	NA
GB49767	0.00	0.00	20.00	0.00	0.00	NA
GB49768	0.00	0.00	24.00	0.00	0.00	NA
GB49769	0.00	0.00	8.00	0.00	0.00	NA
GB49770	0.00	0.00	6.00	0.00	0.00	NA
GB49772	0.00	0.00	1.00	0.00	0.00	NA
GB49773	0.00	0.00	171.00	0.00	0.00	NA
GB49775	0.00	0.00	2216.00	0.00	0.00	NA
GB49776	0.00	0.00	14.00	0.00	0.00	NA
GB49778	0.00	0.00	4.00	0.00	0.00	NA
GB49784	0.00	0.00	174.00	0.00	0.00	NA
GB49785	0.00	0.00	40.00	0.00	0.00	NA
GB49788	0.00	0.00	4.00	0.00	0.00	NA
GB49789	0.00	0.00	13.00	0.00	0.00	NA
GB49790	0.00	0.00	19.00	0.00	0.00	NA
GB49793	0.00	0.00	19.00	0.00	0.00	NA
GB49794	0.00	0.00	11.00	0.00	0.00	NA
GB49799	0.00	0.00	33.00	0.00	0.00	NA
GB49801	0.00	0.00	2.00	0.00	0.00	NA
GB49802	0.00	0.00	15.00	0.00	0.00	NA
GB49803	0.00	0.00	1.00	0.00	0.00	NA
GB49809	0.00	1274.28	1.00	0.00	0.00	NA
GB49810	0.00	0.00	7.00	0.00	0.00	NA
GB49811	0.00	0.00	10.00	0.00	0.00	NA
GB49813	0.00	0.00	3.00	0.00	0.00	NA
GB49826	0.00	0.00	36.00	0.00	0.00	NA
GB49827	0.00	0.00	34.00	0.00	0.00	NA
GB49828	0.00	0.00	4.00	0.00	0.00	NA
GB49830	0.00	0.00	2.00	0.00	0.00	NA
GB49831	0.00	0.00	19.00	0.00	0.00	NA
GB49832	0.00	0.00	5.00	0.00	0.00	NA
GB49836	0.00	0.00	23.00	0.00	0.00	NA
GB49837	0.00	0.00	19.00	0.00	0.00	NA
GB49839	0.00	0.00	1.00	0.00	0.00	NA
GB49843	0.00	0.00	4.00	0.00	0.00	NA
GB49852	0.00	0.00	8.00	0.00	0.00	NA
GB49853	0.00	0.00	2.00	0.00	0.00	NA
GB49854	0.00	0.00	21.00	0.00	0.00	NA
GB49859	0.00	0.00	65.00	0.00	0.00	NA
GB49861	0.00	0.00	4.00	0.00	0.00	NA
GB49866	0.00	0.00	4.00	0.00	0.00	NA
GB49868	0.00	0.00	2.00	0.00	0.00	NA
GB49870	0.00	0.00	171.00	0.00	1.41	NA
GB49880	0.00	0.00	257.00	0.00	0.00	NA
GB49882	0.00	0.00	7.00	0.00	0.00	NA
GB49883	0.00	0.00	95.00	0.00	0.00	NA
GB49884	0.00	0.00	18.00	0.00	0.00	NA
GB49894	0.00	0.00	255.00	0.00	0.00	NA
GB49895	0.00	0.00	1.00	0.00	0.00	NA
GB49896	0.00	0.00	74.00	0.00	0.00	NA
GB49899	0.00	1733.72	28.00	0.00	0.00	NA
GB49900	0.00	0.00	8.00	0.00	0.00	NA
GB49902	0.00	0.00	41.00	0.00	0.00	NA
GB49903	0.00	0.00	182.00	0.00	1.41	NA
GB49906	0.00	0.00	0.00	9.59	0.00	NA
GB49909	0.00	0.00	6.00	0.00	0.00	NA
GB49911	0.00	0.00	4.00	0.00	0.00	NA
GB49918	0.00	1242.27	53.00	0.00	0.00	NA
GB49919	0.00	0.00	4.00	0.00	0.00	NA
GB49920	1102.07	0.00	13.00	0.00	0.00	NA
GB49921	0.00	0.00	205.00	0.00	0.00	NA
GB49924	0.00	0.00	39.00	0.00	0.00	NA
GB49925	0.00	0.00	10.00	0.00	0.00	NA
GB49931	0.00	0.00	8.00	0.00	0.00	NA
GB49932	0.00	0.00	14.00	0.00	0.00	NA
GB49933	0.00	0.00	131.00	0.00	0.00	NA
GB49936	0.00	0.00	8.00	0.00	0.00	NA
GB49937	0.00	0.00	4.00	0.00	0.00	NA
GB49943	0.00	0.00	32.00	0.00	0.00	NA
GB49946	0.00	0.00	4.00	0.00	0.00	NA
GB49949	0.00	0.00	31.00	0.00	0.00	NA
GB49953	0.00	0.00	6.00	0.00	0.00	NA
GB49957	0.00	0.00	5.00	0.00	0.00	NA
GB49960	0.00	0.00	152.00	0.00	0.00	NA
GB49961	0.00	0.00	11.00	0.00	0.00	NA
GB49965	0.00	0.00	18.00	0.00	0.00	NA
GB49966	0.00	0.00	2134.00	0.00	7.07	NA
GB49967	0.00	0.00	2.00	0.00	0.00	NA
GB49968	0.00	0.00	8.00	0.00	0.00	NA
GB49969	7.24	0.00	11.00	0.00	0.00	NA
GB49973	0.00	0.00	321.00	172.65	1871.00	NA
GB49976	0.00	0.00	17.00	0.00	0.00	NA
GB49977	0.00	0.00	302.00	0.00	0.00	NA
GB49985	0.00	0.00	1705.00	0.00	11.31	NA
GB49988	0.00	0.00	17.00	0.00	0.00	NA
GB49989	0.00	0.00	28.00	0.00	0.00	NA
GB49991	0.00	0.00	1264.00	0.00	0.00	NA
GB49992	0.00	0.00	20.00	0.00	0.00	NA
GB49993	0.00	0.00	104.00	0.00	0.00	NA
GB49994	0.00	0.00	224.00	0.00	0.00	NA
GB49998	0.00	480.11	18.00	0.00	0.00	NA
GB49999	0.00	0.00	39.00	0.00	0.00	NA
GB50000	0.00	0.00	102.00	0.00	0.00	NA
GB50003	0.00	0.00	9.00	0.00	0.00	NA
GB50005	0.00	0.00	12.00	0.00	0.00	NA
GB50010	0.00	0.00	19.00	0.00	0.00	NA
GB50011	0.00	0.00	204.00	0.00	0.00	NA
GB50013	0.00	0.00	19.00	0.00	0.00	NA
GB50014	0.00	0.00	115.00	0.00	0.00	NA
GB50015	0.00	0.00	6.00	0.00	0.00	NA
GB50017	0.00	0.00	108.00	0.00	0.00	NA
GB50021	0.00	0.00	26.00	0.00	0.00	NA
GB50022	0.00	0.00	6.00	0.00	0.00	NA
GB50023	0.00	0.00	42.00	0.00	0.00	NA
GB50038	0.00	0.00	64.00	0.00	0.00	NA
GB50039	0.00	0.00	26.00	0.00	0.00	NA
GB50040	0.00	0.00	6.00	0.00	0.00	NA
GB50042	0.00	0.00	9.00	0.00	0.00	NA
GB50043	0.00	0.00	15.00	0.00	0.00	NA
GB50044	0.00	0.00	3.00	0.00	0.00	NA
GB50047	0.00	0.00	22.00	0.00	0.00	NA
GB50048	0.00	0.00	348.00	0.00	0.00	NA
GB50050	0.00	0.00	8.00	0.00	0.00	NA
GB50056	0.00	0.00	1.00	0.00	0.00	NA
GB50057	0.00	0.00	20.00	0.00	0.00	NA
GB50059	0.00	0.00	8.00	0.00	0.00	NA
GB50061	0.00	0.00	1.00	0.00	0.00	NA
GB50064	0.00	0.00	12.00	0.00	0.00	NA
GB50067	0.00	0.00	8.00	0.00	0.00	NA
GB50068	0.00	0.00	5.00	0.00	0.00	NA
GB50069	0.00	0.00	46.00	0.00	0.00	NA
GB50070	0.00	0.00	36.00	0.00	0.00	NA
GB50075	0.00	0.00	29.00	0.00	0.00	NA
GB50076	0.00	0.00	2.00	0.00	0.00	NA
GB50077	0.00	0.00	6.00	0.00	0.00	NA
GB50078	0.00	0.00	6.00	0.00	0.00	NA
GB50080	0.00	0.00	1.00	0.00	0.00	NA
GB50083	0.00	0.00	2.00	0.00	0.00	NA
GB50085	0.00	0.00	88.00	0.00	0.00	NA
GB50091	0.00	88.02	0.00	0.00	0.00	NA
GB50092	0.00	0.00	150.00	0.00	0.00	NA
GB50093	0.00	0.00	35.00	0.00	0.00	NA
GB50094	0.00	0.00	15.00	0.00	0.00	NA
GB50095	0.00	0.00	48.00	0.00	0.00	NA
GB50096	0.00	0.00	14.00	0.00	0.00	NA
GB50098	0.00	0.00	4.00	0.00	0.00	NA
GB50099	0.00	238.05	1607.00	0.00	0.00	NA
GB50100	0.00	0.00	6.00	0.00	0.00	NA
GB50101	0.00	0.00	247.00	0.00	0.00	NA
GB50102	0.00	0.00	88.00	0.00	0.00	NA
GB50103	0.00	0.00	9.00	0.00	0.00	NA
GB50107	0.00	0.00	7.00	0.00	0.00	NA
GB50110	0.00	0.00	2.00	0.00	0.00	NA
GB50113	0.00	0.00	64.00	0.00	0.00	NA
GB50117	0.00	0.00	4.00	0.00	0.00	NA
GB50118	0.00	0.00	45.00	0.00	4.24	NA
GB50119	0.00	0.00	65.00	0.00	0.00	NA
GB50123	0.00	0.00	4.00	0.00	0.00	NA
GB50124	0.00	0.00	4.00	0.00	0.00	NA
GB50125	0.00	0.00	6.00	0.00	0.00	NA
GB50126	0.00	0.00	406.00	0.00	0.00	NA
GB50127	0.00	0.00	26.00	0.00	0.00	NA
GB50128	0.00	0.00	43.00	0.00	0.00	NA
GB50136	0.00	0.00	2.00	0.00	0.00	NA
GB50138	0.00	0.00	128.00	0.00	0.00	NA
GB50140	0.00	0.00	54.00	0.00	0.00	NA
GB50141	608.04	0.00	0.00	0.00	0.00	NA
GB50142	0.00	0.00	2.00	0.00	0.00	NA
GB50144	0.00	0.00	45.00	0.00	0.00	NA
GB50146	0.00	0.00	152.00	0.00	0.00	NA
GB50147	0.00	0.00	6.00	0.00	0.00	NA
GB50150	0.00	0.00	70.00	0.00	0.00	NA
GB50156	0.00	0.00	4.00	0.00	0.00	NA
GB50157	0.00	0.00	142.00	0.00	0.00	NA
GB50158	0.00	0.00	2.00	0.00	0.00	NA
GB50159	0.00	0.00	7.00	0.00	0.00	NA
GB50160	0.00	0.00	2.00	0.00	0.00	NA
GB50164	0.00	0.00	17.00	0.00	0.00	NA
GB50168	0.00	0.00	43.00	0.00	0.00	NA
GB50179	0.00	0.00	16.00	0.00	0.00	NA
GB50181	0.00	0.00	87.00	0.00	0.00	NA
GB50184	0.00	0.00	1.00	0.00	2.83	NA
GB50188	0.00	1248.28	18.00	0.00	0.00	NA
GB50189	0.00	0.00	12.00	0.00	0.00	NA
GB50190	0.00	0.00	129.00	0.00	0.00	NA
GB50191	0.00	0.00	24.00	0.00	0.00	NA
GB50192	0.00	0.00	76.00	0.00	0.00	NA
GB50193	0.00	0.00	401.00	0.00	0.00	NA
GB50195	0.00	0.00	11.00	0.00	0.00	NA
GB50199	0.00	0.00	4.00	0.00	0.00	NA
GB50205	0.00	0.00	30.00	0.00	0.00	NA
GB50206	0.00	0.00	13.00	0.00	0.00	NA
GB50207	0.00	0.00	1.00	0.00	0.00	NA
GB50208	0.00	0.00	26.00	0.00	0.00	NA
GB50209	0.00	0.00	6.00	0.00	0.00	NA
GB50211	0.00	0.00	5.00	0.00	0.00	NA
GB50214	0.00	0.00	108.00	0.00	0.00	NA
GB50216	0.00	0.00	11.00	0.00	0.00	NA
GB50217	0.00	44.01	0.00	0.00	0.00	NA
GB50219	0.00	0.00	11.00	0.00	0.00	NA
GB50220	0.00	0.00	8.00	0.00	0.00	NA
GB50221	0.00	0.00	76.00	0.00	0.00	NA
GB50224	0.00	0.00	716.00	0.00	0.00	NA
GB50226	0.00	0.00	20.00	0.00	0.00	NA
GB50228	0.00	0.00	12.00	0.00	0.00	NA
GB50232	0.00	0.00	141.00	0.00	0.00	NA
GB50235	0.00	0.00	70.00	0.00	0.00	NA
GB50236	0.00	0.00	104.00	0.00	0.00	NA
GB50237	0.00	0.00	23.00	0.00	0.00	NA
GB50238	0.00	0.00	355.00	0.00	0.00	NA
GB50239	0.00	0.00	389.00	0.00	0.00	NA
GB50241	0.00	0.00	60.00	0.00	0.00	NA
GB50242	0.00	0.00	16.00	0.00	0.00	NA
GB50243	0.00	0.00	14.00	0.00	0.00	NA
GB50246	0.00	0.00	15.00	0.00	0.00	NA
GB50247	0.00	0.00	60.00	0.00	0.00	NA
GB50251	0.00	0.00	2.00	0.00	0.00	NA
GB50261	0.00	0.00	300.00	0.00	0.00	NA
GB50263	0.00	0.00	31.00	0.00	0.00	NA
GB50268	0.00	1080.24	16.00	0.00	0.00	NA
GB50269	0.00	0.00	26.00	0.00	0.00	NA
GB50270	0.00	0.00	13.00	0.00	0.00	NA
GB50274	0.00	0.00	6.00	0.00	0.00	NA
GB50275	0.00	0.00	39.00	0.00	0.00	NA
GB50281	0.00	0.00	8.00	0.00	0.00	NA
GB50282	0.00	0.00	4.00	0.00	0.00	NA
GB50283	0.00	0.00	3.00	0.00	0.00	NA
GB50287	0.00	0.00	67.00	0.00	0.00	NA
GB50288	0.00	0.00	8.00	0.00	0.00	NA
GB50295	0.00	0.00	113.00	0.00	0.00	NA
GB50297	0.00	0.00	12.00	0.00	0.00	NA
GB50298	0.00	0.00	6.00	0.00	0.00	NA
GB50301	0.00	0.00	8.00	0.00	0.00	NA
GB50302	0.00	0.00	6.00	0.00	0.00	NA
GB50303	0.00	0.00	251.00	0.00	0.00	NA
GB50305	0.00	0.00	41.00	0.00	0.00	NA
GB50333	0.00	0.00	22.00	0.00	0.00	NA
GB50335	0.00	0.00	5.00	0.00	0.00	NA
GB50336	0.00	0.00	26.00	0.00	0.00	NA
GB50337	0.00	0.00	11.00	0.00	0.00	NA
GB50338	0.00	0.00	17.00	0.00	0.00	NA
GB50339	0.00	0.00	14.00	0.00	0.00	NA
GB50340	0.00	0.00	2.00	0.00	0.00	NA
GB50342	0.00	0.00	516.00	249.38	523.26	NA
GB50345	0.00	0.00	24.00	0.00	0.00	NA
GB50347	0.00	0.00	6.00	0.00	0.00	NA
GB50348	0.00	0.00	56.00	0.00	0.00	NA
GB50350	0.00	0.00	14.00	0.00	0.00	NA
GB50352	0.00	0.00	2.00	0.00	0.00	NA
GB50353	0.00	0.00	1.00	0.00	0.00	NA
GB50354	0.00	0.00	16.00	0.00	0.00	NA
GB50355	0.00	0.00	3.00	0.00	0.00	NA
GB50357	0.00	0.00	5.00	0.00	0.00	NA
GB50360	0.00	0.00	46.00	0.00	0.00	NA
GB50363	0.00	0.00	1.00	0.00	0.00	NA
GB50365	0.00	0.00	2.00	0.00	0.00	NA
GB50366	0.00	0.00	29.00	0.00	0.00	NA
GB50367	0.00	0.00	7.00	0.00	0.00	NA
GB50369	0.00	0.00	18.00	0.00	0.00	NA
GB50370	0.00	0.00	274.00	0.00	0.00	NA
GB50372	0.00	0.00	1.00	0.00	0.00	NA
GB50375	0.00	0.00	9.00	0.00	0.00	NA
GB50376	0.00	0.00	3.00	0.00	0.00	NA
GB50377	0.00	0.00	27.00	0.00	0.00	NA
GB50378	0.00	0.00	3.00	0.00	0.00	NA
GB50389	0.00	0.00	28.00	0.00	0.00	NA
GB50393	0.00	0.00	2.00	0.00	0.00	NA
GB50398	0.00	0.00	2.00	0.00	0.00	NA
GB50401	0.00	0.00	2.00	0.00	0.00	NA
GB50402	0.00	0.00	69.00	0.00	0.00	NA
GB50405	0.00	0.00	20.00	0.00	0.00	NA
GB50406	0.00	406.09	54.00	0.00	0.00	NA
GB50407	0.00	0.00	55.00	0.00	0.00	NA
GB50411	0.00	420.09	27.00	0.00	0.00	NA
GB50418	0.00	0.00	200.00	0.00	0.00	NA
GB50430	0.00	0.00	8.00	0.00	0.00	NA
GB50431	0.00	0.00	8.00	0.00	0.00	NA
GB50438	0.00	0.00	14.00	0.00	0.00	NA
GB50439	0.00	0.00	4.00	0.00	0.00	NA
GB50441	0.00	0.00	9.00	0.00	0.00	NA
GB50447	0.00	0.00	2.00	0.00	0.00	NA
GB50448	0.00	0.00	19.00	0.00	0.00	NA
GB50454	0.00	0.00	2.00	0.00	0.00	NA
GB50459	0.00	0.00	8.00	0.00	0.00	NA
GB50461	0.00	0.00	4.00	0.00	0.00	NA
GB50470	0.00	0.00	28.00	0.00	0.00	NA
GB50473	0.00	0.00	1.00	0.00	0.00	NA
GB50474	0.00	0.00	104.00	0.00	0.00	NA
GB50475	0.00	0.00	6.00	0.00	0.00	NA
GB50478	0.00	0.00	1.00	0.00	0.00	NA
GB50479	0.00	0.00	43.00	0.00	0.00	NA
GB50482	0.00	0.00	147.00	0.00	0.00	NA
GB50487	0.00	0.00	1.00	0.00	0.00	NA
GB50488	0.00	0.00	10.00	0.00	0.00	NA
GB50491	0.00	0.00	33.00	0.00	0.00	NA
GB50505	0.00	0.00	4.00	0.00	0.00	NA
GB50509	0.00	0.00	5.00	0.00	0.00	NA
GB50510	0.00	0.00	2.00	0.00	0.00	NA
GB50511	0.00	0.00	2.00	0.00	0.00	NA
GB50515	0.00	0.00	29.00	0.00	0.00	NA
GB50516	0.00	0.00	66.00	0.00	0.00	NA
GB50520	0.00	0.00	7.00	0.00	0.00	NA
GB50521	0.00	0.00	6.00	0.00	0.00	NA
GB50526	0.00	0.00	54.00	0.00	0.00	NA
GB50535	0.00	0.00	31.00	0.00	0.00	NA
GB50536	0.00	0.00	8.00	0.00	0.00	NA
GB50537	0.00	0.00	4.00	0.00	0.00	NA
GB50540	0.00	0.00	2158.00	52.75	0.00	NA
GB50548	0.00	0.00	1.00	0.00	0.00	NA
GB50549	0.00	0.00	14.00	0.00	0.00	NA
GB50550	0.00	0.00	6.00	0.00	0.00	NA
GB50551	0.00	0.00	21.00	0.00	0.00	NA
GB50553	0.00	0.00	8.00	0.00	0.00	NA
GB50585	0.00	0.00	1.00	0.00	0.00	NA
GB50587	0.00	0.00	3.00	0.00	0.00	NA
GB50593	0.00	0.00	17.00	0.00	0.00	NA
GB50595	0.00	0.00	51.00	0.00	0.00	NA
GB50596	0.00	0.00	26.00	0.00	0.00	NA
GB50597	0.00	0.00	9.00	0.00	0.00	NA
GB50600	0.00	0.00	20.00	0.00	0.00	NA
GB50602	0.00	146.70	0.00	0.00	0.00	NA
GB50609	0.00	0.00	142.00	0.00	0.00	NA
GB50610	0.00	0.00	6.00	0.00	0.00	NA
GB50611	0.00	0.00	2.00	0.00	0.00	NA
GB50612	0.00	0.00	5.00	0.00	0.00	NA
GB50633	0.00	0.00	9.00	0.00	0.00	NA
GB50634	0.00	0.00	45.00	0.00	0.00	NA
GB50635	0.00	0.00	41.00	0.00	0.00	NA
GB50639	0.00	0.00	5.00	0.00	0.00	NA
GB50641	0.00	0.00	32.00	0.00	0.00	NA
GB50643	0.00	0.00	34.00	0.00	0.00	NA
GB50648	0.00	0.00	11.00	0.00	0.00	NA
GB50652	0.00	0.00	105.00	0.00	0.00	NA
GB50655	0.00	0.00	1.00	0.00	0.00	NA
GB50657	0.00	0.00	2.00	0.00	0.00	NA
GB50658	0.00	0.00	11.00	0.00	0.00	NA
GB50660	0.00	0.00	3.00	0.00	0.00	NA
GB50662	0.00	0.00	337.00	0.00	0.00	NA
GB50663	0.00	0.00	120.00	0.00	0.00	NA
GB50668	0.00	0.00	8.00	0.00	0.00	NA
GB50669	0.00	0.00	3.00	0.00	0.00	NA
GB50672	0.00	0.00	70.00	0.00	0.00	NA
GB50673	0.00	0.00	14.00	0.00	0.00	NA
GB50674	0.00	0.00	29.00	0.00	0.00	NA
GB50675	0.00	0.00	270.00	0.00	0.00	NA
GB50677	0.00	0.00	26.00	0.00	0.00	NA
GB50678	0.00	0.00	261.00	0.00	0.00	NA
GB50679	0.00	0.00	16.00	0.00	0.00	NA
GB50683	0.00	0.00	96.00	0.00	2.83	NA
GB50688	0.00	0.00	1.00	0.00	0.00	NA
GB50690	358.31	0.00	8.00	0.00	0.00	NA
GB50694	0.00	0.00	8.00	0.00	0.00	NA
GB50699	0.00	0.00	35.00	0.00	0.00	NA
GB50700	0.00	6.67	2.00	0.00	0.00	NA
GB50720	0.00	0.00	3.00	0.00	0.00	NA
GB50721	0.00	0.00	67.00	0.00	0.00	NA
GB50727	0.00	0.00	25.00	0.00	0.00	NA
GB50728	0.00	0.00	101.00	0.00	0.00	NA
GB50730	0.00	0.00	277.00	0.00	0.00	NA
GB50734	0.00	0.00	11.00	0.00	0.00	NA
GB50740	0.00	0.00	11.00	0.00	0.00	NA
GB50741	0.00	0.00	104.00	0.00	0.00	NA
GB50744	0.00	0.00	8.00	0.00	0.00	NA
GB50746	0.00	0.00	27.00	0.00	0.00	NA
GB50747	0.00	0.00	16.00	0.00	0.00	NA
GB50750	0.00	0.00	26.00	0.00	0.00	NA
GB50751	0.00	0.00	1.00	0.00	0.00	NA
GB50762	0.00	0.00	12.00	0.00	0.00	NA
GB50764	0.00	0.00	7.00	0.00	0.00	NA
GB50770	0.00	0.00	11.00	0.00	0.00	NA
GB50771	0.00	0.00	11.00	0.00	0.00	NA
GB50772	0.00	0.00	73.00	0.00	0.00	NA
GB50776	0.00	0.00	6.00	0.00	0.00	NA
GB50777	0.00	0.00	1.00	0.00	0.00	NA
GB50780	0.00	0.00	7.00	0.00	0.00	NA
GB50783	0.00	0.00	27.00	0.00	0.00	NA
GB50787	0.00	0.00	5.00	0.00	0.00	NA
GB50789	0.00	1012.22	45.00	0.00	0.00	NA
GB50795	0.00	0.00	68.00	0.00	0.00	NA
GB50800	0.00	0.00	231.00	57.55	1.41	NA
GB50803	0.00	1480.33	0.00	0.00	0.00	NA
GB50809	0.00	0.00	8.00	0.00	0.00	NA
GB50812	0.00	0.00	12.00	0.00	0.00	NA
GB50814	0.00	0.00	12.00	0.00	0.00	NA
GB50815	0.00	0.00	27.00	0.00	0.00	NA
GB50817	0.00	0.00	2.00	0.00	0.00	NA
GB50829	0.00	0.00	2.00	0.00	0.00	NA
GB50830	0.00	10.67	2.00	0.00	0.00	NA
GB50833	0.00	0.00	2.00	0.00	0.00	NA
GB50834	0.00	0.00	4.00	0.00	0.00	NA
GB50837	0.00	0.00	341.00	0.00	0.00	NA
GB50840	0.00	0.00	167.00	0.00	0.00	NA
GB50847	0.00	0.00	101.00	0.00	0.00	NA
GB50848	0.00	0.00	4.00	0.00	0.00	NA
GB50849	0.00	0.00	76.00	0.00	0.00	NA
GB50851	0.00	0.00	6.00	0.00	0.00	NA
GB50852	0.00	0.00	108.00	0.00	0.00	NA
GB50854	0.00	0.00	30.00	0.00	0.00	NA
GB50857	0.00	0.00	40.00	0.00	0.00	NA
GB50860	0.00	0.00	8.00	0.00	0.00	NA
GB50874	0.00	0.00	2.00	0.00	0.00	NA
GB50877	0.00	0.00	2.00	0.00	0.00	NA
GB50878	0.00	0.00	1.00	0.00	0.00	NA
GB50880	0.00	0.00	6.00	0.00	0.00	NA
GB50883	0.00	0.00	300.00	0.00	0.00	NA
GB50885	0.00	0.00	15.00	0.00	0.00	NA
GB50886	0.00	0.00	1.00	0.00	0.00	NA
GB50889	0.00	0.00	40.00	0.00	0.00	NA
GB50897	0.00	0.00	5.00	0.00	0.00	NA
GB50899	0.00	0.00	6.00	0.00	0.00	NA
GB50905	0.00	0.00	4.00	0.00	0.00	NA
GB50911	0.00	0.00	22.00	0.00	0.00	NA
GB50917	0.00	0.00	743.00	0.00	0.00	NA
GB50918	0.00	0.00	37.00	0.00	0.00	NA
GB50924	0.00	0.00	219.00	0.00	0.00	NA
GB50927	0.00	0.00	20.00	0.00	0.00	NA
GB50930	0.00	0.00	30.00	0.00	0.00	NA
GB50931	0.00	0.00	13.00	0.00	0.00	NA
GB50933	0.00	0.00	1.00	0.00	0.00	NA
GB50934	0.00	0.00	1.00	0.00	0.00	NA
GB50935	0.00	0.00	4.00	0.00	0.00	NA
GB50936	0.00	0.00	7.00	0.00	0.00	NA
GB50937	0.00	0.00	10.00	0.00	0.00	NA
GB50938	0.00	0.00	7.00	0.00	0.00	NA
GB50941	0.00	0.00	23.00	0.00	0.00	NA
GB50947	0.00	0.00	12.00	0.00	0.00	NA
GB50949	0.00	0.00	23.00	0.00	0.00	NA
GB50950	0.00	0.00	4.00	0.00	0.00	NA
GB50951	0.00	0.00	12.00	0.00	0.00	NA
GB50952	0.00	0.00	7.00	0.00	0.00	NA
GB50954	0.00	0.00	5.00	0.00	0.00	NA
GB50957	7660.23	95270.40	185.00	0.00	147.08	NA
GB50958	0.00	0.00	314.00	0.00	0.00	NA
GB50959	0.00	0.00	417.00	0.00	0.00	NA
GB50960	0.00	0.00	9.00	0.00	0.00	NA
GB50968	0.00	0.00	6.00	0.00	0.00	NA
GB50971	0.00	0.00	16.00	0.00	0.00	NA
GB50972	0.00	0.00	47.00	0.00	0.00	NA
GB50974	0.00	0.00	344.00	0.00	0.00	NA
GB50976	0.00	0.00	1544.00	0.00	0.00	NA
GB50977	0.00	0.00	24.00	0.00	0.00	NA
GB50978	0.00	0.00	3.00	0.00	0.00	NA
GB50985	0.00	0.00	21.00	0.00	15.56	NA
GB50990	0.00	0.00	47.00	0.00	0.00	NA
GB50993	0.00	0.00	28.00	0.00	0.00	NA
GB50994	0.00	0.00	9.00	0.00	0.00	NA
GB50997	0.00	0.00	93.00	0.00	0.00	NA
GB50998	0.00	0.00	28.00	0.00	0.00	NA
GB51000	0.00	0.00	20.00	0.00	0.00	NA
GB51002	0.00	0.00	59.00	0.00	0.00	NA
GB51003	0.00	0.00	26.00	0.00	0.00	NA
GB51005	0.00	0.00	21.00	0.00	0.00	NA
GB51009	0.00	0.00	422.00	0.00	0.00	NA
GB51013	0.00	0.00	2.00	0.00	0.00	NA
GB51015	0.00	0.00	6.00	0.00	0.00	NA
GB51019	0.00	0.00	125.00	0.00	0.00	NA
GB51029	0.00	0.00	23.00	0.00	0.00	NA
GB51030	0.00	0.00	1.00	0.00	0.00	NA
GB51031	0.00	0.00	6.00	0.00	0.00	NA
GB51035	0.00	0.00	6.00	0.00	0.00	NA
GB51036	0.00	0.00	15.00	0.00	0.00	NA
GB51037	0.00	0.00	24.00	0.00	0.00	NA
GB51039	0.00	0.00	2.00	0.00	0.00	NA
GB51041	0.00	0.00	21.00	0.00	0.00	NA
GB51043	0.00	0.00	26.00	0.00	0.00	NA
GB51044	0.00	0.00	26.00	0.00	0.00	NA
GB51045	0.00	0.00	11.00	0.00	0.00	NA
GB51048	0.00	0.00	130.00	0.00	0.00	NA
GB51050	0.00	0.00	197.00	0.00	0.00	NA
GB51051	0.00	0.00	29.00	0.00	0.00	NA
GB51053	0.00	0.00	12.00	0.00	0.00	NA
GB51055	0.00	0.00	6.00	0.00	0.00	NA
GB51056	0.00	0.00	39.00	0.00	0.00	NA
GB51058	0.00	0.00	26.00	0.00	0.00	NA
GB51059	0.00	0.00	29.00	0.00	0.00	NA
GB51060	0.00	0.00	31.00	0.00	0.00	NA
GB51061	0.00	0.00	7.00	0.00	0.00	NA
GB51063	0.00	0.00	5.00	0.00	0.00	NA
GB51066	0.00	0.00	3.00	0.00	0.00	NA
GB51068	0.00	0.00	9.00	0.00	0.00	NA
GB51072	0.00	0.00	45.00	0.00	0.00	NA
GB51074	0.00	0.00	16.00	0.00	0.00	NA
GB51076	0.00	0.00	6.00	0.00	0.00	NA
GB51080	0.00	0.00	9.00	0.00	0.00	NA
GB51081	0.00	0.00	5.00	0.00	0.00	NA
GB51090	0.00	0.00	253.00	0.00	0.00	NA
GB51091	0.00	0.00	12.00	0.00	0.00	NA
GB51092	0.00	0.00	35.00	0.00	0.00	NA
GB51095	0.00	0.00	16.00	0.00	0.00	NA
GB51102	0.00	0.00	12.00	0.00	0.00	NA
GB51103	0.00	0.00	16.00	0.00	0.00	NA
GB51104	0.00	0.00	41.00	0.00	0.00	NA
GB51108	0.00	0.00	1.00	0.00	0.00	NA
GB51110	0.00	0.00	53.00	0.00	0.00	NA
GB51111	0.00	0.00	14.00	0.00	0.00	NA
GB51112	0.00	0.00	6.00	0.00	0.00	NA
GB51113	0.00	0.00	9.00	0.00	0.00	NA
GB51115	0.00	0.00	3.00	0.00	0.00	NA
GB51118	0.00	0.00	7.00	0.00	0.00	NA
GB51120	0.00	0.00	3.00	0.00	0.00	NA
GB51121	0.00	0.00	12.00	0.00	0.00	NA
GB51124	0.00	0.00	38.00	0.00	0.00	NA
GB51129	0.00	0.00	2.00	0.00	0.00	NA
GB51130	0.00	0.00	46.00	0.00	0.00	NA
GB51132	0.00	0.00	27.00	0.00	0.00	NA
GB51134	0.00	0.00	28.00	0.00	0.00	NA
GB51143	0.00	0.00	10.00	0.00	0.00	NA
GB51144	0.00	0.00	10.00	0.00	0.00	NA
GB51147	0.00	0.00	3.00	0.00	0.00	NA
GB51148	0.00	0.00	4.00	0.00	0.00	NA
GB51155	0.00	0.00	23.00	0.00	0.00	NA
GB51160	0.00	0.00	3.00	0.00	0.00	NA
GB51163	0.00	0.00	4.00	0.00	0.00	NA
GB51169	0.00	0.00	22.00	0.00	0.00	NA
GB51172	0.00	0.00	1.00	0.00	0.00	NA
GB51174	0.00	0.00	12.00	0.00	0.00	NA
GB51181	0.00	0.00	3.00	0.00	0.00	NA
GB51183	0.00	0.00	12.00	0.00	0.00	NA
GB51186	0.00	0.00	58.00	0.00	0.00	NA
GB51189	0.00	0.00	9.00	0.00	0.00	NA
GB51195	0.00	0.00	6.00	0.00	0.00	NA
GB51196	0.00	0.00	3.00	0.00	0.00	NA
GB51197	0.00	0.00	82.00	0.00	0.00	NA
GB51198	0.00	0.00	3.00	0.00	0.00	NA
GB51208	0.00	0.00	82.00	0.00	0.00	NA
GB51209	0.00	0.00	158262.00	58787.30	326394.83	NA
GB51211	0.00	0.00	1.00	0.00	0.00	NA
GB51214	0.00	0.00	959.00	0.00	0.00	NA
GB51221	0.00	0.00	42.00	0.00	0.00	NA
GB51222	0.00	0.00	31.00	0.00	0.00	NA
GB51223	0.00	0.00	22.00	0.00	0.00	NA
GB51225	0.00	0.00	3.00	0.00	0.00	NA
GB51226	0.00	0.00	2.00	0.00	0.00	NA
GB51227	0.00	0.00	1.00	0.00	0.00	NA
GB51247	0.00	0.00	89.00	0.00	0.00	NA
GB51248	0.00	0.00	23.00	0.00	0.00	NA
GB51249	0.00	0.00	7.00	0.00	0.00	NA
GB51254	0.00	0.00	28.00	0.00	0.00	NA
GB51255	0.00	0.00	20.00	0.00	0.00	NA
GB51256	0.00	0.00	47.00	0.00	0.00	NA
GB51257	0.00	0.00	52.00	0.00	0.00	NA
GB51258	0.00	0.00	45.00	0.00	0.00	NA
GB51260	0.00	0.00	39.00	0.00	0.00	NA
GB51264	0.00	0.00	14.00	0.00	0.00	NA
GB51272	0.00	0.00	1.00	0.00	0.00	NA
GB51273	0.00	0.00	41.00	38.37	0.00	NA
GB51276	0.00	0.00	106.00	0.00	0.00	NA
GB51277	0.00	0.00	114.00	0.00	0.00	NA
GB51278	0.00	0.00	308.00	0.00	0.00	NA
GB51280	0.00	0.00	1.00	0.00	0.00	NA
GB51282	0.00	0.00	27.00	0.00	0.00	NA
GB51283	0.00	0.00	166.00	0.00	0.00	NA
GB51291	0.00	0.00	1.00	0.00	0.00	NA
GB51304	0.00	0.00	12.00	0.00	0.00	NA
GB51313	0.00	0.00	2.00	0.00	0.00	NA
GB51316	0.00	850.19	1.00	0.00	0.00	NA
GB51331	0.00	0.00	64.00	0.00	0.00	NA
GB51332	0.00	0.00	14.00	0.00	0.00	NA
GB51334	0.00	0.00	69.00	0.00	0.00	NA
GB51335	0.00	0.00	281.00	0.00	0.00	NA
GB51336	0.00	0.00	252.00	0.00	0.00	NA
GB51337	0.00	0.00	116.00	0.00	0.00	NA
GB51342	0.00	0.00	46.00	0.00	0.00	NA
GB51343	0.00	738.16	1.00	0.00	0.00	NA
GB51344	0.00	0.00	33.00	0.00	0.00	NA
GB51346	0.00	0.00	13.00	0.00	0.00	NA
GB51349	0.00	0.00	2.00	0.00	0.00	NA
GB51354	0.00	0.00	22.00	0.00	0.00	NA
GB51355	0.00	0.00	2.00	0.00	0.00	NA
GB51356	0.00	0.00	1.00	0.00	0.00	NA
GB51358	0.00	0.00	39.00	0.00	0.00	NA
GB51359	0.00	0.00	8.00	0.00	0.00	NA
GB51360	0.00	0.00	53.00	0.00	0.00	NA
GB51361	0.00	0.00	20.00	0.00	0.00	NA
GB51372	0.00	0.00	23.00	0.00	0.00	NA
GB51389	0.00	0.00	117.00	0.00	0.00	NA
GB51394	0.00	0.00	8.00	0.00	0.00	NA
GB51395	0.00	0.00	10.00	0.00	0.00	NA
GB51396	0.00	0.00	209.00	0.00	0.00	NA
GB51399	0.00	0.00	26.00	0.00	0.00	NA
GB51401	0.00	0.00	12.00	0.00	0.00	NA
GB51406	0.00	0.00	111.00	0.00	0.00	NA
GB51408	0.00	0.00	7.00	0.00	0.00	NA
GB51410	0.00	0.00	7.00	0.00	0.00	NA
GB51411	0.00	0.00	1.00	0.00	0.00	NA
GB51414	0.00	0.00	32.00	0.00	0.00	NA
GB51418	0.00	0.00	18.00	0.00	0.00	NA
GB51421	0.00	0.00	17.00	0.00	0.00	NA
GB51422	0.00	0.00	41.00	0.00	0.00	NA
GB51425	0.00	0.00	20.00	0.00	0.00	NA
GB51475	0.00	0.00	2.00	0.00	0.00	NA
GB51479	0.00	0.00	65.00	0.00	0.00	NA
GB51480	0.00	0.00	16.00	0.00	0.00	NA
GB51481	0.00	0.00	164.00	0.00	0.00	NA
GB51482	0.00	0.00	1414.00	0.00	0.00	NA
GB51483	0.00	0.00	27.00	0.00	0.00	NA
GB51486	0.00	0.00	8.00	0.00	0.00	NA
GB51487	0.00	0.00	42.00	0.00	0.00	NA
GB51494	0.00	0.00	18.00	0.00	0.00	NA
GB51497	0.00	0.00	1.00	0.00	0.00	NA
GB51498	0.00	0.00	5.00	0.00	0.00	NA
GB51500	0.00	0.00	16.00	0.00	0.00	NA
GB51505	0.00	0.00	11.00	0.00	0.00	NA
GB51511	0.00	0.00	10.00	0.00	0.00	NA
GB51512	0.00	0.00	24.00	0.00	0.00	NA
GB51515	0.00	0.00	149.00	0.00	0.00	NA
GB51516	0.00	0.00	42.00	0.00	0.00	NA
GB51518	0.00	0.00	10.00	0.00	0.00	NA
GB51525	0.00	0.00	27.00	0.00	0.00	NA
GB51526	0.00	0.00	262.00	0.00	0.00	NA
GB51527	0.00	0.00	28.00	0.00	0.00	NA
GB51528	0.00	0.00	132.00	0.00	0.00	NA
GB51529	0.00	0.00	2.00	0.00	0.00	NA
GB51530	0.00	0.00	8.00	0.00	0.00	NA
GB51540	0.00	0.00	12.00	0.00	0.00	NA
GB51545	0.00	0.00	332.00	0.00	0.00	NA
GB51546	130.29	0.00	0.00	0.00	0.00	NA
GB51551	0.00	0.00	16.00	0.00	0.00	NA
GB51553	0.00	0.00	18.00	0.00	0.00	NA
GB51556	0.00	0.00	23.00	0.00	0.00	NA
GB51558	0.00	0.00	11.00	0.00	0.00	NA
GB51562	0.00	0.00	1.00	0.00	0.00	NA
GB51565	0.00	0.00	2.00	0.00	0.00	NA
GB51566	0.00	0.00	2.00	0.00	0.00	NA
GB51570	0.00	0.00	26.00	0.00	0.00	NA
GB51573	0.00	0.00	1.00	0.00	0.00	NA
GB51578	0.00	0.00	13.00	0.00	0.00	NA
GB51580	0.00	0.00	125.00	0.00	0.00	NA
GB51583	0.00	0.00	4.00	0.00	0.00	NA
GB51585	0.00	0.00	4.00	0.00	0.00	NA
GB51588	0.00	0.00	25.00	0.00	0.00	NA
GB51590	0.00	0.00	4.00	0.00	0.00	NA
GB51594	0.00	0.00	6.00	0.00	0.00	NA
GB51597	0.00	0.00	7.00	0.00	0.00	NA
GB51599	0.00	0.00	12.00	0.00	0.00	NA
GB51600	0.00	0.00	8.00	0.00	0.00	NA
GB51602	0.00	0.00	4.00	0.00	0.00	NA
GB51609	0.00	0.00	2.00	0.00	0.00	NA
GB51611	0.00	0.00	4865.00	0.00	0.00	NA
GB51612	0.00	0.00	40.00	0.00	0.00	NA
GB51613	0.00	0.00	41.00	0.00	0.00	NA
GB51614	0.00	0.00	2.00	0.00	0.00	NA
GB51615	0.00	0.00	2.00	0.00	0.00	NA
GB51619	0.00	0.00	206.00	0.00	0.00	NA
GB51621	0.00	0.00	19.00	0.00	0.00	NA
GB51622	0.00	0.00	57.00	0.00	0.00	NA
GB51624	0.00	0.00	32.00	0.00	0.00	NA
GB51628	0.00	0.00	11.00	0.00	0.00	NA
GB51630	0.00	0.00	14.00	0.00	0.00	NA
GB51634	0.00	0.00	20.00	0.00	0.00	NA
GB51637	0.00	0.00	12.00	0.00	0.00	NA
GB51645	0.00	0.00	2.00	0.00	0.00	NA
GB51647	0.00	0.00	22.00	0.00	0.00	NA
GB51649	0.00	0.00	12.00	0.00	0.00	NA
GB51651	0.00	0.00	11.00	0.00	0.00	NA
GB51652	0.00	2811.29	1251.00	0.00	0.00	NA
GB51653	0.00	0.00	11317.00	0.00	0.00	NA
GB51654	0.00	0.00	179.00	0.00	0.00	NA
GB51655	0.00	0.00	204.00	0.00	0.00	NA
GB51658	0.00	0.00	48.00	0.00	0.00	NA
GB51660	0.00	0.00	34.00	0.00	0.00	NA
GB51667	0.00	0.00	30.00	0.00	0.00	NA
GB51670	0.00	0.00	1.00	0.00	0.00	NA
GB51672	0.00	0.00	6.00	0.00	0.00	NA
GB51673	0.00	0.00	11.00	0.00	0.00	NA
GB51674	0.00	0.00	9.00	0.00	0.00	NA
GB51677	0.00	69.35	2.00	0.00	0.00	NA
GB51682	0.00	0.00	4.00	0.00	0.00	NA
GB51683	0.00	0.00	260.00	0.00	0.00	NA
GB51684	0.00	0.00	23.00	0.00	0.00	NA
GB51689	0.00	0.00	15.00	0.00	0.00	NA
GB51693	0.00	0.00	25.00	0.00	0.00	NA
GB51694	0.00	0.00	12.00	0.00	0.00	NA
GB51696	0.00	0.00	2109.00	0.00	0.00	NA
GB51697	0.00	0.00	37.00	0.00	0.00	NA
GB51698	0.00	0.00	1066.00	0.00	0.00	NA
GB51699	0.00	0.00	2.00	0.00	0.00	NA
GB51701	0.00	0.00	4.00	0.00	0.00	NA
GB51702	0.00	0.00	1.00	0.00	0.00	NA
GB51704	0.00	0.00	21.00	0.00	0.00	NA
GB51706	0.00	0.00	30.00	0.00	0.00	NA
GB51712	0.00	0.00	1.00	0.00	0.00	NA
GB51714	0.00	0.00	14.00	0.00	0.00	NA
GB51715	0.00	0.00	28.00	0.00	0.00	NA
GB51719	0.00	0.00	4.00	0.00	0.00	NA
GB51720	0.00	0.00	23.00	0.00	0.00	NA
GB51721	0.00	0.00	4.00	0.00	0.00	NA
GB51722	0.00	0.00	7.00	0.00	0.00	NA
GB51725	0.00	0.00	3.00	0.00	0.00	NA
GB51727	0.00	0.00	16.00	0.00	0.00	NA
GB51734	0.00	0.00	6.00	0.00	0.00	NA
GB51736	0.00	0.00	34.00	0.00	0.00	NA
GB51738	0.00	0.00	7.00	0.00	0.00	NA
GB51743	0.00	0.00	4.00	0.00	0.00	NA
GB51745	0.00	0.00	13.00	0.00	0.00	NA
GB51746	0.00	0.00	14.00	0.00	0.00	NA
GB51748	180.96	0.00	17.00	0.00	0.00	NA
GB51749	0.00	0.00	8.00	0.00	0.00	NA
GB51751	0.00	0.00	81.00	0.00	0.00	NA
GB51752	0.00	0.00	1.00	0.00	0.00	NA
GB51753	0.00	0.00	162.00	0.00	0.00	NA
GB51759	0.00	0.00	3.00	0.00	0.00	NA
GB51760	0.00	0.00	67042.00	0.00	0.00	NA
GB51761	0.00	0.00	8.00	0.00	0.00	NA
GB51762	0.00	0.00	4.00	0.00	0.00	NA
GB51763	0.00	0.00	46.00	0.00	0.00	NA
GB51774	0.00	950.21	6.00	0.00	0.00	NA
GB51775	0.00	0.00	8.00	0.00	0.00	NA
GB51787	0.00	0.00	5.00	0.00	0.00	NA
GB51792	0.00	0.00	6.00	0.00	0.00	NA
GB51805	0.00	0.00	116.00	0.00	0.00	NA
GB51806	0.00	0.00	6.00	0.00	0.00	NA
GB51807	0.00	2191.15	0.00	0.00	0.00	NA
GB51808	0.00	0.00	12.00	0.00	0.00	NA
GB51809	0.00	0.00	311.00	0.00	2.83	NA
GB51812	0.00	0.00	1.00	0.00	0.00	NA
GB51814	0.00	0.00	23.00	0.00	0.00	NA
GB51818	0.00	0.00	1.00	0.00	0.00	NA
GB51819	0.00	0.00	6.00	0.00	0.00	NA
GB51822	0.00	0.00	4.00	0.00	0.00	NA
GB51823	0.00	0.00	12.00	0.00	0.00	NA
GB51827	0.00	0.00	20.00	0.00	0.00	NA
GB51828	0.00	0.00	18.00	0.00	0.00	NA
GB51831	0.00	0.00	6.00	0.00	0.00	NA
GB51836	0.00	0.00	36.00	0.00	0.00	NA
GB51837	0.00	0.00	109.00	0.00	0.00	NA
GB51847	0.00	0.00	77.00	0.00	0.00	NA
GB51849	152.01	0.00	0.00	0.00	0.00	NA
GB51851	0.00	0.00	1.00	0.00	0.00	NA
GB51853	0.00	0.00	26.00	0.00	0.00	NA
GB51854	0.00	0.00	53.00	0.00	0.00	NA
GB51863	0.00	0.00	26.00	0.00	0.00	NA
GB51883	0.00	0.00	8.00	0.00	0.00	NA
GB51889	0.00	0.00	4.00	0.00	0.00	NA
GB51894	0.00	0.00	17.00	0.00	0.00	NA
GB51897	0.00	0.00	8.00	0.00	0.00	NA
GB51901	0.00	0.00	2.00	0.00	0.00	NA
GB51910	0.00	0.00	2.00	0.00	0.00	NA
GB51917	0.00	0.00	31.00	0.00	0.00	NA
GB51936	0.00	0.00	8.00	0.00	0.00	NA
GB51937	0.00	0.00	18.00	0.00	0.00	NA
GB51938	0.00	0.00	1.00	0.00	0.00	NA
GB51940	0.00	0.00	357.00	0.00	0.00	NA
GB51943	0.00	0.00	12.00	0.00	0.00	NA
GB51947	0.00	700.15	0.00	0.00	0.00	NA
GB51949	0.00	0.00	1.00	0.00	0.00	NA
GB51962	0.00	0.00	115.00	0.00	0.00	NA
GB51967	0.00	0.00	67.00	0.00	0.00	NA
GB51968	0.00	0.00	19.00	0.00	0.00	NA
GB51972	0.00	0.00	14.00	0.00	0.00	NA
GB51973	0.00	0.00	1.00	0.00	0.00	NA
GB51979	0.00	0.00	1.00	0.00	0.00	NA
GB51988	199.06	0.00	0.00	0.00	0.00	NA
GB51989	0.00	0.00	1.00	0.00	0.00	NA
GB51990	0.00	0.00	2.00	0.00	0.00	NA
GB51991	0.00	0.00	30.00	0.00	0.00	NA
GB51998	0.00	0.00	15.00	0.00	0.00	NA
GB51999	0.00	0.00	17.00	0.00	0.00	NA
GB52004	0.00	0.00	2.00	0.00	0.00	NA
GB52006	0.00	0.00	12.00	0.00	0.00	NA
GB52008	0.00	0.00	41.00	0.00	0.00	NA
GB52009	0.00	0.00	3.00	0.00	0.00	NA
GB52013	0.00	0.00	17.00	0.00	0.00	NA
GB52025	0.00	0.00	4.00	0.00	0.00	NA
GB52026	0.00	0.00	2.00	0.00	0.00	NA
GB52028	0.00	0.00	307.00	0.00	0.00	NA
GB52030	0.00	0.00	77.00	0.00	0.00	NA
GB52033	0.00	0.00	51.00	0.00	0.00	NA
GB52036	643.33	0.00	9.00	0.00	0.00	NA
GB52037	0.00	0.00	12.00	0.00	0.00	NA
GB52038	0.00	0.00	1.00	0.00	0.00	NA
GB52039	0.00	0.00	1.00	0.00	0.00	NA
GB52041	0.00	0.00	27896.00	1213.35	140.01	NA
GB52051	0.00	0.00	1924.00	460.40	21.21	NA
GB52055	492.22	0.00	0.00	0.00	0.00	NA
GB52056	0.00	0.00	6.00	0.00	0.00	NA
GB52057	0.00	0.00	17.00	0.00	0.00	NA
GB52059	0.00	0.00	19.00	0.00	0.00	NA
GB52060	0.00	0.00	46.00	0.00	0.00	NA
GB52063	0.00	1246.94	0.00	0.00	0.00	NA
GB52068	0.00	0.00	1.00	0.00	0.00	NA
GB52073	0.00	0.00	19.00	4.80	0.00	NA
GB52074	0.00	0.00	8.00	0.00	0.00	NA
GB52082	0.00	0.00	11.00	0.00	0.00	NA
GB52089	0.00	0.00	1.00	0.00	0.00	NA
GB52090	0.00	0.00	1.00	0.00	0.00	NA
GB52093	0.00	0.00	11.00	0.00	0.00	NA
GB52094	0.00	0.00	5.00	0.00	0.00	NA
GB52095	0.00	0.00	1.00	0.00	0.00	NA
GB52096	0.00	44.01	0.00	0.00	0.00	NA
GB52097	0.00	0.00	17.00	0.00	0.00	NA
GB52098	0.00	0.00	6.00	0.00	0.00	NA
GB52100	0.00	0.00	13.00	0.00	0.00	NA
GB52102	0.00	0.00	23.00	0.00	0.00	NA
GB52104	0.00	0.00	1.00	0.00	0.00	NA
GB52106	0.00	0.00	18.00	0.00	0.00	NA
GB52108	0.00	0.00	11.00	0.00	0.00	NA
GB52109	0.00	0.00	32.00	0.00	0.00	NA
GB52114	0.00	0.00	202.00	0.00	0.00	NA
GB52115	0.00	0.00	28.00	0.00	0.00	NA
GB52118	0.00	0.00	14.00	0.00	0.00	NA
GB52120	0.00	0.00	209.00	0.00	0.00	NA
GB52133	0.00	0.00	6.00	0.00	0.00	NA
GB52144	0.00	0.00	10.00	0.00	0.00	NA
GB52147	0.00	0.00	2.00	0.00	0.00	NA
GB52148	0.00	0.00	80.00	0.00	0.00	NA
GB52149	0.00	0.00	11.00	0.00	0.00	NA
GB52151	0.00	0.00	29.00	0.00	0.00	NA
GB52152	0.00	448.10	87.00	0.00	0.00	NA
GB52153	0.00	0.00	76.00	0.00	0.00	NA
GB52154	0.00	0.00	5.00	0.00	0.00	NA
GB52156	0.00	0.00	35.00	0.00	0.00	NA
GB52157	0.00	0.00	71.00	0.00	0.00	NA
GB52158	0.00	0.00	405.00	0.00	0.00	NA
GB52159	0.00	0.00	6.00	0.00	0.00	NA
GB52160	0.00	0.00	37.00	0.00	0.00	NA
GB52161	0.00	0.00	4.00	0.00	0.00	NA
GB52162	0.00	0.00	13.00	0.00	0.00	NA
GB52163	0.00	0.00	26.00	0.00	0.00	NA
GB52165	0.00	0.00	4.00	0.00	0.00	NA
GB52168	0.00	0.00	16.00	0.00	0.00	NA
GB52184	0.00	0.00	419.00	0.00	0.00	NA
GB52191	0.00	0.00	99.00	0.00	0.00	NA
GB52192	0.00	0.00	21.00	0.00	0.00	NA
GB52194	0.00	0.00	4.00	0.00	0.00	NA
GB52195	0.00	0.00	16.00	0.00	0.00	NA
GB52196	0.00	0.00	1.00	0.00	0.00	NA
GB52198	0.00	0.00	16.00	0.00	0.00	NA
GB52204	0.00	0.00	37.00	0.00	0.00	NA
GB52205	0.00	0.00	232.00	0.00	0.00	NA
GB52206	0.00	0.00	61.00	0.00	0.00	NA
GB52209	0.00	0.00	15.00	0.00	0.00	NA
GB52210	0.00	0.00	70.00	0.00	0.00	NA
GB52211	0.00	0.00	189.00	0.00	0.00	NA
GB52212	0.00	0.00	274.00	0.00	0.00	NA
GB52213	0.00	0.00	21.00	0.00	0.00	NA
GB52214	0.00	0.00	5.00	0.00	0.00	NA
GB52215	0.00	0.00	10.00	0.00	0.00	NA
GB52230	0.00	0.00	7.00	0.00	0.00	NA
GB52234	0.00	0.00	8.00	0.00	0.00	NA
GB52236	0.00	0.00	347.00	0.00	0.00	NA
GB52238	0.00	0.00	44.00	0.00	0.00	NA
GB52239	0.00	0.00	393.00	0.00	0.00	NA
GB52266	0.00	0.00	23.00	0.00	0.00	NA
GB52269	0.00	0.00	46.00	0.00	0.00	NA
GB52279	0.00	0.00	50.00	0.00	0.00	NA
GB52280	0.00	0.00	31.00	0.00	0.00	NA
GB52282	0.00	0.00	31.00	0.00	0.00	NA
GB52288	532.04	0.00	5.00	0.00	0.00	NA
GB52290	0.00	0.00	2.00	0.00	0.00	NA
GB52291	0.00	0.00	20.00	0.00	0.00	NA
GB52292	0.00	0.00	5.00	0.00	0.00	NA
GB52294	456.03	0.00	3.00	0.00	0.00	NA
GB52299	0.00	0.00	9.00	0.00	0.00	NA
GB52301	0.00	0.00	6.00	0.00	0.00	NA
GB52303	0.00	1281.62	0.00	0.00	0.00	NA
GB52304	0.00	0.00	223.00	0.00	0.00	NA
GB52306	0.00	0.00	53.00	0.00	0.00	NA
GB52308	0.00	0.00	1.00	0.00	0.00	NA
GB52315	0.00	0.00	37.00	0.00	0.00	NA
GB52316	0.00	0.00	5.00	0.00	0.00	NA
GB52317	0.00	0.00	1.00	0.00	0.00	NA
GB52320	0.00	0.00	14.00	0.00	0.00	NA
GB52323	0.00	0.00	1.00	0.00	0.00	NA
GB52328	0.00	0.00	4.00	0.00	0.00	NA
GB52339	0.00	0.00	8.00	0.00	0.00	NA
GB52341	0.00	0.00	36.00	0.00	0.00	NA
GB52343	0.00	0.00	19.00	0.00	0.00	NA
GB52346	0.00	0.00	0.00	9.59	0.00	NA
GB52348	0.00	0.00	6.00	0.00	0.00	NA
GB52349	0.00	0.00	7.00	0.00	0.00	NA
GB52353	0.00	785.51	102.00	0.00	0.00	NA
GB52355	0.00	0.00	2.00	0.00	0.00	NA
GB52356	0.00	0.00	35.00	0.00	0.00	NA
GB52360	0.00	0.00	1563.00	0.00	0.00	NA
GB52417	0.00	0.00	4.00	0.00	0.00	NA
GB52421	0.00	0.00	2.00	0.00	0.00	NA
GB52423	0.00	0.00	10.00	0.00	0.00	NA
GB52424	0.00	0.00	166.00	0.00	0.00	NA
GB52425	0.00	0.00	6.00	0.00	0.00	NA
GB52426	0.00	0.00	4.00	0.00	0.00	NA
GB52437	0.00	0.00	25.00	0.00	0.00	NA
GB52438	0.00	0.00	14.00	0.00	0.00	NA
GB52439	0.00	0.00	2.00	0.00	0.00	NA
GB52441	0.00	0.00	9.00	0.00	0.00	NA
GB52442	0.00	0.00	22.00	0.00	0.00	NA
GB52444	0.00	0.00	0.00	9.59	0.00	NA
GB52446	0.00	0.00	17.00	0.00	0.00	NA
GB52455	0.00	0.00	4.00	0.00	0.00	NA
GB52456	0.00	0.00	6.00	0.00	0.00	NA
GB52457	0.00	0.00	8.00	0.00	0.00	NA
GB52462	0.00	0.00	9.00	0.00	0.00	NA
GB52463	0.00	0.00	2.00	0.00	0.00	NA
GB52466	0.00	0.00	10.00	0.00	0.00	NA
GB52467	0.00	0.00	12.00	0.00	0.00	NA
GB52468	0.00	0.00	16.00	0.00	0.00	NA
GB52469	0.00	0.00	207.00	0.00	0.00	NA
GB52494	0.00	0.00	27.00	0.00	0.00	NA
GB52495	0.00	0.00	3.00	0.00	0.00	NA
GB52497	0.00	0.00	48.00	0.00	0.00	NA
GB52507	0.00	0.00	133.00	0.00	0.00	NA
GB52516	0.00	0.00	1.00	0.00	0.00	NA
GB52517	0.00	0.00	13.00	0.00	0.00	NA
GB52520	0.00	0.00	63.00	0.00	0.00	NA
GB52536	0.00	0.00	98.00	0.00	0.00	NA
GB52537	0.00	0.00	914.00	0.00	0.00	NA
GB52538	0.00	0.00	494.00	0.00	0.00	NA
GB52541	0.00	0.00	471.00	0.00	0.00	NA
GB52542	0.00	0.00	14.00	0.00	0.00	NA
GB52543	0.00	0.00	2.00	0.00	0.00	NA
GB52548	0.00	24.01	2.00	0.00	0.00	NA
GB52554	0.00	0.00	6.00	0.00	0.00	NA
GB52555	0.00	0.00	45.00	0.00	0.00	NA
GB52557	0.00	0.00	133.00	0.00	0.00	NA
GB52583	0.00	0.00	3.00	0.00	0.00	NA
GB52584	0.00	0.00	19.00	0.00	0.00	NA
GB52585	0.00	0.00	53.00	0.00	0.00	NA
GB52588	0.00	0.00	356.00	0.00	0.00	NA
GB52589	0.00	0.00	10.00	0.00	0.00	NA
GB52592	0.00	0.00	264.00	0.00	0.00	NA
GB52593	0.00	0.00	38.00	0.00	0.00	NA
GB52595	0.00	0.00	8.00	0.00	0.00	NA
GB52596	0.00	693.49	0.00	0.00	0.00	NA
GB52597	0.00	0.00	2.00	0.00	0.00	NA
GB52598	0.00	0.00	21.00	0.00	0.00	NA
GB52600	0.00	0.00	9.00	0.00	0.00	NA
GB52601	0.00	0.00	385.00	0.00	0.00	NA
GB52604	0.00	0.00	16.00	0.00	5.66	NA
GB52611	0.00	0.00	11.00	0.00	0.00	NA
GB52617	0.00	0.00	10.00	0.00	0.00	NA
GB52618	0.00	0.00	6.00	0.00	0.00	NA
GB52619	0.00	0.00	2.00	0.00	0.00	NA
GB52621	0.00	0.00	30.00	0.00	0.00	NA
GB52624	0.00	0.00	1.00	0.00	0.00	NA
GB52627	0.00	0.00	4.00	0.00	0.00	NA
GB52628	0.00	0.00	63.00	0.00	0.00	NA
GB52629	0.00	0.00	27.00	0.00	0.00	NA
GB52630	0.00	0.00	54.00	0.00	0.00	NA
GB52631	0.00	0.00	18.00	0.00	0.00	NA
GB52637	0.00	0.00	6.00	0.00	0.00	NA
GB52638	0.00	0.00	4.00	0.00	0.00	NA
GB52639	0.00	0.00	10.00	0.00	0.00	NA
GB52640	0.00	0.00	45.00	0.00	0.00	NA
GB52641	0.00	0.00	17.00	0.00	0.00	NA
GB52642	0.00	0.00	35.00	0.00	0.00	NA
GB52645	0.00	0.00	5.00	0.00	0.00	NA
GB52646	0.00	0.00	6.00	0.00	0.00	NA
GB52647	0.00	0.00	2.00	0.00	0.00	NA
GB52648	0.00	0.00	15.00	0.00	0.00	NA
GB52650	0.00	0.00	13.00	0.00	0.00	NA
GB52651	0.00	0.00	43.00	0.00	0.00	NA
GB52681	0.00	0.00	26.00	0.00	0.00	NA
GB52682	0.00	0.00	8.00	0.00	0.00	NA
GB52684	0.00	0.00	2.00	0.00	0.00	NA
GB52685	0.00	0.00	9.00	0.00	0.00	NA
GB52686	0.00	0.00	27.00	0.00	0.00	NA
GB52687	0.00	0.00	11.00	0.00	0.00	NA
GB52688	0.00	0.00	810.00	0.00	0.00	NA
GB52689	0.00	0.00	6.00	0.00	0.00	NA
GB52691	0.00	0.00	21.00	0.00	0.00	NA
GB52695	0.00	0.00	69.00	0.00	0.00	NA
GB52696	0.00	0.00	11.00	0.00	0.00	NA
GB52697	0.00	0.00	8.00	0.00	0.00	NA
GB52701	0.00	0.00	3.00	0.00	0.00	NA
GB52702	0.00	0.00	207.00	0.00	0.00	NA
GB52704	0.00	0.00	140.00	0.00	0.00	NA
GB52706	0.00	0.00	2.00	0.00	0.00	NA
GB52707	0.00	0.00	1.00	0.00	0.00	NA
GB52708	0.00	0.00	32.00	0.00	0.00	NA
GB52710	0.00	0.00	26.00	0.00	0.00	NA
GB52711	0.00	0.00	2.00	0.00	0.00	NA
GB52717	0.00	0.00	18.00	0.00	0.00	NA
GB52721	0.00	0.00	1.00	0.00	0.00	NA
GB52722	0.00	0.00	21.00	0.00	0.00	NA
GB52723	0.00	0.00	252.00	0.00	0.00	NA
GB52725	0.00	0.00	10.00	0.00	0.00	NA
GB52727	0.00	0.00	6.00	0.00	0.00	NA
GB52731	0.00	0.00	33.00	0.00	0.00	NA
GB52736	0.00	0.00	3322.00	19.18	0.00	NA
GB52738	0.00	0.00	5.00	0.00	0.00	NA
GB52739	0.00	0.00	20.00	0.00	0.00	NA
GB52741	0.00	0.00	12.00	0.00	0.00	NA
GB52742	1114.74	0.00	79.00	0.00	0.00	NA
GB52743	0.00	0.00	37.00	0.00	0.00	NA
GB52747	0.00	0.00	13.00	0.00	0.00	NA
GB52749	0.00	0.00	123.00	0.00	0.00	NA
GB52750	0.00	0.00	12.00	0.00	0.00	NA
GB52751	0.00	0.00	53.00	0.00	0.00	NA
GB52753	0.00	0.00	6.00	0.00	0.00	NA
GB52755	0.00	0.00	79.00	0.00	0.00	NA
GB52757	0.00	0.00	2.00	0.00	0.00	NA
GB52758	0.00	0.00	251.00	0.00	0.00	NA
GB52759	0.00	0.00	21.00	0.00	0.00	NA
GB52762	0.00	0.00	18.00	0.00	0.00	NA
GB52763	0.00	0.00	38.00	0.00	0.00	NA
GB52765	0.00	0.00	6.00	0.00	0.00	NA
GB52768	0.00	0.00	32.00	0.00	0.00	NA
GB52770	0.00	0.00	2.00	0.00	0.00	NA
GB52774	0.00	0.00	6.00	0.00	0.00	NA
GB52779	0.00	0.00	10.00	0.00	0.00	NA
GB52780	0.00	0.00	15.00	0.00	0.00	NA
GB52781	0.00	0.00	12.00	0.00	0.00	NA
GB52782	0.00	0.00	30.00	0.00	0.00	NA
GB52793	0.00	0.00	1.00	0.00	0.00	NA
GB52794	0.00	0.00	6.00	0.00	0.00	NA
GB52795	0.00	0.00	1.00	0.00	0.00	NA
GB52796	0.00	0.00	5.00	0.00	0.00	NA
GB52797	0.00	0.00	4.00	0.00	0.00	NA
GB52798	0.00	0.00	41.00	0.00	0.00	NA
GB52799	0.00	0.00	23.00	0.00	0.00	NA
GB52800	0.00	0.00	44.00	0.00	0.00	NA
GB52803	0.00	0.00	47.00	0.00	0.00	NA
GB52804	0.00	0.00	812.00	0.00	0.00	NA
GB52805	0.00	0.00	15.00	0.00	0.00	NA
GB52806	0.00	0.00	2.00	0.00	0.00	NA
GB52812	0.00	0.00	18.00	0.00	0.00	NA
GB52820	0.00	0.00	1.00	0.00	0.00	NA
GB52824	0.00	0.00	6.00	0.00	0.00	NA
GB52825	0.00	0.00	26.00	0.00	0.00	NA
GB52826	0.00	0.00	255.00	0.00	0.00	NA
GB52827	0.00	0.00	38.00	0.00	0.00	NA
GB52829	0.00	0.00	655.00	0.00	0.00	NA
GB52838	0.00	0.00	1.00	0.00	0.00	NA
GB52844	0.00	0.00	100.00	0.00	0.00	NA
GB52845	0.00	0.00	496.00	0.00	0.00	NA
GB52846	0.00	0.00	102.00	0.00	0.00	NA
GB52847	0.00	0.00	273.00	0.00	0.00	NA
GB52848	0.00	0.00	112.00	0.00	0.00	NA
GB52849	0.00	0.00	131.00	0.00	0.00	NA
GB52850	0.00	0.00	46.00	0.00	0.00	NA
GB52852	0.00	0.00	1.00	0.00	0.00	NA
GB52877	0.00	0.00	5.00	0.00	0.00	NA
GB52879	0.00	0.00	12646.00	172.65	158.39	NA
GB52912	0.00	1.33	0.00	0.00	0.00	NA
GB52916	0.00	0.00	8.00	0.00	0.00	NA
GB52917	0.00	0.00	2.00	0.00	0.00	NA
GB52920	0.00	0.00	1.00	0.00	0.00	NA
GB52923	0.00	0.00	52.00	0.00	0.00	NA
GB52925	0.00	0.00	59.00	0.00	0.00	NA
GB52926	0.00	0.00	4.00	0.00	0.00	NA
GB52930	0.00	613.47	6.00	0.00	0.00	NA
GB52938	0.00	0.00	17.00	0.00	356.38	NA
GB52945	0.00	0.00	20.00	0.00	0.00	NA
GB52946	0.00	0.00	20.00	0.00	0.00	NA
GB52947	0.00	0.00	3.00	0.00	0.00	NA
GB52948	0.00	0.00	67.00	0.00	0.00	NA
GB52950	0.00	0.00	23.00	0.00	15.56	NA
GB52956	0.00	0.00	6.00	0.00	0.00	NA
GB52958	0.00	0.00	19.00	0.00	0.00	NA
GB52959	0.00	0.00	9.00	0.00	0.00	NA
GB52973	0.00	0.00	0.00	0.00	1.41	NA
GB52975	0.00	0.00	11.00	0.00	0.00	NA
GB52977	0.00	0.00	16.00	0.00	0.00	NA
GB52979	0.00	0.00	62.00	0.00	0.00	NA
GB52980	0.00	0.00	4.00	0.00	0.00	NA
GB52981	0.00	0.00	12.00	0.00	0.00	NA
GB52982	0.00	0.00	11.00	0.00	0.00	NA
GB52984	0.00	0.00	1.00	0.00	0.00	NA
GB52985	0.00	0.00	11.00	0.00	0.00	NA
GB52986	0.00	0.00	112.00	0.00	0.00	NA
GB52987	0.00	0.00	9.00	0.00	0.00	NA
GB52989	0.00	0.00	17.00	0.00	0.00	NA
GB52990	0.00	0.00	12.00	0.00	0.00	NA
GB52991	0.00	0.00	11.00	0.00	0.00	NA
GB52992	0.00	0.00	9.00	0.00	0.00	NA
GB52993	0.00	0.00	2.00	0.00	0.00	NA
GB52994	0.00	0.00	56.00	0.00	0.00	NA
GB52997	0.00	0.00	16.00	0.00	0.00	NA
GB52999	0.00	12.00	788.00	0.00	0.00	NA
GB53000	0.00	0.00	22.00	0.00	0.00	NA
GB53001	0.00	0.00	68.00	0.00	0.00	NA
GB53002	0.00	0.00	14.00	0.00	0.00	NA
GB53005	0.00	0.00	4.00	0.00	0.00	NA
GB53008	0.00	0.00	30.00	0.00	0.00	NA
GB53009	0.00	0.00	23.00	0.00	0.00	NA
GB53011	0.00	0.00	22.00	0.00	0.00	NA
GB53012	0.00	0.00	71.00	0.00	0.00	NA
GB53013	0.00	0.00	8.00	0.00	0.00	NA
GB53014	0.00	0.00	2.00	0.00	0.00	NA
GB53015	0.00	0.00	1.00	0.00	0.00	NA
GB53016	0.00	0.00	5.00	0.00	0.00	NA
GB53017	0.00	0.00	140.00	0.00	0.00	NA
GB53018	0.00	0.00	109.00	0.00	0.00	NA
GB53019	0.00	0.00	7.00	0.00	0.00	NA
GB53024	0.00	0.00	32.00	0.00	0.00	NA
GB53027	0.00	0.00	3.00	0.00	0.00	NA
GB53028	0.00	0.00	31.00	0.00	0.00	NA
GB53029	0.00	0.00	1.00	0.00	0.00	NA
GB53033	0.00	0.00	105.00	0.00	0.00	NA
GB53034	0.00	0.00	22.00	0.00	0.00	NA
GB53035	0.00	0.00	21.00	0.00	0.00	NA
GB53039	0.00	0.00	112.00	9.59	0.00	NA
GB53042	0.00	0.00	24.00	0.00	0.00	NA
GB53043	0.00	0.00	54.00	0.00	0.00	NA
GB53046	0.00	0.00	2.00	0.00	0.00	NA
GB53047	0.00	0.00	11.00	0.00	0.00	NA
GB53048	0.00	0.00	0.00	0.00	1.41	NA
GB53049	0.00	0.00	1352.00	28.77	0.00	NA
GB53053	0.00	0.00	6.00	0.00	0.00	NA
GB53054	0.00	0.00	9.00	0.00	0.00	NA
GB53064	0.00	0.00	127.00	0.00	0.00	NA
GB53066	0.00	0.00	4.00	0.00	0.00	NA
GB53067	0.00	0.00	72.00	0.00	0.00	NA
GB53069	0.00	0.00	24.00	0.00	0.00	NA
GB53070	0.00	0.00	7.00	0.00	0.00	NA
GB53072	0.00	0.00	28.00	0.00	0.00	NA
GB53077	0.00	0.00	1.00	0.00	0.00	NA
GB53080	0.00	0.00	54.00	0.00	0.00	NA
GB53081	0.00	0.00	2.00	0.00	0.00	NA
GB53082	0.00	0.00	1.00	0.00	0.00	NA
GB53084	0.00	0.00	14.00	0.00	0.00	NA
GB53085	0.00	0.00	34.00	0.00	0.00	NA
GB53086	0.00	0.00	53.00	0.00	0.00	NA
GB53087	0.00	0.00	3.00	0.00	0.00	NA
GB53088	0.00	0.00	62.00	0.00	0.00	NA
GB53089	0.00	0.00	51.00	0.00	0.00	NA
GB53091	0.00	0.00	30.00	0.00	0.00	NA
GB53092	0.00	0.00	3.00	0.00	0.00	NA
GB53093	0.00	0.00	19.00	0.00	0.00	NA
GB53099	0.00	0.00	2.00	0.00	0.00	NA
GB53104	0.00	0.00	1.00	0.00	0.00	NA
GB53107	0.00	0.00	11.00	0.00	0.00	NA
GB53109	0.00	0.00	2.00	0.00	0.00	NA
GB53110	0.00	0.00	475.00	0.00	0.00	NA
GB53111	0.00	24.01	0.00	0.00	0.00	NA
GB53118	0.00	0.00	107.00	0.00	0.00	NA
GB53119	0.00	0.00	92.00	0.00	0.00	NA
GB53120	0.00	0.00	2.00	0.00	0.00	NA
GB53122	258.78	0.00	386.00	0.00	0.00	NA
GB53124	0.00	0.00	8.00	0.00	0.00	NA
GB53125	0.00	0.00	6.00	0.00	0.00	NA
GB53126	0.00	0.00	179.00	0.00	0.00	NA
GB53128	0.00	682.15	0.00	0.00	0.00	NA
GB53132	0.00	0.00	136.00	0.00	0.00	NA
GB53138	0.00	0.00	19.00	0.00	0.00	NA
GB53139	0.00	0.00	107.00	0.00	0.00	NA
GB53140	0.00	0.00	34.00	0.00	0.00	NA
GB53145	0.00	0.00	26.00	0.00	0.00	NA
GB53146	0.00	0.00	76.00	0.00	0.00	NA
GB53150	0.00	0.00	51.00	0.00	0.00	NA
GB53161	0.00	0.00	2.00	0.00	0.00	NA
GB53162	0.00	0.00	8.00	0.00	0.00	NA
GB53168	0.00	0.00	4.00	0.00	0.00	NA
GB53170	0.00	0.00	5.00	0.00	0.00	NA
GB53171	0.00	0.00	16.00	0.00	0.00	NA
GB53172	0.00	0.00	42.00	0.00	0.00	NA
GB53173	0.00	0.00	21.00	0.00	0.00	NA
GB53180	0.00	0.00	85.00	0.00	0.00	NA
GB53185	0.00	0.00	1.00	0.00	0.00	NA
GB53186	0.00	0.00	4.00	0.00	0.00	NA
GB53191	0.00	0.00	74.00	0.00	0.00	NA
GB53193	0.00	0.00	4.00	0.00	0.00	NA
GB53196	0.00	0.00	9.00	0.00	0.00	NA
GB53205	0.00	0.00	44.00	0.00	0.00	NA
GB53207	0.00	0.00	2.00	0.00	0.00	NA
GB53208	0.00	476.11	0.00	0.00	0.00	NA
GB53211	0.00	0.00	28.00	0.00	0.00	NA
GB53213	0.00	0.00	17.00	0.00	0.00	NA
GB53214	0.00	0.00	89.00	0.00	0.00	NA
GB53217	0.00	0.00	16.00	0.00	0.00	NA
GB53220	0.00	0.00	2.00	0.00	0.00	NA
GB53221	0.00	476.11	0.00	0.00	0.00	NA
GB53223	0.00	0.00	14.00	0.00	0.00	NA
GB53226	0.00	0.00	15.00	0.00	0.00	NA
GB53228	0.00	0.00	90.00	0.00	0.00	NA
GB53230	0.00	0.00	40.00	0.00	0.00	NA
GB53233	0.00	0.00	6.00	0.00	0.00	NA
GB53237	0.00	0.00	9.00	0.00	0.00	NA
GB53238	162.87	0.00	6.00	0.00	0.00	NA
GB53239	0.00	0.00	261.00	0.00	0.00	NA
GB53243	0.00	0.00	24.00	0.00	0.00	NA
GB53245	0.00	0.00	16.00	0.00	0.00	NA
GB53250	0.00	0.00	1.00	0.00	0.00	NA
GB53256	0.00	0.00	49.00	0.00	0.00	NA
GB53257	0.00	0.00	14.00	0.00	0.00	NA
GB53258	0.00	0.00	4.00	0.00	0.00	NA
GB53293	0.00	0.00	332.00	95.92	5.66	NA
GB53294	0.00	0.00	8.00	0.00	0.00	NA
GB53298	0.00	0.00	282.00	0.00	0.00	NA
GB53300	0.00	0.00	16.00	0.00	0.00	NA
GB53301	0.00	0.00	2.00	0.00	0.00	NA
GB53302	0.00	0.00	35.00	0.00	0.00	NA
GB53303	0.00	0.00	7.00	0.00	0.00	NA
GB53305	0.00	0.00	5.00	0.00	0.00	NA
GB53306	0.00	0.00	2.00	0.00	0.00	NA
GB53307	0.00	0.00	7.00	0.00	0.00	NA
GB53314	0.00	0.00	44.00	0.00	0.00	NA
GB53315	0.00	0.00	20.00	0.00	0.00	NA
GB53316	0.00	0.00	64.00	0.00	0.00	NA
GB53317	0.00	0.00	13.00	0.00	0.00	NA
GB53318	0.00	0.00	78.00	0.00	0.00	NA
GB53319	0.00	0.00	58.00	0.00	0.00	NA
GB53320	0.00	0.00	34.00	0.00	1.41	NA
GB53333	0.00	0.00	24.00	0.00	0.00	NA
GB53334	0.00	0.00	4.00	0.00	0.00	NA
GB53335	0.00	0.00	20.00	0.00	0.00	NA
GB53340	0.00	0.00	39.00	0.00	0.00	NA
GB53341	0.00	0.00	44.00	0.00	0.00	NA
GB53345	0.00	0.00	4.00	0.00	0.00	NA
GB53350	0.00	0.00	1.00	0.00	0.00	NA
GB53351	0.00	460.10	3.00	0.00	0.00	NA
GB53352	0.00	0.00	2.00	0.00	0.00	NA
GB53355	0.00	0.00	11.00	0.00	0.00	NA
GB53357	0.00	0.00	12.00	0.00	0.00	NA
GB53361	0.00	0.00	3.00	0.00	0.00	NA
GB53363	0.00	0.00	25.00	0.00	0.00	NA
GB53365	0.00	0.00	117.00	0.00	0.00	NA
GB53366	0.00	0.00	90.00	0.00	0.00	NA
GB53373	0.00	0.00	110.00	0.00	0.00	NA
GB53374	0.00	0.00	600.00	0.00	0.00	NA
GB53375	0.00	0.00	106.00	0.00	0.00	NA
GB53376	0.00	0.00	15.00	0.00	0.00	NA
GB53378	0.00	0.00	34.00	0.00	0.00	NA
GB53379	0.00	0.00	53.00	0.00	0.00	NA
GB53380	0.00	0.00	4.00	0.00	0.00	NA
GB53381	0.00	0.00	53.00	0.00	0.00	NA
GB53382	0.00	0.00	1.00	0.00	0.00	NA
GB53384	0.00	0.00	383.00	0.00	0.00	NA
GB53389	0.00	0.00	31.00	0.00	0.00	NA
GB53390	0.00	0.00	17.00	0.00	0.00	NA
GB53392	0.00	0.00	38.00	0.00	0.00	NA
GB53394	0.00	0.00	141.00	0.00	0.00	NA
GB53396	0.00	0.00	97.00	0.00	0.00	NA
GB53397	0.00	0.00	20.00	0.00	0.00	NA
GB53401	0.00	0.00	96.00	0.00	0.00	NA
GB53406	0.00	0.00	11.00	0.00	0.00	NA
GB53407	0.00	0.00	1.00	0.00	0.00	NA
GB53408	0.00	0.00	9.00	0.00	0.00	NA
GB53410	0.00	0.00	31.00	0.00	0.00	NA
GB53412	0.00	0.00	165.00	0.00	0.00	NA
GB53415	0.00	0.00	15.00	0.00	0.00	NA
GB53419	0.00	0.00	7.00	0.00	0.00	NA
GB53421	0.00	0.00	5.00	0.00	0.00	NA
GB53424	0.00	0.00	5.00	0.00	0.00	NA
GB53430	0.00	0.00	7.00	0.00	0.00	NA
GB53433	0.00	0.00	17.00	0.00	0.00	NA
GB53434	0.00	0.00	16.00	0.00	0.00	NA
GB53435	0.00	0.00	289.00	0.00	0.00	NA
GB53436	0.00	0.00	6.00	0.00	0.00	NA
GB53438	0.00	0.00	2.00	0.00	0.00	NA
GB53439	0.00	0.00	16.00	0.00	0.00	NA
GB53442	0.00	0.00	3.00	0.00	0.00	NA
GB53482	0.00	0.00	24.00	0.00	0.00	NA
GB53506	0.00	0.00	33.00	0.00	0.00	NA
GB53512	0.00	0.00	165.00	0.00	0.00	NA
GB53516	0.00	0.00	2.00	0.00	0.00	NA
GB53527	0.00	0.00	4.00	0.00	0.00	NA
GB53530	0.00	0.00	1.00	0.00	0.00	NA
GB53531	0.00	0.00	1.00	0.00	0.00	NA
GB53538	0.00	0.00	23.00	0.00	0.00	NA
GB53550	0.00	0.00	2.00	0.00	0.00	NA
GB53554	0.00	0.00	12.00	0.00	0.00	NA
GB53556	0.00	0.00	10.00	0.00	0.00	NA
GB53557	0.00	0.00	31.00	4.80	5.66	NA
GB53558	0.00	0.00	4.00	0.00	0.00	NA
GB53559	0.00	0.00	2.00	0.00	0.00	NA
GB53562	0.00	0.00	13.00	0.00	0.00	NA
GB53566	0.00	0.00	4.00	0.00	0.00	NA
GB53567	0.00	0.00	5.00	0.00	0.00	NA
GB53571	0.00	0.00	12.00	0.00	0.00	NA
GB53576	0.00	0.00	19.00	0.00	21.21	NA
GB53577	0.00	0.00	14.00	0.00	0.00	NA
GB53582	0.00	0.00	302.00	0.00	0.00	NA
GB53588	0.00	0.00	31.00	0.00	0.00	NA
GB53592	0.00	0.00	4.00	0.00	0.00	NA
GB53595	0.00	0.00	9.00	0.00	0.00	NA
GB53596	0.00	0.00	42.00	0.00	0.00	NA
GB53598	0.00	0.00	112.00	0.00	0.00	NA
GB53599	0.00	0.00	19.00	0.00	0.00	NA
GB53605	0.00	0.00	34.00	0.00	0.00	NA
GB53606	0.00	0.00	60.00	0.00	0.00	NA
GB53607	0.00	0.00	2.00	0.00	0.00	NA
GB53609	0.00	0.00	16.00	0.00	0.00	NA
GB53611	0.00	0.00	25.00	0.00	0.00	NA
GB53613	0.00	0.00	15.00	0.00	0.00	NA
GB53614	0.00	0.00	24.00	0.00	0.00	NA
GB53615	0.00	0.00	2.00	0.00	0.00	NA
GB53616	0.00	0.00	23.00	0.00	0.00	NA
GB53623	0.00	0.00	0.00	0.00	159.81	NA
GB53624	0.00	0.00	0.00	0.00	623.67	NA
GB53632	0.00	0.00	259.00	0.00	0.00	NA
GB53634	0.00	0.00	51.00	0.00	0.00	NA
GB53636	0.00	0.00	80.00	0.00	0.00	NA
GB53637	0.00	0.00	4.00	0.00	0.00	NA
GB53639	0.00	0.00	2.00	0.00	0.00	NA
GB53645	0.00	0.00	141.00	0.00	0.00	NA
GB53646	0.00	0.00	51.00	0.00	0.00	NA
GB53647	0.00	0.00	45.00	0.00	0.00	NA
GB53648	0.00	0.00	16.00	0.00	0.00	NA
GB53649	0.00	0.00	33.00	0.00	0.00	NA
GB53651	0.00	0.00	7.00	0.00	0.00	NA
GB53654	0.00	0.00	23.00	0.00	0.00	NA
GB53655	0.00	0.00	27.00	0.00	0.00	NA
GB53656	0.00	0.00	16.00	0.00	0.00	NA
GB53657	0.00	0.00	9.00	0.00	0.00	NA
GB53658	0.00	0.00	3.00	0.00	0.00	NA
GB53659	0.00	0.00	9.00	0.00	0.00	NA
GB53664	0.00	0.00	18.00	0.00	0.00	NA
GB53666	0.00	0.00	4.00	0.00	0.00	NA
GB53667	0.00	0.00	15.00	0.00	0.00	NA
GB53668	0.00	0.00	16.00	0.00	0.00	NA
GB53670	0.00	0.00	122.00	0.00	0.00	NA
GB53671	0.00	0.00	5.00	0.00	0.00	NA
GB53672	0.00	0.00	435.00	76.73	0.00	NA
GB53675	0.00	0.00	85.00	0.00	0.00	NA
GB53676	0.00	0.00	132.00	0.00	0.00	NA
GB53677	0.00	0.00	13.00	0.00	0.00	NA
GB53682	0.00	0.00	2.00	0.00	0.00	NA
GB53683	0.00	0.00	35.00	0.00	0.00	NA
GB53685	0.00	0.00	7.00	0.00	0.00	NA
GB53690	0.00	0.00	77.00	0.00	0.00	NA
GB53695	0.00	0.00	28.00	0.00	0.00	NA
GB53705	0.00	0.00	47.00	0.00	0.00	NA
GB53706	0.00	0.00	83.00	0.00	0.00	NA
GB53708	0.00	0.00	21.00	0.00	0.00	NA
GB53712	0.00	0.00	23.00	0.00	0.00	NA
GB53713	0.00	0.00	212.00	0.00	0.00	NA
GB53715	0.00	0.00	3.00	0.00	0.00	NA
GB53717	0.00	0.00	1.00	0.00	0.00	NA
GB53719	0.00	0.00	236.00	0.00	0.00	NA
GB53721	0.00	0.00	72.00	0.00	0.00	NA
GB53722	0.00	0.00	35.00	0.00	0.00	NA
GB53725	0.00	0.00	14.00	0.00	0.00	NA
GB53731	0.00	0.00	5.00	0.00	0.00	NA
GB53732	0.00	0.00	3.00	0.00	0.00	NA
GB53733	0.00	0.00	42.00	0.00	0.00	NA
GB53735	0.00	0.00	10.00	0.00	0.00	NA
GB53736	0.00	0.00	3.00	0.00	0.00	NA
GB53737	0.00	0.00	113.00	0.00	0.00	NA
GB53747	0.00	0.00	1.00	0.00	0.00	NA
GB53748	0.00	0.00	251.00	19.18	0.00	NA
GB53753	0.00	0.00	18.00	0.00	0.00	NA
GB53755	0.00	0.00	51.00	0.00	0.00	NA
GB53768	0.00	0.00	4.00	0.00	0.00	NA
GB53770	0.00	0.00	51.00	0.00	0.00	NA
GB53771	0.00	0.00	62.00	0.00	2.83	NA
GB53773	0.00	0.00	9.00	0.00	0.00	NA
GB53778	0.00	0.00	64.00	0.00	0.00	NA
GB53780	0.00	0.00	2.00	0.00	0.00	NA
GB53782	0.00	0.00	40.00	0.00	0.00	NA
GB53783	0.00	0.00	10.00	0.00	0.00	NA
GB53788	0.00	0.00	24.00	0.00	0.00	NA
GB53789	0.00	0.00	2.00	0.00	0.00	NA
GB53790	0.00	0.00	43.00	0.00	0.00	NA
GB53791	0.00	0.00	87.00	0.00	0.00	NA
GB53792	0.00	0.00	1.00	0.00	0.00	NA
GB53794	0.00	0.00	7.00	0.00	0.00	NA
GB53801	0.00	0.00	68.00	0.00	2.83	NA
GB53802	0.00	0.00	51.00	0.00	0.00	NA
GB53805	0.00	0.00	12.00	0.00	0.00	NA
GB53809	0.00	0.00	37.00	0.00	0.00	NA
GB53811	0.00	0.00	169.00	0.00	0.00	NA
GB53818	0.00	0.00	9.00	0.00	0.00	NA
GB53820	0.00	0.00	75.00	0.00	0.00	NA
GB53821	0.00	0.00	2.00	0.00	0.00	NA
GB53823	0.00	0.00	64.00	0.00	0.00	NA
GB53825	0.00	0.00	10.00	0.00	0.00	NA
GB53827	0.00	0.00	8.00	0.00	0.00	NA
GB53828	0.00	0.00	16.00	0.00	0.00	NA
GB53829	0.00	0.00	22.00	0.00	0.00	NA
GB53830	0.00	0.00	10.00	0.00	0.00	NA
GB53831	0.00	0.00	74.00	0.00	0.00	NA
GB53832	0.00	0.00	251.00	0.00	0.00	NA
GB53835	0.00	0.00	42.00	0.00	0.00	NA
GB53846	0.00	0.00	35.00	0.00	0.00	NA
GB53849	0.00	0.00	10.00	0.00	0.00	NA
GB53852	0.00	0.00	198.00	0.00	0.00	NA
GB53853	0.00	0.00	9.00	0.00	0.00	NA
GB53857	0.00	0.00	5.00	0.00	0.00	NA
GB53859	0.00	0.00	13.00	0.00	0.00	NA
GB53860	0.00	0.00	72.00	0.00	0.00	NA
GB53861	0.00	0.00	9.00	0.00	0.00	NA
GB53862	618.90	0.00	29.00	0.00	0.00	NA
GB53863	0.00	0.00	35.00	0.00	0.00	NA
GB53864	0.00	0.00	2.00	0.00	0.00	NA
GB53865	0.00	0.00	2.00	0.00	0.00	NA
GB53908	0.00	0.00	173.00	0.00	0.00	NA
GB53916	0.00	0.00	272.00	0.00	0.00	NA
GB53917	0.00	0.00	11.00	0.00	0.00	NA
GB53929	0.00	0.00	1.00	0.00	0.00	NA
GB53931	0.00	0.00	250.00	0.00	0.00	NA
GB53932	0.00	0.00	23.00	0.00	0.00	NA
GB53934	0.00	0.00	4.00	0.00	0.00	NA
GB53938	0.00	0.00	30.00	0.00	0.00	NA
GB53939	0.00	0.00	64.00	0.00	0.00	NA
GB53944	0.00	0.00	7.00	0.00	0.00	NA
GB53953	0.00	0.00	23.00	0.00	0.00	NA
GB53954	0.00	0.00	3.00	0.00	0.00	NA
GB53963	0.00	0.00	198.00	0.00	0.00	NA
GB53964	0.00	0.00	37.00	0.00	0.00	NA
GB53965	0.00	0.00	8.00	0.00	0.00	NA
GB53971	0.00	0.00	16.00	0.00	0.00	NA
GB53973	0.00	0.00	31.00	0.00	0.00	NA
GB53974	0.00	0.00	441.00	0.00	0.00	NA
GB53976	0.00	0.00	122.00	0.00	0.00	NA
GB53978	0.00	0.00	16.00	0.00	0.00	NA
GB53979	0.00	0.00	175.00	0.00	0.00	NA
GB53989	0.00	1849.08	0.00	0.00	0.00	NA
GB54000	278.69	0.00	2.00	0.00	0.00	NA
GB54003	0.00	558.12	2.00	0.00	0.00	NA
GB54011	0.00	0.00	2.00	0.00	0.00	NA
GB54012	0.00	1198.93	0.00	0.00	0.00	NA
GB54016	0.00	0.00	2.00	0.00	0.00	NA
GB54019	0.00	0.00	5.00	0.00	0.00	NA
GB54020	0.00	0.00	12.00	0.00	0.00	NA
GB54023	407.17	0.00	0.00	0.00	0.00	NA
GB54029	0.00	0.00	8.00	0.00	0.00	NA
GB54030	0.00	0.00	3.00	0.00	0.00	NA
GB54032	228.02	0.00	39.00	9.59	193.75	NA
GB54044	0.00	0.00	10.00	0.00	0.00	NA
GB54045	0.00	0.00	2.00	0.00	0.00	NA
GB54047	0.00	0.00	8.00	0.00	0.00	NA
GB54050	0.00	0.00	1.00	0.00	0.00	NA
GB54051	0.00	0.00	34.00	0.00	0.00	NA
GB54052	0.00	0.00	34.00	0.00	0.00	NA
GB54053	0.00	0.00	33.00	0.00	0.00	NA
GB54054	0.00	0.00	45.00	0.00	0.00	NA
GB54056	0.00	0.00	10.00	0.00	0.00	NA
GB54057	0.00	0.00	140.00	0.00	0.00	NA
GB54087	0.00	0.00	38.00	0.00	0.00	NA
GB54088	0.00	0.00	3.00	0.00	0.00	NA
GB54089	0.00	0.00	34.00	0.00	0.00	NA
GB54095	0.00	0.00	12.00	0.00	0.00	NA
GB54097	0.00	0.00	44.00	0.00	0.00	NA
GB54101	0.00	0.00	46.00	0.00	0.00	NA
GB54102	0.00	0.00	10.00	0.00	0.00	NA
GB54103	0.00	0.00	5.00	0.00	0.00	NA
GB54109	0.00	0.00	115.00	0.00	0.00	NA
GB54111	0.00	0.00	9.00	0.00	0.00	NA
GB54112	0.00	0.00	6.00	0.00	0.00	NA
GB54117	0.00	1152.25	0.00	0.00	0.00	NA
GB54118	0.00	220.05	0.00	0.00	0.00	NA
GB54120	0.00	0.00	4.00	0.00	0.00	NA
GB54123	0.00	0.00	2.00	0.00	0.00	NA
GB54124	0.00	0.00	6.00	0.00	0.00	NA
GB54127	0.00	0.00	2.00	0.00	0.00	NA
GB54130	0.00	0.00	6.00	0.00	0.00	NA
GB54131	0.00	0.00	100.00	0.00	0.00	NA
GB54133	0.00	0.00	3.00	0.00	0.00	NA
GB54136	0.00	0.00	13.00	0.00	0.00	NA
GB54137	0.00	0.00	12.00	0.00	0.00	NA
GB54140	0.00	0.00	24.00	0.00	0.00	NA
GB54143	0.00	0.00	9.00	0.00	0.00	NA
GB54145	0.00	0.00	98.00	0.00	0.00	NA
GB54147	0.00	0.00	22.00	0.00	0.00	NA
GB54148	0.00	0.00	1.00	0.00	0.00	NA
GB54150	0.00	0.00	2.00	0.00	0.00	NA
GB54151	0.00	0.00	9.00	0.00	0.00	NA
GB54156	0.00	0.00	4.00	0.00	0.00	NA
GB54158	0.00	0.00	7.00	0.00	0.00	NA
GB54159	0.00	0.00	117.00	0.00	0.00	NA
GB54162	0.00	0.00	20.00	0.00	0.00	NA
GB54164	228.02	0.00	26.00	0.00	0.00	NA
GB54166	0.00	0.00	12.00	0.00	0.00	NA
GB54167	0.00	0.00	1.00	0.00	0.00	NA
GB54168	0.00	0.00	1.00	0.00	0.00	NA
GB54169	0.00	0.00	63.00	0.00	0.00	NA
GB54170	0.00	0.00	12.00	0.00	0.00	NA
GB54172	0.00	0.00	29.00	0.00	0.00	NA
GB54175	0.00	0.00	74.00	0.00	0.00	NA
GB54178	0.00	0.00	4.00	0.00	0.00	NA
GB54181	0.00	0.00	28.00	0.00	0.00	NA
GB54182	0.00	0.00	2.00	0.00	0.00	NA
GB54184	0.00	0.00	14.00	0.00	0.00	NA
GB54185	0.00	0.00	2.00	0.00	0.00	NA
GB54187	0.00	0.00	26.00	0.00	0.00	NA
GB54188	0.00	0.00	29.00	0.00	0.00	NA
GB54191	0.00	0.00	11.00	0.00	0.00	NA
GB54193	0.00	0.00	6.00	0.00	0.00	NA
GB54195	0.00	0.00	3.00	0.00	0.00	NA
GB54198	0.00	0.00	8.00	0.00	0.00	NA
GB54199	0.00	0.00	10.00	0.00	0.00	NA
GB54202	0.00	0.00	10.00	0.00	0.00	NA
GB54203	0.00	0.00	76.00	0.00	0.00	NA
GB54204	0.00	0.00	27.00	0.00	0.00	NA
GB54205	0.00	0.00	8.00	0.00	0.00	NA
GB54206	0.00	0.00	51.00	0.00	0.00	NA
GB54207	0.00	0.00	6.00	0.00	0.00	NA
GB54209	0.00	0.00	24.00	0.00	0.00	NA
GB54210	0.00	0.00	32.00	0.00	0.00	NA
GB54213	0.00	0.00	41.00	0.00	0.00	NA
GB54214	0.00	0.00	18.00	0.00	0.00	NA
GB54217	0.00	0.00	62.00	0.00	0.00	NA
GB54219	0.00	0.00	109.00	0.00	0.00	NA
GB54220	0.00	0.00	11.00	0.00	0.00	NA
GB54221	0.00	0.00	1.00	0.00	0.00	NA
GB54222	0.00	0.00	69.00	0.00	0.00	NA
GB54223	0.00	0.00	36.00	0.00	0.00	NA
GB54226	0.00	0.00	1.00	0.00	0.00	NA
GB54228	0.00	0.00	56.00	0.00	0.00	NA
GB54231	0.00	0.00	1.00	0.00	0.00	NA
GB54236	0.00	0.00	97.00	0.00	0.00	NA
GB54239	0.00	0.00	6.00	0.00	0.00	NA
GB54243	0.00	0.00	6.00	0.00	0.00	NA
GB54244	0.00	0.00	6.00	0.00	0.00	NA
GB54246	0.00	0.00	4.00	0.00	0.00	NA
GB54250	0.00	0.00	4.00	0.00	0.00	NA
GB54251	0.00	0.00	5.00	0.00	0.00	NA
GB54252	0.00	0.00	28.00	0.00	0.00	NA
GB54254	0.00	0.00	30.00	0.00	0.00	NA
GB54255	0.00	0.00	98.00	0.00	0.00	NA
GB54256	0.00	0.00	25.00	0.00	0.00	NA
GB54257	0.00	0.00	3.00	0.00	0.00	NA
GB54260	0.00	0.00	2.00	0.00	0.00	NA
GB54261	0.00	0.00	137.00	0.00	0.00	NA
GB54262	0.00	0.00	193.00	0.00	0.00	NA
GB54264	0.00	0.00	15.00	0.00	0.00	NA
GB54266	0.00	0.00	24.00	0.00	0.00	NA
GB54267	0.00	0.00	1.00	0.00	0.00	NA
GB54269	0.00	0.00	572.00	0.00	0.00	NA
GB54270	0.00	0.00	85.00	0.00	0.00	NA
GB54271	0.00	0.00	26.00	0.00	0.00	NA
GB54272	0.00	0.00	8.00	0.00	0.00	NA
GB54273	0.00	0.00	9.00	0.00	0.00	NA
GB54274	0.00	0.00	1.00	0.00	0.00	NA
GB54275	0.00	0.00	2.00	0.00	0.00	NA
GB54280	0.00	0.00	6.00	0.00	0.00	NA
GB54282	0.00	0.00	2.00	0.00	0.00	NA
GB54283	0.00	0.00	14.00	0.00	0.00	NA
GB54286	0.00	0.00	56.00	0.00	0.00	NA
GB54287	0.00	0.00	63.00	0.00	0.00	NA
GB54288	0.00	0.00	77.00	0.00	0.00	NA
GB54289	0.00	0.00	1.00	0.00	0.00	NA
GB54295	255.16	0.00	12.00	0.00	0.00	NA
GB54296	0.00	0.00	25.00	0.00	0.00	NA
GB54298	0.00	0.00	6.00	0.00	0.00	NA
GB54303	0.00	0.00	2.00	0.00	0.00	NA
GB54308	0.00	0.00	69.00	0.00	0.00	NA
GB54309	0.00	0.00	159.00	0.00	0.00	NA
GB54310	0.00	0.00	5.00	0.00	0.00	NA
GB54313	0.00	0.00	64.00	0.00	0.00	NA
GB54321	0.00	0.00	14.00	0.00	0.00	NA
GB54325	0.00	0.00	5.00	0.00	0.00	NA
GB54330	0.00	0.00	44.00	0.00	0.00	NA
GB54334	0.00	0.00	1.00	0.00	0.00	NA
GB54337	0.00	0.00	30.00	0.00	0.00	NA
GB54338	0.00	0.00	2.00	0.00	0.00	NA
GB54342	0.00	0.00	12.00	0.00	0.00	NA
GB54345	0.00	0.00	2.00	0.00	0.00	NA
GB54346	0.00	0.00	6.00	0.00	0.00	NA
GB54348	0.00	0.00	17.00	0.00	0.00	NA
GB54350	0.00	0.00	6.00	0.00	0.00	NA
GB54351	0.00	0.00	40.00	0.00	0.00	NA
GB54355	0.00	0.00	1152.00	0.00	0.00	NA
GB54359	0.00	0.00	12.00	0.00	0.00	NA
GB54361	0.00	0.00	11.00	0.00	0.00	NA
GB54362	0.00	0.00	1671.00	0.00	2257.08	NA
GB54364	0.00	0.00	53.00	0.00	0.00	NA
GB54367	0.00	0.00	34.00	0.00	0.00	NA
GB54368	0.00	0.00	6.00	0.00	0.00	NA
GB54369	0.00	0.00	94.00	0.00	0.00	NA
GB54370	0.00	0.00	51.00	0.00	0.00	NA
GB54371	0.00	0.00	14.00	0.00	0.00	NA
GB54373	0.00	0.00	2.00	0.00	0.00	NA
GB54378	0.00	0.00	102.00	0.00	0.00	NA
GB54385	0.00	0.00	9.00	0.00	0.00	NA
GB54388	0.00	0.00	12.00	0.00	0.00	NA
GB54389	0.00	0.00	2.00	0.00	0.00	NA
GB54390	0.00	0.00	5.00	0.00	0.00	NA
GB54391	0.00	0.00	428.00	0.00	0.00	NA
GB54394	289.54	0.00	0.00	0.00	0.00	NA
GB54395	0.00	0.00	2.00	0.00	0.00	NA
GB54401	0.00	0.00	12.00	0.00	0.00	NA
GB54403	0.00	0.00	1.00	0.00	0.00	NA
GB54410	0.00	0.00	8.00	0.00	0.00	NA
GB54416	0.00	0.00	3.00	0.00	0.00	NA
GB54417	0.00	0.00	117.00	0.00	0.00	NA
GB54418	0.00	0.00	381.00	0.00	0.00	NA
GB54419	0.00	0.00	272.00	0.00	0.00	NA
GB54426	0.00	0.00	2.00	0.00	0.00	NA
GB54427	0.00	0.00	9.00	0.00	0.00	NA
GB54428	0.00	0.00	12.00	0.00	0.00	NA
GB54430	0.00	0.00	17.00	0.00	0.00	NA
GB54433	0.00	0.00	24.00	0.00	0.00	NA
GB54436	0.00	0.00	186.00	0.00	0.00	NA
GB54439	0.00	0.00	33.00	0.00	0.00	NA
GB54446	0.00	0.00	61.00	0.00	0.00	NA
GB54448	0.00	0.00	11.00	0.00	0.00	NA
GB54449	0.00	0.00	9.00	0.00	0.00	NA
GB54450	0.00	0.00	16.00	0.00	0.00	NA
GB54451	0.00	0.00	559.00	0.00	0.00	NA
GB54452	0.00	0.00	29.00	0.00	0.00	NA
GB54462	0.00	0.00	6.00	0.00	0.00	NA
GB54468	0.00	0.00	31.00	0.00	0.00	NA
GB54470	0.00	0.00	6.00	0.00	0.00	NA
GB54477	0.00	0.00	115.00	0.00	0.00	NA
GB54478	0.00	0.00	529.00	0.00	0.00	NA
GB54480	0.00	0.00	2.00	0.00	0.00	NA
GB54483	0.00	0.00	39.00	0.00	0.00	NA
GB54484	0.00	0.00	4.00	0.00	0.00	NA
GB54485	0.00	0.00	17.00	0.00	0.00	NA
GB54486	0.00	0.00	24.00	0.00	0.00	NA
GB54493	760.05	9351.40	0.00	0.00	0.00	NA
GB54496	0.00	324.07	0.00	0.00	0.00	NA
GB54498	716.62	0.00	15.00	0.00	0.00	NA
GB54499	0.00	0.00	21.00	0.00	0.00	NA
GB54503	0.00	0.00	24.00	0.00	0.00	NA
GB54506	0.00	0.00	4.00	0.00	0.00	NA
GB54507	0.00	0.00	1092.00	0.00	0.00	NA
GB54508	0.00	0.00	37.00	0.00	0.00	NA
GB54510	0.00	0.00	4.00	0.00	0.00	NA
GB54511	0.00	0.00	75.00	0.00	0.00	NA
GB54512	0.00	0.00	1.00	0.00	0.00	NA
GB54516	0.00	0.00	2.00	0.00	0.00	NA
GB54526	0.00	0.00	6.00	0.00	0.00	NA
GB54528	0.00	0.00	81.00	0.00	0.00	NA
GB54529	0.00	0.00	1.00	0.00	0.00	NA
GB54530	0.00	0.00	2.00	0.00	0.00	NA
GB54532	0.00	0.00	4.00	0.00	0.00	NA
GB54535	0.00	0.00	6.00	0.00	0.00	NA
GB54537	0.00	0.00	43.00	0.00	0.00	NA
GB54538	0.00	0.00	57.00	0.00	0.00	NA
GB54540	0.00	0.00	7.00	0.00	0.00	NA
GB54541	0.00	0.00	18.00	0.00	0.00	NA
GB54544	0.00	0.00	36.00	0.00	0.00	NA
GB54546	0.00	225.38	0.00	0.00	0.00	NA
GB54551	0.00	0.00	1.00	0.00	0.00	NA
GB54556	0.00	0.00	7.00	0.00	0.00	NA
GB54580	0.00	0.00	526.00	0.00	0.00	NA
GB54582	405.36	0.00	0.00	0.00	0.00	NA
GB54583	0.00	0.00	22.00	0.00	0.00	NA
GB54589	0.00	0.00	16.00	0.00	0.00	NA
GB54595	0.00	0.00	16.00	0.00	0.00	NA
GB54598	0.00	0.00	17.00	0.00	0.00	NA
GB54599	0.00	0.00	15.00	0.00	0.00	NA
GB54600	0.00	0.00	17.00	0.00	0.00	NA
GB54601	0.00	0.00	151.00	0.00	0.00	NA
GB54603	0.00	0.00	267.00	0.00	0.00	NA
GB54606	0.00	0.00	2.00	0.00	0.00	NA
GB54608	0.00	0.00	591.00	0.00	0.00	NA
GB54609	0.00	0.00	4.00	0.00	0.00	NA
GB54611	0.00	0.00	12.00	0.00	0.00	NA
GB54622	0.00	0.00	72.00	0.00	0.00	NA
GB54625	0.00	0.00	33.00	0.00	0.00	NA
GB54634	0.00	0.00	6.00	0.00	0.00	NA
GB54643	0.00	0.00	1.00	0.00	0.00	NA
GB54649	0.00	0.00	874.00	0.00	0.00	NA
GB54650	0.00	0.00	32.00	0.00	0.00	NA
GB54651	0.00	0.00	11.00	0.00	0.00	NA
GB54657	0.00	0.00	15.00	0.00	0.00	NA
GB54658	0.00	0.00	32.00	0.00	0.00	NA
GB54659	0.00	0.00	24.00	0.00	0.00	NA
GB54660	0.00	0.00	80.00	0.00	0.00	NA
GB54665	0.00	0.00	18.00	0.00	0.00	NA
GB54668	0.00	0.00	27.00	0.00	0.00	NA
GB54670	0.00	0.00	2.00	0.00	0.00	NA
GB54674	21.72	0.00	57.00	0.00	0.00	NA
GB54675	0.00	0.00	19.00	0.00	0.00	NA
GB54676	0.00	0.00	24.00	0.00	0.00	NA
GB54678	0.00	0.00	36.00	0.00	0.00	NA
GB54683	0.00	0.00	26.00	0.00	0.00	NA
GB54687	0.00	0.00	39.00	0.00	0.00	NA
GB54693	0.00	0.00	18.00	0.00	0.00	NA
GB54714	0.00	0.00	1.00	0.00	0.00	NA
GB54715	0.00	0.00	2.00	0.00	0.00	NA
GB54716	0.00	0.00	92.00	0.00	0.00	NA
GB54717	0.00	0.00	20.00	0.00	0.00	NA
GB54718	0.00	0.00	353.00	0.00	0.00	NA
GB54723	0.00	0.00	14.00	0.00	0.00	NA
GB54728	0.00	0.00	180.00	0.00	0.00	NA
GB54734	0.00	0.00	11.00	0.00	0.00	NA
GB54738	0.00	0.00	1.00	0.00	0.00	NA
GB54745	0.00	0.00	2.00	0.00	0.00	NA
GB54747	0.00	0.00	9.00	0.00	0.00	NA
GB54751	0.00	0.00	37.00	0.00	0.00	NA
GB54761	0.00	0.00	378.00	0.00	0.00	NA
GB54762	0.00	0.00	2.00	0.00	0.00	NA
GB54764	0.00	0.00	43.00	0.00	0.00	NA
GB54778	0.00	0.00	3.00	0.00	0.00	NA
GB54779	0.00	0.00	11.00	0.00	0.00	NA
GB54780	0.00	0.00	15.00	0.00	0.00	NA
GB54783	0.00	0.00	50.00	0.00	0.00	NA
GB54784	0.00	0.00	71.00	0.00	0.00	NA
GB54789	0.00	0.00	220.00	0.00	0.00	NA
GB54798	0.00	0.00	11.00	0.00	0.00	NA
GB54802	0.00	0.00	20.00	0.00	0.00	NA
GB54805	0.00	0.00	238.00	0.00	0.00	NA
GB54806	0.00	0.00	89.00	0.00	0.00	NA
GB54808	0.00	0.00	129.00	0.00	0.00	NA
GB54809	0.00	0.00	10.00	0.00	0.00	NA
GB54811	0.00	0.00	35.00	0.00	0.00	NA
GB54812	0.00	0.00	3.00	0.00	0.00	NA
GB54813	0.00	0.00	17.00	0.00	0.00	NA
GB54818	0.00	0.00	48.00	0.00	0.00	NA
GB54827	0.00	0.00	27.00	0.00	0.00	NA
GB54829	0.00	0.00	2.00	0.00	0.00	NA
GB54830	0.00	0.00	27.00	0.00	0.00	NA
GB54831	0.00	0.00	2.00	0.00	0.00	NA
GB54835	0.00	0.00	3.00	0.00	0.00	NA
GB54838	0.00	0.00	19.00	0.00	0.00	NA
GB54839	0.00	0.00	4.00	0.00	0.00	NA
GB54840	0.00	0.00	14.00	0.00	0.00	NA
GB54841	0.00	0.00	24.00	0.00	0.00	NA
GB54844	0.00	0.00	2.00	0.00	0.00	NA
GB54845	0.00	0.00	2.00	0.00	0.00	NA
GB54846	0.00	0.00	2.00	0.00	0.00	NA
GB54847	0.00	0.00	6.00	0.00	0.00	NA
GB54851	0.00	0.00	10.00	0.00	0.00	NA
GB54854	0.00	0.00	8.00	0.00	0.00	NA
GB54855	0.00	0.00	139.00	0.00	0.00	NA
GB54856	0.00	0.00	29.00	0.00	0.00	NA
GB54857	0.00	0.00	61.00	0.00	0.00	NA
GB54858	0.00	0.00	40.00	0.00	0.00	NA
GB54859	0.00	0.00	22.00	0.00	0.00	NA
GB54861	0.00	0.00	34.00	0.00	0.00	NA
GB54862	0.00	0.00	78.00	0.00	0.00	NA
GB54863	0.00	0.00	127.00	0.00	0.00	NA
GB54864	0.00	0.00	2.00	0.00	0.00	NA
GB54865	0.00	0.00	8.00	0.00	0.00	NA
GB54884	0.00	0.00	2.00	0.00	0.00	NA
GB54885	0.00	0.00	225.00	0.00	0.00	NA
GB54890	0.00	0.00	1.00	0.00	0.00	NA
GB54893	318.50	0.00	213.00	0.00	0.00	NA
GB54905	0.00	0.00	3.00	0.00	0.00	NA
GB54906	0.00	0.00	18.00	0.00	0.00	NA
GB54908	0.00	0.00	9.00	0.00	0.00	NA
GB54909	0.00	0.00	6.00	0.00	0.00	NA
GB54912	0.00	0.00	2.00	0.00	0.00	NA
GB54917	0.00	0.00	26.00	0.00	0.00	NA
GB54920	0.00	0.00	42.00	0.00	0.00	NA
GB54924	0.00	0.00	2.00	0.00	0.00	NA
GB54927	0.00	0.00	51.00	0.00	0.00	NA
GB54928	0.00	0.00	34.00	0.00	0.00	NA
GB54935	0.00	0.00	13.00	0.00	0.00	NA
GB54936	0.00	0.00	90.00	0.00	0.00	NA
GB54937	0.00	0.00	20.00	0.00	0.00	NA
GB54938	0.00	0.00	114.00	0.00	0.00	NA
GB54939	0.00	0.00	87.00	0.00	0.00	NA
GB54940	0.00	0.00	4.00	0.00	0.00	NA
GB54941	0.00	0.00	22.00	0.00	0.00	NA
GB54942	0.00	0.00	10.00	0.00	0.00	NA
GB54951	0.00	0.00	33.00	0.00	0.00	NA
GB54952	0.00	0.00	28.00	0.00	0.00	NA
GB54953	0.00	0.00	123.00	0.00	0.00	NA
GB54955	0.00	0.00	7.00	0.00	0.00	NA
GB54959	0.00	0.00	13.00	0.00	0.00	NA
GB54967	0.00	0.00	20.00	0.00	0.00	NA
GB54968	0.00	0.00	8.00	0.00	0.00	NA
GB54970	0.00	0.00	8.00	0.00	0.00	NA
GB54971	0.00	0.00	7.00	0.00	0.00	NA
GB54976	0.00	0.00	16.00	0.00	0.00	NA
GB54978	0.00	0.00	28.00	0.00	0.00	NA
GB54980	0.00	0.00	5.00	0.00	0.00	NA
GB54981	0.00	0.00	13.00	0.00	0.00	NA
GB54985	0.00	0.00	53.00	0.00	0.00	NA
GB54987	0.00	0.00	3.00	0.00	0.00	NA
GB54988	0.00	0.00	16.00	38.37	664.68	NA
GB54989	0.00	0.00	4.00	0.00	0.00	NA
GB54990	0.00	0.00	25.00	0.00	0.00	NA
GB54993	0.00	0.00	11.00	0.00	0.00	NA
GB54994	0.00	0.00	86.00	0.00	0.00	NA
GB54995	0.00	0.00	113.00	0.00	0.00	NA
GB54996	0.00	0.00	208.00	0.00	0.00	NA
GB54997	0.00	0.00	14.00	0.00	0.00	NA
GB54998	0.00	0.00	138.00	0.00	0.00	NA
GB55001	0.00	0.00	18.00	0.00	0.00	NA
GB55003	0.00	0.00	20.00	0.00	0.00	NA
GB55007	0.00	0.00	3.00	0.00	0.00	NA
GB55008	0.00	0.00	1.00	0.00	0.00	NA
GB55009	0.00	0.00	22.00	0.00	0.00	NA
GB55011	0.00	0.00	122.00	0.00	0.00	NA
GB55012	0.00	0.00	16.00	0.00	0.00	NA
GB55013	0.00	0.00	78.00	0.00	0.00	NA
GB55015	0.00	0.00	84.00	0.00	0.00	NA
GB55016	0.00	0.00	55.00	0.00	0.00	NA
GB55017	0.00	0.00	63.00	0.00	0.00	NA
GB55018	0.00	0.00	3.00	0.00	0.00	NA
GB55020	0.00	0.00	47.00	0.00	0.00	NA
GB55036	235.25	0.00	0.00	0.00	0.00	NA
GB55039	0.00	0.00	1.00	0.00	0.00	NA
GB55060	0.00	0.00	3.00	0.00	0.00	NA
GB55061	0.00	0.00	93.00	0.00	0.00	NA
GB55066	407.17	0.00	0.00	0.00	0.00	NA
GB55070	0.00	0.00	3.00	0.00	0.00	NA
GB55073	0.00	0.00	1419.00	0.00	0.00	NA
GB55074	0.00	0.00	123.00	0.00	0.00	NA
GB55075	0.00	0.00	66.00	0.00	0.00	NA
GB55078	0.00	0.00	1.00	0.00	0.00	NA
GB55079	0.00	0.00	7.00	0.00	0.00	NA
GB55080	0.00	0.00	6.00	0.00	0.00	NA
GB55081	0.00	0.00	24.00	0.00	0.00	NA
GB55082	0.00	0.00	8.00	0.00	0.00	NA
GB55084	0.00	0.00	3.00	0.00	0.00	NA
GB55090	0.00	0.00	6.00	0.00	0.00	NA
GB55091	0.00	0.00	11.00	0.00	0.00	NA
GB55092	0.00	0.00	18.00	0.00	0.00	NA
GB55096	0.00	0.00	359.00	0.00	0.00	NA
GB55100	162.87	0.00	0.00	0.00	0.00	NA
GB55102	0.00	0.00	2.00	0.00	0.00	NA
GB55105	0.00	0.00	4.00	0.00	0.00	NA
GB55114	0.00	0.00	1.00	0.00	0.00	NA
GB55139	0.00	0.00	38.00	0.00	0.00	NA
GB55140	0.00	0.00	6.00	0.00	0.00	NA
GB55144	0.00	0.00	30.00	0.00	0.00	NA
GB55145	0.00	0.00	6.00	0.00	0.00	NA
GB55146	0.00	0.00	350.00	0.00	0.00	NA
GB55148	0.00	0.00	22.00	0.00	0.00	NA
GB55151	0.00	0.00	168.00	0.00	0.00	NA
GB55152	0.00	0.00	5.00	0.00	0.00	NA
GB55158	0.00	0.00	609.00	0.00	0.00	NA
GB55159	0.00	0.00	20.00	0.00	0.00	NA
GB55160	0.00	0.00	13.00	0.00	0.00	NA
GB55162	0.00	0.00	52.00	0.00	0.00	NA
GB55164	0.00	0.00	49.00	0.00	0.00	NA
GB55165	0.00	0.00	3.00	0.00	0.00	NA
GB55180	0.00	0.00	1.00	0.00	0.00	NA
GB55183	0.00	0.00	8.00	0.00	0.00	NA
GB55184	0.00	0.00	10.00	0.00	0.00	NA
GB55185	0.00	0.00	21.00	0.00	0.00	NA
GB55186	0.00	0.00	34.00	0.00	0.00	NA
GB55188	0.00	0.00	11.00	0.00	0.00	NA
GB55191	0.00	0.00	7.00	0.00	0.00	NA
GB55192	0.00	0.00	35.00	0.00	0.00	NA
GB55193	0.00	0.00	27.00	0.00	0.00	NA
GB55203	0.00	0.00	1.00	0.00	0.00	NA
GB55204	0.00	0.00	0.00	0.00	2.83	NA
GB55205	0.00	0.00	0.00	14.39	0.00	NA
GB55208	0.00	0.00	0.00	4.80	0.00	NA
GB55211	0.00	0.00	0.00	33.57	0.00	NA
GB55212	0.00	0.00	0.00	38.37	0.00	NA
GB55213	0.00	0.00	225.00	0.00	0.00	NA
GB55214	0.00	0.00	36.00	0.00	0.00	NA
GB55216	0.00	372.08	0.00	0.00	0.00	NA
GB55224	0.00	0.00	17.00	0.00	0.00	NA
GB55225	0.00	0.00	5.00	0.00	0.00	NA
GB55228	0.00	0.00	105.00	0.00	0.00	NA
GB55229	0.00	0.00	36.00	9.59	0.00	NA
GB55230	0.00	0.00	6.00	0.00	0.00	NA
GB55231	0.00	0.00	72.00	0.00	0.00	NA
GB55232	0.00	0.00	335.00	0.00	0.00	NA
GB55233	0.00	0.00	22.00	0.00	0.00	NA
GB55235	0.00	0.00	3.00	0.00	0.00	NA
GB55237	0.00	0.00	24.00	0.00	0.00	NA
GB55238	0.00	0.00	3.00	0.00	0.00	NA
GB55239	0.00	0.00	10.00	0.00	0.00	NA
GB55240	0.00	0.00	6.00	0.00	0.00	NA
GB55241	0.00	0.00	5.00	0.00	0.00	NA
GB55242	0.00	0.00	3.00	0.00	0.00	NA
GB55243	0.00	0.00	22.00	0.00	0.00	NA
GB55246	0.00	0.00	1.00	0.00	0.00	NA
GB55247	0.00	0.00	70.00	0.00	0.00	NA
GB55248	0.00	0.00	1.00	0.00	0.00	NA
GB55264	0.00	0.00	92.00	0.00	0.00	NA
GB55269	0.00	0.00	7.00	0.00	0.00	NA
GB55272	0.00	14.00	0.00	0.00	0.00	NA
GB55274	0.00	0.00	23.00	0.00	0.00	NA
GB55275	0.00	0.00	46.00	0.00	0.00	NA
GB55276	0.00	0.00	5355.00	0.00	0.00	NA
GB55278	0.00	0.00	125.00	0.00	0.00	NA
GB55279	0.00	0.00	74.00	0.00	0.00	NA
GB55280	0.00	0.00	171.00	0.00	0.00	NA
GB55281	0.00	0.00	26.00	0.00	0.00	NA
GB55282	0.00	0.00	63.00	0.00	0.00	NA
GB55283	0.00	0.00	32.00	0.00	0.00	NA
GB55288	0.00	0.00	29.00	0.00	0.00	NA
GB55290	0.00	0.00	2.00	0.00	0.00	NA
GB55293	0.00	0.00	8.00	0.00	0.00	NA
GB55294	0.00	0.00	11.00	0.00	0.00	NA
GB55296	0.00	0.00	4.00	0.00	0.00	NA
GB55297	0.00	0.00	7.00	0.00	0.00	NA
GB55299	0.00	0.00	4.00	0.00	0.00	NA
GB55300	0.00	0.00	34.00	0.00	0.00	NA
GB55301	0.00	0.00	1490.00	0.00	0.00	NA
GB55302	0.00	0.00	3672.00	0.00	0.00	NA
GB55303	0.00	0.00	128.00	0.00	0.00	NA
GB55304	0.00	0.00	23.00	0.00	0.00	NA
GB55305	0.00	0.00	4.00	0.00	0.00	NA
GB55306	0.00	0.00	16.00	0.00	0.00	NA
GB55307	0.00	0.00	6.00	0.00	0.00	NA
GB55328	0.00	0.00	194.00	0.00	0.00	NA
GB55334	0.00	0.00	5.00	0.00	0.00	NA
GB55348	0.00	780.17	191.00	0.00	0.00	NA
GB55349	0.00	0.00	7.00	0.00	0.00	NA
GB55350	0.00	0.00	198.00	0.00	0.00	NA
GB55352	0.00	0.00	40.00	0.00	0.00	NA
GB55356	0.00	0.00	35.00	0.00	0.00	NA
GB55357	0.00	0.00	1.00	0.00	0.00	NA
GB55359	0.00	0.00	637.00	0.00	0.00	NA
GB55362	0.00	0.00	9.00	0.00	0.00	NA
GB55363	0.00	0.00	5.00	0.00	0.00	NA
GB55364	0.00	0.00	27.00	0.00	0.00	NA
GB55366	0.00	0.00	2.00	0.00	0.00	NA
GB55369	0.00	1767.06	6.00	0.00	0.00	NA
GB55370	0.00	0.00	7.00	0.00	0.00	NA
GB55373	0.00	0.00	8.00	0.00	0.00	NA
GB55374	0.00	0.00	9.00	0.00	0.00	NA
GB55375	0.00	0.00	1.00	0.00	0.00	NA
GB55377	0.00	0.00	3.00	0.00	0.00	NA
GB55380	0.00	842.85	5.00	0.00	0.00	NA
GB55382	0.00	0.00	29.00	0.00	0.00	NA
GB55383	0.00	0.00	3.00	0.00	0.00	NA
GB55386	0.00	0.00	3.00	0.00	0.00	NA
GB55387	0.00	0.00	106.00	0.00	0.00	NA
GB55388	0.00	0.00	644.00	9.59	0.00	NA
GB55395	0.00	0.00	2.00	0.00	0.00	NA
GB55396	0.00	0.00	26.00	0.00	0.00	NA
GB55397	0.00	0.00	4.00	0.00	0.00	NA
GB55403	0.00	0.00	40.00	0.00	0.00	NA
GB55408	0.00	0.00	22.00	0.00	0.00	NA
GB55409	0.00	0.00	6.00	0.00	0.00	NA
GB55411	0.00	0.00	1.00	0.00	0.00	NA
GB55414	0.00	0.00	1.00	0.00	0.00	NA
GB55422	0.00	0.00	9.00	0.00	0.00	NA
GB55425	0.00	0.00	51.00	0.00	0.00	NA
GB55426	0.00	0.00	18.00	0.00	0.00	NA
GB55428	0.00	0.00	5.00	0.00	0.00	NA
GB55429	0.00	0.00	42.00	0.00	0.00	NA
GB55431	0.00	0.00	177.00	0.00	0.00	NA
GB55432	0.00	0.00	430.00	0.00	0.00	NA
GB55434	0.00	0.00	361.00	0.00	0.00	NA
GB55439	0.00	0.00	10.00	0.00	0.00	NA
GB55440	0.00	0.00	15.00	0.00	0.00	NA
GB55442	0.00	0.00	6.00	0.00	0.00	NA
GB55443	0.00	0.00	1.00	0.00	0.00	NA
GB55453	0.00	0.00	5.00	0.00	0.00	NA
GB55463	347.45	0.00	0.00	0.00	0.00	NA
GB55464	0.00	0.00	6.00	0.00	0.00	NA
GB55465	0.00	0.00	862.00	0.00	0.00	NA
GB55467	0.00	0.00	5.00	0.00	0.00	NA
GB55473	0.00	0.00	28.00	0.00	0.00	NA
GB55474	0.00	0.00	42.00	0.00	0.00	NA
GB55476	0.00	0.00	41.00	0.00	0.00	NA
GB55478	0.00	0.00	2.00	0.00	0.00	NA
GB55480	0.00	0.00	2.00	0.00	0.00	NA
GB55481	0.00	0.00	10.00	0.00	0.00	NA
GB55482	0.00	0.00	5.00	0.00	0.00	NA
GB55483	0.00	0.00	303.00	0.00	0.00	NA
GB55484	0.00	0.00	452.00	0.00	0.00	NA
GB55485	0.00	0.00	28.00	0.00	0.00	NA
GB55489	0.00	0.00	50.00	0.00	0.00	NA
GB55490	0.00	0.00	322.00	0.00	0.00	NA
GB55491	0.00	0.00	9.00	0.00	0.00	NA
GB55492	0.00	0.00	129.00	0.00	0.00	NA
GB55494	0.00	0.00	141.00	0.00	0.00	NA
GB55495	0.00	0.00	23.00	0.00	0.00	NA
GB55496	0.00	0.00	3.00	0.00	0.00	NA
GB55501	0.00	0.00	17.00	0.00	0.00	NA
GB55504	0.00	0.00	40.00	0.00	0.00	NA
GB55505	0.00	0.00	21.00	0.00	0.00	NA
GB55506	0.00	0.00	99.00	0.00	0.00	NA
GB55508	0.00	0.00	3.00	0.00	0.00	NA
GB55512	0.00	0.00	10.00	0.00	0.00	NA
GB55514	0.00	0.00	9.00	0.00	0.00	NA
GB55516	0.00	0.00	95.00	0.00	0.00	NA
GB55517	0.00	0.00	1.00	0.00	0.00	NA
GB55518	0.00	0.00	6.00	0.00	0.00	NA
GB55520	0.00	0.00	130.00	0.00	0.00	NA
GB55521	0.00	0.00	345.00	0.00	0.00	NA
GB55522	0.00	0.00	24.00	0.00	0.00	NA
GB55523	0.00	0.00	104.00	0.00	0.00	NA
GB55525	0.00	0.00	11.00	0.00	0.00	NA
GB55526	0.00	0.00	1.00	0.00	0.00	NA
GB55527	0.00	0.00	3.00	0.00	0.00	NA
GB55529	0.00	0.00	437.00	0.00	0.00	NA
GB55530	0.00	0.00	39.00	0.00	0.00	NA
GB55531	0.00	0.00	33.00	0.00	0.00	NA
GB55532	0.00	0.00	350.00	0.00	0.00	NA
GB55533	0.00	0.00	10.00	0.00	0.00	NA
GB55538	0.00	0.00	11.00	0.00	0.00	NA
GB55539	0.00	0.00	2.00	0.00	0.00	NA
GB55545	0.00	0.00	8.00	0.00	0.00	NA
GB55546	0.00	0.00	28.00	0.00	0.00	NA
GB55549	0.00	180.04	48.00	0.00	0.00	NA
GB55550	0.00	0.00	72.00	0.00	0.00	NA
GB55553	0.00	0.00	12.00	0.00	0.00	NA
GB55555	0.00	0.00	4.00	0.00	0.00	NA
GB55557	0.00	0.00	28.00	0.00	0.00	NA
GB55558	0.00	0.00	39.00	0.00	0.00	NA
GB55559	0.00	0.00	776.00	0.00	0.00	NA
GB55560	0.00	0.00	6.00	0.00	0.00	NA
GB55563	0.00	0.00	77.00	0.00	0.00	NA
GB55566	0.00	0.00	5.00	0.00	0.00	NA
GB55567	0.00	0.00	45.00	0.00	0.00	NA
GB55568	0.00	0.00	19.00	0.00	0.00	NA
GB55569	0.00	0.00	23.00	0.00	0.00	NA
GB55571	0.00	0.00	78.00	0.00	0.00	NA
GB55573	0.00	0.00	365.00	0.00	0.00	NA
GB55574	0.00	0.00	52.00	0.00	2.83	NA
GB55575	0.00	0.00	18.00	0.00	0.00	NA
GB55576	0.00	0.00	104.00	0.00	0.00	NA
GB55578	0.00	0.00	4.00	0.00	0.00	NA
GB55579	0.00	0.00	4.00	0.00	0.00	NA
GB55581	0.00	0.00	21.00	0.00	0.00	NA
GB55582	0.00	0.00	5.00	0.00	0.00	NA
GB55583	0.00	0.00	28.00	0.00	0.00	NA
GB55586	0.00	0.00	493.00	0.00	0.00	NA
GB55587	0.00	0.00	11.00	0.00	0.00	NA
GB55588	0.00	0.00	6.00	0.00	0.00	NA
GB55589	0.00	0.00	56.00	0.00	0.00	NA
GB55590	0.00	0.00	44.00	0.00	0.00	NA
GB55591	0.00	0.00	175.00	0.00	0.00	NA
GB55592	101.34	0.00	4.00	0.00	0.00	NA
GB55594	0.00	0.00	3.00	0.00	0.00	NA
GB55595	0.00	0.00	6.00	0.00	0.00	NA
GB55598	0.00	0.00	592.00	0.00	0.00	NA
GB55599	0.00	0.00	1223.00	0.00	0.00	NA
GB55600	0.00	0.00	32.00	0.00	0.00	NA
GB55601	0.00	0.00	130.00	0.00	0.00	NA
GB55603	0.00	0.00	8.00	0.00	0.00	NA
GB55604	0.00	0.00	29.00	0.00	0.00	NA
GB55607	0.00	0.00	5.00	0.00	0.00	NA
GB55608	0.00	0.00	2.00	0.00	0.00	NA
GB55610	0.00	0.00	43.00	0.00	0.00	NA
GB55616	0.00	0.00	5.00	0.00	0.00	NA
GB55617	0.00	0.00	30.00	0.00	0.00	NA
GB55618	146.58	0.00	8.00	0.00	0.00	NA
GB55619	0.00	0.00	64.00	0.00	0.00	NA
GB55620	0.00	0.00	620.00	9.59	0.00	NA
GB55621	0.00	0.00	2.00	0.00	0.00	NA
GB55622	0.00	0.00	6.00	0.00	0.00	NA
GB55624	0.00	0.00	278.00	0.00	0.00	NA
GB55631	0.00	0.00	2.00	0.00	0.00	NA
GB55635	0.00	0.00	8.00	0.00	0.00	NA
GB55636	0.00	0.00	351.00	57.55	0.00	NA
GB55637	0.00	0.00	70.00	0.00	0.00	NA
GB55639	0.00	0.00	241.00	0.00	0.00	NA
GB55640	0.00	0.00	5.00	0.00	0.00	NA
GB55643	0.00	0.00	64.00	0.00	0.00	NA
GB55645	0.00	0.00	46.00	0.00	0.00	NA
GB55646	0.00	0.00	5.00	0.00	0.00	NA
GB55648	0.00	0.00	5.00	0.00	0.00	NA
GB55650	0.00	0.00	52.00	0.00	0.00	NA
GB55658	0.00	0.00	14.00	9.59	0.00	NA
GB55659	14.48	0.00	0.00	0.00	0.00	NA
GB55664	0.00	0.00	191.00	0.00	0.00	NA
GB55665	0.00	0.00	43.00	0.00	0.00	NA
GB55668	0.00	0.00	3.00	0.00	0.00	NA
GB55669	0.00	0.00	1.00	0.00	0.00	NA
GB55677	0.00	0.00	2.00	0.00	0.00	NA
GB55693	0.00	0.00	123.00	0.00	0.00	NA
GB55700	0.00	0.00	19.00	0.00	0.00	NA
GB55701	0.00	0.00	191.00	0.00	0.00	NA
GB55703	0.00	0.00	6.00	0.00	0.00	NA
GB55704	912.06	0.00	0.00	0.00	0.00	NA
GB55715	0.00	0.00	1.00	0.00	0.00	NA
GB55716	0.00	0.00	43.00	0.00	0.00	NA
GB55717	0.00	0.00	90.00	0.00	0.00	NA
GB55718	0.00	0.00	30.00	0.00	0.00	NA
GB55725	0.00	801.18	0.00	0.00	0.00	NA
GB55730	0.00	0.00	6.00	0.00	0.00	NA
GB55742	90.48	0.00	47.00	0.00	0.00	NA
GB55744	0.00	0.00	107.00	0.00	0.00	NA
GB55746	0.00	0.00	155.00	0.00	0.00	NA
GB55747	0.00	0.00	2.00	0.00	0.00	NA
GB55749	0.00	0.00	14.00	0.00	0.00	NA
GB55751	0.00	0.00	29.00	0.00	0.00	NA
GB55752	0.00	0.00	2.00	0.00	0.00	NA
GB55754	0.00	0.00	31.00	0.00	0.00	NA
GB55755	0.00	0.00	10.00	0.00	0.00	NA
GB55760	0.00	0.00	41.00	0.00	0.00	NA
GB55764	0.00	0.00	54.00	0.00	0.00	NA
GB55765	0.00	0.00	3.00	0.00	0.00	NA
GB55766	0.00	0.00	6.00	0.00	0.00	NA
GB55767	0.00	0.00	22.00	0.00	0.00	NA
GB55770	0.00	0.00	406.00	0.00	0.00	NA
GB55772	0.00	0.00	5.00	0.00	0.00	NA
GB55773	0.00	0.00	38.00	0.00	0.00	NA
GB55781	0.00	0.00	545.00	0.00	0.00	NA
GB55784	0.00	0.00	8.00	0.00	0.00	NA
GB55786	0.00	0.00	6.00	0.00	0.00	NA
GB55787	0.00	0.00	11.00	0.00	0.00	NA
GB55789	0.00	0.00	58.00	0.00	0.00	NA
GB55791	0.00	0.00	22.00	0.00	0.00	NA
GB55793	0.00	0.00	115.00	0.00	0.00	NA
GB55794	0.00	0.00	2.00	0.00	0.00	NA
GB55797	0.00	0.00	1.00	0.00	0.00	NA
GB55798	0.00	0.00	2.00	0.00	0.00	NA
GB55801	0.00	0.00	19.00	0.00	0.00	NA
GB55808	0.00	0.00	39.00	0.00	0.00	NA
GB55810	0.00	0.00	16.00	0.00	0.00	NA
GB55811	0.00	0.00	31.00	0.00	0.00	NA
GB55822	0.00	0.00	16.00	0.00	0.00	NA
GB55823	0.00	0.00	2.00	0.00	0.00	NA
GB55824	0.00	0.00	181.00	0.00	0.00	NA
GB55826	0.00	0.00	33.00	0.00	0.00	NA
GB55831	0.00	0.00	2.00	0.00	0.00	NA
GB55837	0.00	0.00	58.00	0.00	0.00	NA
GB55839	0.00	0.00	1.00	0.00	0.00	NA
GB55847	0.00	0.00	17.00	0.00	0.00	NA
GB55849	0.00	0.00	2.00	0.00	0.00	NA
GB55851	0.00	0.00	26.00	0.00	0.00	NA
GB55855	90.48	0.00	0.00	0.00	0.00	NA
GB55866	0.00	0.00	4.00	0.00	0.00	NA
GB55870	0.00	0.00	28.00	0.00	0.00	NA
GB55871	0.00	0.00	54.00	0.00	0.00	NA
GB55872	0.00	0.00	3.00	0.00	0.00	NA
GB55874	0.00	0.00	68.00	0.00	0.00	NA
GB55875	0.00	0.00	3.00	0.00	0.00	NA
GB55877	0.00	0.00	148.00	0.00	0.00	NA
GB55878	0.00	0.00	92.00	0.00	0.00	NA
GB55879	0.00	0.00	208.00	0.00	0.00	NA
GB55881	0.00	0.00	27.00	0.00	0.00	NA
GB55882	0.00	156.03	0.00	0.00	0.00	NA
GB55886	0.00	0.00	15.00	0.00	0.00	NA
GB55888	0.00	0.00	221.00	0.00	0.00	NA
GB55889	0.00	0.00	396.00	0.00	0.00	NA
GB55890	0.00	0.00	14.00	0.00	0.00	NA
GB55900	0.00	0.00	8.00	0.00	0.00	NA
GB55901	0.00	0.00	182.00	0.00	4.24	NA
GB55902	0.00	0.00	58.00	0.00	0.00	NA
GB55904	0.00	0.00	34.00	0.00	0.00	NA
GB55906	0.00	0.00	38.00	0.00	0.00	NA
GB55910	0.00	0.00	52.00	0.00	0.00	NA
GB55911	0.00	0.00	56.00	0.00	0.00	NA
GB55913	0.00	0.00	58.00	0.00	0.00	NA
GB55917	0.00	0.00	39.00	0.00	0.00	NA
GB55918	0.00	0.00	34.00	0.00	0.00	NA
GB55919	0.00	0.00	18.00	0.00	0.00	NA
GB55923	0.00	0.00	36.00	0.00	0.00	NA
GB55924	0.00	0.00	34.00	0.00	0.00	NA
GB55929	0.00	0.00	8.00	0.00	0.00	NA
GB55931	0.00	0.00	28.00	0.00	0.00	NA
GB55932	0.00	0.00	34.00	0.00	0.00	NA
GB55936	0.00	0.00	16.00	0.00	0.00	NA
GB55937	0.00	0.00	52.00	0.00	0.00	NA
GB55941	0.00	0.00	14.00	0.00	0.00	NA
GB55943	0.00	0.00	42.00	0.00	0.00	NA
GB55944	0.00	0.00	12.00	0.00	0.00	NA
GB55947	0.00	0.00	20.00	0.00	0.00	NA
GB55948	0.00	0.00	1.00	0.00	0.00	NA
GB55949	0.00	0.00	55.00	0.00	0.00	NA
GB55994	0.00	0.00	8.00	0.00	0.00	NA
GB55995	0.00	502.78	0.00	0.00	0.00	NA
GB55997	0.00	0.00	43.00	0.00	0.00	NA
GB55999	0.00	0.00	20.00	0.00	0.00	NA
GB56000	0.00	0.00	6.00	0.00	0.00	NA
GB56001	0.00	0.00	15.00	0.00	0.00	NA
GB56003	0.00	0.00	47.00	0.00	0.00	NA
GB56009	0.00	0.00	53.00	0.00	0.00	NA
GB56010	0.00	0.00	1.00	0.00	0.00	NA
GB56012	0.00	0.00	163.00	38.37	507.70	NA
GB56013	0.00	0.00	14.00	0.00	0.00	NA
GB56018	162.87	0.00	51.00	0.00	0.00	NA
GB56025	0.00	0.00	26.00	0.00	0.00	NA
GB56027	0.00	0.00	47.00	0.00	0.00	NA
GB56028	0.00	0.00	627.00	0.00	0.00	NA
GB56034	0.00	0.00	6.00	0.00	0.00	NA
GB56035	0.00	0.00	62.00	0.00	0.00	NA
GB56036	0.00	0.00	1.00	0.00	0.00	NA
